# Supplementary material for: Efficient generation of isogenic primary human myeloid cells using CRISPR-Cas9 ribonucleoproteins
Source: Cell Rep. Author manuscript; Available in PMC 2021 Jun 9. (PMC8188731; doi:10.1016/j.celrep.2021.109105)
Supplement: 2 [file NIHMS1709014-supplement-2.csv]

	pathway	pval	padj	log2err	ES	NES	size	leadingEdge	comparison
1	HALLMARK_ADIPOGENESIS	0.00147021999381235	0.00490073331270785	0.45505986738723	-0.369078657635313	-1.50455431954623	190	G3BP2,PPARG,GHITM,IMMT,ACADM,SUCLG1,DHRS7,GRPEL1,PPP1R15B,CAVIN2,PLIN2,CHUK,STAT5A,POR,CAVIN1,RIOK3,TOB1,AIFM1,LPL,ADIPOR2,RNF11,ECHS1,AGPAT3,GPD2,APLP2,NDUFA5,TKT,ATP1B3,MGLL,IFNGR1,CPT2,CMPK1,ARL4A,ATL2,ENPP2,SLC19A1,SOD1,NABP1,ALDOA,UQCRQ,SORBS1,MDH2,TANK,MTCH2,DGAT1,MAP4K3,PFKFB3,PTGER3,SOWAHC,GPAM,IDH3A,DLD,BCL2L13,C3,ACOX1,FAH	NucleofectedMoDCs_vs_controlMoDCs
2	HALLMARK_ALLOGRAFT_REJECTION	0.00383219953348252	0.0106449987041181	0.431707695803346	-0.374467802456431	-1.49538477551686	156	CCR1,ABCE1,HIF1A,SRGN,PTPRC,CTSS,PRKCB,EIF4G3,GALNT1,JAK2,MTIF2,LYN,IRF8,BCAT1,FLNA,CRTAM,CCR5,WAS,NPM1,FGR,ICAM1,CCL13,LCP2,IFNGR1,BCL10,GBP2,STAT1,EIF3A,MRPL3,RPS3A,CCND2,TLR6,TGFB1,IGSF6,NME1,GPR65,GLMN,TLR2,RPL9,IL16,IL18,B2M,FYB1,MAP3K7,TLR1,CSF1,ABI1	NucleofectedMoDCs_vs_controlMoDCs
3	HALLMARK_ANDROGEN_RESPONSE	8.52275260789568e-08	8.52275260789568e-07	0.704975715167238	-0.575361227982461	-2.15262086599469	94	UBE2J1,NCOA4,ACSL3,SGK1,XRCC6,ABHD2,MYL12A,DBI,RPS6KA3,IQGAP2,PA2G4,SMS,SORD,PIAS1,NDRG1,CDK6,AKAP12,ZMIZ1,SLC26A2,ACTN1,HERC3,GNAI3,GSR,XRCC5,SCD,PDLIM5,RRP12,UAP1,MAF,SPCS3,ITGAV,ANKH,RAB4A,HMGCS1,B2M,PGM3,FKBP5,CCND1,MERTK,GUCY1A1,ELK4,TSC22D1	NucleofectedMoDCs_vs_controlMoDCs
4	HALLMARK_ANGIOGENESIS	0.0483005366726297	0.0862509583439816	0.276500599254472	-0.491599270165162	-1.43996808826336	26	THBD,NRP1,LPL,CCND2,FSTL1,ITGAV,JAG1,VCAN,FGFR1,SPP1,APP,OLR1	NucleofectedMoDCs_vs_controlMoDCs
5	HALLMARK_APICAL_JUNCTION	0.0271522089513974	0.05902654119869	0.352487857583619	-0.336292926734575	-1.35173414766165	167	CAP1,ARPC2,YWHAH,LIMA1,VASP,SKAP2,PTPRC,GTF2F1,ALOX15B,MSN,LAYN,AKT3,CDH1,ACTN1,RSU1,BAIAP2,PBX2,ICAM1,VCL,DLG1,PECAM1,SYK,ITGB1,CTNNA1,CD99,CDK8,MYL9,TSC1,ARHGEF6,NF2,EPB41L2,RASA1,NRXN2,VCAN,FYB1,CD209,TSPAN4,CD274,MAPK14,MYH10,NF1,NECTIN4,WASL	NucleofectedMoDCs_vs_controlMoDCs
6	HALLMARK_APICAL_SURFACE	0.727272727272727	0.742115027829314	0.0550211117163117	-0.27370956923177	-0.839648610430585	33	LYN,AKAP7,ADIPOR2,CRYBG1	NucleofectedMoDCs_vs_controlMoDCs
7	HALLMARK_APOPTOSIS	0.0426829268292683	0.0833631058711445	0.271288554688953	-0.329565287835035	-1.31367213137642	150	SATB1,CASP3,ROCK1,DPYD,RNASEL,DAP,ETF1,BID,MGMT,DNAJA1,DNAJC3,CASP7,SLC20A1,CYLD,SQSTM1,JUN,MCL1,TIMP3,XIAP,DNM1L,GSR,IFNGR1,BCL10,BIRC3,CDKN1B,CCND2,CASP1,SOD1,ANKH,NEFH,CASP8,PLCB2,ATF3,BTG3,IL18,IER3,ANXA1,CCND1	NucleofectedMoDCs_vs_controlMoDCs
8	HALLMARK_BILE_ACID_METABOLISM	0.0111461040750524	0.026538343035839	0.380730400722792	0.376399895367801	1.47276406973927	92	NEDD4,CYP27A1,SULT1B1,FADS2,GSTK1,ABCA9,ABCA5,ABCA6,CYP46A1,BCAR3,CH25H,ALDH8A1,PEX16,PEX26,ABCA1,SLCO1A2,HSD3B7,ABCD1,ABCG8,PAOX,AGXT,ACSL5,ABCA8,PECR,FDXR,PEX6,SLC27A5,NPC1,DHCR24,RETSAT,CAT	NucleofectedMoDCs_vs_controlMoDCs
9	HALLMARK_CHOLESTEROL_HOMEOSTASIS	0.556666666666667	0.618518518518518	0.0645031249656493	-0.265962440158426	-0.946670094768365	71	PPARG,ALCAM,PLSCR1,LPL,NFIL3,GUSB,ACAT2,SCD,CYP51A1,ATF5,JAG1,ATF3,CPEB2,HMGCS1,ERRFI1	NucleofectedMoDCs_vs_controlMoDCs
10	HALLMARK_COAGULATION	0.62402496099844	0.663856341487702	0.0559428593065705	-0.240292390262994	-0.92240359458788	112	PLEK,THBD,ISCU,LTA4H,ITGB3,LRP1,TIMP3,S100A13,CTSH,RAC1,PECAM1,ARF4,CPQ,TFPI2,CTSO,FN1,GP1BA,LAMP2,FYN,ANXA1,C3,CFH,DPP4,F2RL2,USP11,ADAM9	NucleofectedMoDCs_vs_controlMoDCs
11	HALLMARK_COMPLEMENT	1.11388591685042e-05	6.96178698031515e-05	0.593325476396405	-0.434161694752753	-1.75720836639773	175	PLEK,LAP3,KIF2A,GRB2,CA2,USP14,CALM1,HSPA5,USP15,CASP3,PIK3CG,SH2B3,CTSS,PLSCR1,CD46,LTA4H,DOCK10,PIK3CA,JAK2,PLA2G7,CASP7,LYN,DOCK4,GPD2,WAS,USP16,LRP1,CD55,GNAI3,CTSL,S100A13,CTSH,LCP2,CPQ,EHD1,CASP1,CTSC,VCPIP1,TFPI2,GNB4,GNGT2,DGKH,CTSO,FN1,FDX1,ATOX1,AKAP10,ITGAM,GP1BA,LAMP2,FYN,GCA,IRF2,C3	NucleofectedMoDCs_vs_controlMoDCs
12	HALLMARK_DNA_REPAIR	0.00549607720717628	0.0144633610715165	0.407017918923954	-0.372111251281594	-1.48154465913139	147	NCBP2,EIF1B,SUPT4H1,STX3,GTF2F1,ERCC3,TAF13,CSTF3,ARL6IP1,POM121,NT5C3A,GSDME,DCTN4,RNMT,ELOA,POLR2A,POLD3,TSG101,TAF10,GTF2H1,DUT,POLE4,SSRP1,SMAD5,NME1,SRSF6,POLA1,ERCC5,GTF2A2,RBX1,GTF2B,CLP1,GMPR2,TK2,POLR2J,RALA,UMPS,VPS37B,SURF1,GTF2H3,AK3,NELFE,CETN2,SNAPC4	NucleofectedMoDCs_vs_controlMoDCs
13	HALLMARK_E2F_TARGETS	0.000201776058078056	0.000776061761838678	0.518848077743792	-0.399163652102109	-1.62863916737484	192	LBR,GSPT1,XRCC6,SMC3,RAD50,STMN1,IPO7,RAD21,PA2G4,SMC6,NBN,RANBP1,ANP32E,PHF5A,XPO1,UBR7,PPP1R8,HNRNPD,CDK4,PRKDC,NOP56,BRCA2,STAG1,ZW10,USP1,SMC1A,POLD3,CDKN1B,EIF2S1,NUP205,SMC4,NAP1L1,PDS5B,DUT,POLE4,RAN,BRMS1L,SSRP1,NOLC1,NME1,AURKA,ILF3,CTCF,LYAR,RFC1	NucleofectedMoDCs_vs_controlMoDCs
14	HALLMARK_EPITHELIAL_MESENCHYMAL_TRANSITION	0.457703927492447	0.537158746208291	0.0692836467392548	-0.248365895649677	-0.998996282227487	169	TPM4,VIM,CALU,ID2,JUN,ITGB3,FLNA,PTX3,PDLIM4,LRP1,TIMP3,COPA,ADAM12,ITGB1,TGM2,TGFB1,COL8A2,TFPI2,FSTL1,FGF2,MYL9,ITGAV,DAB2,LOX,FN1	NucleofectedMoDCs_vs_controlMoDCs
15	HALLMARK_ESTROGEN_RESPONSE_EARLY	0.220059880239521	0.28955247399937	0.110122263835536	-0.273101028298881	-1.10533798259634	175	UGCG,PAPSS2,ENDOD1,ABHD2,RAB31,MYOF,FLNB,JAK2,TOB1,ISG20L2,NRIP1,CISH,SLC26A2,ELF1,BHLHE40,BCL2,RRP12,TGM2,GAB2,INPP5F,RBBP8,ABAT,LAD1,ADD3,DYNLT3,FKBP5,CCND1,PPIF,GJA1,SLC1A4,TGIF2,KLF10,IL6ST,RPS6KA2,PMAIP1,DLC1,CD44,SYNGR1,MED13L,SLC39A6,BCL11B,FKBP4,SLC19A2,B4GALT1,OLFML3,AFF1,XBP1,SNX24,MYBL1,BAG1,TIPARP,ARL3,MINDY1	NucleofectedMoDCs_vs_controlMoDCs
16	HALLMARK_ESTROGEN_RESPONSE_LATE	0.212893553223388	0.287693990842417	0.112378519110475	-0.27909643510263	-1.11968866480151	165	CA2,SGK1,PAPSS2,ABHD2,RAB31,SNX10,MYOF,JAK1,SORD,FLNB,ID2,JAK2,TOB1,ATP2B4,NRIP1,CISH,SLC26A2,CDH1,DNAJC1,RABEP1,MOCS2,BCL2,TFPI2,RBBP8,ADD3,BTG3,DYNLT3,PTGER3,FKBP5,CCND1,PPIF,SLC1A4,ALDH3A2,IL6ST,RPS6KA2,FABP5,CD44	NucleofectedMoDCs_vs_controlMoDCs
17	HALLMARK_FATTY_ACID_METABOLISM	9.43887091030559e-05	0.0003932862879294	0.538434096309916	-0.433910196500976	-1.71632848461534	143	HSPH1,YWHAH,CA2,ACSL4,SUCLG2,SERINC1,ACADM,ERP29,ALDH1A1,SUCLG1,HSP90AA1,SMS,ALDH9A1,OSTC,NBN,METAP1,HMGCL,APEX1,ADIPOR2,ECHS1,GPD2,MGLL,PDHA1,CPT2,ACAT2,ADSL,BLVRA,PRDX6,ALDOA,MDH2,EHHADH,EPHX1,RDH11,HMGCS1,HSD17B4,KMT5A,SUCLA2,MDH1,DLD,ACOX1,ECI1,MCEE,AQP7	NucleofectedMoDCs_vs_controlMoDCs
18	HALLMARK_G2M_CHECKPOINT	1.01063509131073e-06	7.21882208079094e-06	0.643551836150722	-0.453818447560215	-1.85298290032893	187	HSPA8,LBR,KIF5B,GSPT1,HIF1A,STMN1,RAD21,DKC1,CDC27,ODF2,SRSF10,KPNB1,E2F3,AMD1,SAP30,ARID4A,XPO1,CUL5,ATRX,SFPQ,DBF4,HNRNPD,MTF2,CDK4,NCL,CASP8AP2,BRCA2,STAG1,SMC1A,HMGN2,TOP1,YTHDC1,CBX1,CDKN1B,TLE3,DR1,SMC4,PDS5B,SMARCC1,TGFB1,ATF5,CUL1,BUB3,NOLC1,G3BP1,NUP98,UPF1,AURKA,ILF3,MNAT1,PAFAH1B1,CTCF,KMT5A,FOXN3,CCND1,PURA,RAD23B,NUP50,KIF20B,NASP,MARCKS,SLC7A1,MAPK14,SYNCRIP,TNPO2,MCM3	NucleofectedMoDCs_vs_controlMoDCs
19	HALLMARK_GLYCOLYSIS	0.00883999734172816	0.0220999933543204	0.380730400722792	-0.346660348908344	-1.39782380444427	173	KIF2A,GNPDA1,UGP2,HDLBP,ENO1,PYGL,HSPA5,HOMER1,PKM,STMN1,COPB2,ALDH9A1,GFPT1,SAP30,AK4,RRAGD,GUSB,PYGB,HS2ST1,SLC25A13,PGM2,PMM2,ARPP19,AGL,PGK1,GLCE,SOD1,PAM,ALDOA,AURKA,MDH2,KDELR3,NANP,ME2,VCAN,P4HA1,IER3,MDH1,SLC16A3,DLD,MERTK,AK3,NASP,MXI1,CASP6	NucleofectedMoDCs_vs_controlMoDCs
20	HALLMARK_HEDGEHOG_SIGNALING	0.258007117437722	0.32312925170068	0.11101149245045	-0.381236177965479	-1.14731248917113	30	NRP2,ETS2,NRP1,CDK6,TLE3,LDB1,RASA1	NucleofectedMoDCs_vs_controlMoDCs
21	HALLMARK_HEME_METABOLISM	6.43404045553875e-05	0.000357446691974375	0.538434096309916	-0.412198051148634	-1.66831360952676	175	SLC11A2,NCOA4,CA2,SYNJ1,ENDOD1,CAST,USP15,ATP6V0A1,EIF2AK1,ATG4A,CLCN3,TCEA1,CCDC28A,RAD23A,GAPVD1,CDC27,FBXO34,BACH1,ARL2BP,RNF19A,KLF3,UBAC1,RIOK3,MFHAS1,DCAF11,KAT2B,PICALM,MPP1,LPIN2,CIR1,TNRC6B,BMP2K,TOP1,FBXO7,NEK7,NR3C1,GDE1,BLVRA,MINPP1,EZH1,AGPAT4,MARK3,CDR2,DAAM1,OPTN,VEZF1,RBM5,LAMP2,BTRC,C3,GMPS,SEC14L1,MXI1	NucleofectedMoDCs_vs_controlMoDCs
22	HALLMARK_HYPOXIA	0.0786686838124055	0.126884973890977	0.195789002148949	-0.303989196091426	-1.22576272691291	173	UGP2,FBP1,TES,HDLBP,ENO1,HSPA5,PPP1R15A,PLIN2,SAP30,CAVIN1,AK4,NDRG1,RRAGD,JUN,MAP3K1,NFIL3,AKAP12,ATP7A,HS3ST1,BHLHE40,HK1,PGM2,NR3C1,CDKN1B,BCL2,TGM2,JMJD6,PGK1,PAM,SLC2A3,LOX,PHKG1,ALDOA,ATF3,KDELR3,PFKFB3,ANXA2,ERRFI1,P4HA1,IER3	NucleofectedMoDCs_vs_controlMoDCs
23	HALLMARK_IL2_STAT5_SIGNALING	0.00226853086944729	0.00667214961602146	0.431707695803346	-0.370955230687955	-1.5070135598284	179	ITGA6,CA2,ALCAM,CD83,CASP3,CDC42SE2,PLSCR1,SWAP70,MAPKAPK2,PLIN2,NDRG1,RRAGD,PHTF2,NRP1,IRF8,SERPINB6,NFIL3,CISH,BMPR2,HUWE1,CYFIP1,BHLHE40,IFNGR1,SLC39A8,ARL4A,CCND2,IL10RA,TNFRSF1B,BCL2,GALM,TGM2,SNX14,CKAP4,PTRH2,SLC2A3,GPR65,ITGAV,MXD1,SNX9,CD48,WLS,SPRED2,FAM126B,LRRC8C,UMPS,P4HA1,MAP3K8,DENND5A	NucleofectedMoDCs_vs_controlMoDCs
24	HALLMARK_IL6_JAK_STAT3_SIGNALING	0.0433333333333333	0.0833631058711445	0.282013350011725	-0.388350469548437	-1.38229960437934	71	CCR1,GRB2,PTPN11,IFNAR1,JUN,ITGB3,LEPR,STAM2,ACVRL1,IFNGR1,STAT1,TNFRSF1B,ITGA4,TGFB1,STAT3,IL10RB,CBL,TLR2	NucleofectedMoDCs_vs_controlMoDCs
25	HALLMARK_INFLAMMATORY_RESPONSE	0.0719640179910045	0.123363544813696	0.204294756516886	-0.306355994468512	-1.23922002182342	174	PTPRE,SLC11A2,HIF1A,HBEGF,EIF2AK2,EDN1,SELENOS,IFNAR1,AQP9,LYN,NMI,ITGB3,RGS1,C5AR1,CD55,GNAI3,ICAM1,MSR1,LCP2,CCRL2,IL10RA,NAMPT,TNFRSF1B,CYBB,GPR183,SLC31A1,MXD1,TLR2,CD48,BEST1,KIF1B,NFKB1,IL18,GP1BA,SGMS2,TLR1,CSF1,ABI1,KCNA3,MARCO,SLC7A1	NucleofectedMoDCs_vs_controlMoDCs
26	HALLMARK_INTERFERON_ALPHA_RESPONSE	0.106209150326797	0.160922955040602	0.173747838999571	-0.33487057524497	-1.24647691642579	93	LAP3,IFIH1,PLSCR1,NUB1,PARP14,EIF2AK2,PARP9,NMI,ELF1,SAMD9,TDRD7,ADAR,SP110,CCRL2,GBP2,CASP1,PSMA3,CASP8,NCOA7,IFIT2,IFIT3,B2M,TRAFD1,SAMD9L,IRF2,IFI44,CSF1,TRIM21	NucleofectedMoDCs_vs_controlMoDCs
27	HALLMARK_INTERFERON_GAMMA_RESPONSE	0.0740181268882175	0.123363544813696	0.20207170902116	-0.300020554212669	-1.22501180745748	187	LAP3,SLAMF7,IFIH1,HIF1A,CASP3,PLSCR1,UPP1,PARP14,EIF2AK2,JAK2,CASP7,IRF8,NMI,APOL6,ST3GAL5,RIPK1,ICAM1,TDRD7,ADAR,LCP2,SP110,ARL4A,STAT1,CASP1,IL10RA,NAMPT,STAT3,FCGR1A,PSMA3,CASP8,OAS3,RAPGEF6,NFKB1,ZNFX1,IFIT2,IFIT3,B2M,TRAFD1,SAMD9L,IRF2,IFI44,TRIM21,CFH,CD274,MX2	NucleofectedMoDCs_vs_controlMoDCs
28	HALLMARK_KRAS_SIGNALING_DN	0.538028169014084	0.611395646606914	0.0940503465727813	0.234366594613468	0.957536636764051	121	YPEL1,BMPR1B,COQ8A,CCNA1,ABCB11,DLK2,RSAD2,MAST3,TAS2R4,SLC16A7,CHST2,SIDT1,PCDHB1,GDNF,SPHK2,CELSR2,CPB1,SLC38A3,GAMT,MSH5,PRKN,MEFV,ZC2HC1C,GPR3,GPRC5C,TCF7L1,SLC30A3,HTR1D,TFAP2B,MTHFR,TCL1A,LFNG,CACNA1F,GP2	NucleofectedMoDCs_vs_controlMoDCs
29	HALLMARK_KRAS_SIGNALING_UP	0.0449775112443778	0.0833631058711445	0.261663521711573	-0.325909715546832	-1.3085416566345	166	NIN,LCP1,CA2,SATB1,USP12,HBEGF,CTSS,DOCK2,PPP1R15A,SDCCAG8,ID2,ALDH1A2,NRP1,IRF8,MAP3K1,TOR1AIP2,AKAP12,MMD,STRN,BTBD3,PECAM1,BIRC3,CCND2,IL10RA,TNFRSF1B,CCSER2,CBL,ANKH	NucleofectedMoDCs_vs_controlMoDCs
30	HALLMARK_MITOTIC_SPINDLE	4.97603330527475e-08	8.29338884212458e-07	0.719512826338911	-0.473931058105706	-1.93861338674914	197	NIN,KIF5B,PALLD,FGD6,SMC3,ROCK1,CD2AP,DOCK2,APC,FGD4,ARFGEF1,CDC27,CLIP1,CKAP5,CEP57,CEP192,FLNB,MYO9B,RABGAP1,RASA2,AKAP13,TLK1,FLNA,TRIO,DOCK4,ARHGEF11,BRCA2,PCM1,ARHGEF3,DYNLL2,SMC1A,STAU1,VCL,DLG1,ARHGAP10,CENPJ,CAPZB,PPP4R2,PDLIM5,SMC4,RAB3GAP1,CNTRL,SOS1,SPTBN1,WASF2,TUBGCP5,LRPPRC,TSC1,AURKA,PKD2,KIF1B,RAPGEF6,PAFAH1B1,CCDC88A,EPB41L2,ALMS1,KIFAP3,RFC1,RASA1,TUBGCP2,DST,ABI1,KIF20B,MARCKS,…	NucleofectedMoDCs_vs_controlMoDCs
31	HALLMARK_MTORC1_SIGNALING	7.75074801776842e-08	8.52275260789568e-07	0.704975715167238	-0.468484677054945	-1.91685421312963	196	ACTR2,STIP1,TXNRD1,HSPD1,PSMD14,SLA,TES,ACSL3,UCHL5,ENO1,M6PR,IMMT,HSPA9,HSPA5,CCT6A,SKAP2,EIF2S2,TCEA1,CALR,ACTR3,USO1,PSMD12,LTA4H,PPP1R15A,PITPNB,SORD,ETF1,CANX,SSR1,AK4,SQSTM1,BCAT1,NFIL3,ADIPOR2,TBK1,UBE2D3,PDAP1,NUFIP1,BHLHE40,RIT1,PSMG1,GSR,ATP6V1D,PSMA4,SCD,NUP205,NAMPT,GTF2H1,CTSC,UFM1,PGK1,CYP51A1,SLC2A3,CACYBP,PSMA3,ALDOA,AURKA,ADD3,HSP90B1,RDH11	NucleofectedMoDCs_vs_controlMoDCs
32	HALLMARK_MYC_TARGETS_V1	1e-10	2.5e-09	NA	-0.595175731449005	-2.43578967771139	194	DDX21,SERBP1,VDAC1,PABPC1,ABCE1,HSPD1,PSMD14,SET,NCBP2,GSPT1,RPL6,XRCC6,CCT5,SSBP1,SRSF3,EIF2S2,CCT3,SSB,PWP1,SLC25A3,PA2G4,PSMA7,HNRNPA1,GNL3,EEF1B2,TOMM70,ETF1,CANX,KPNB1,EIF1AX,RPS6,RANBP1,HNRNPR,CCT2,XPO1,CLNS1A,MRPS18B,RPS3,HNRNPD,CSTF2,COX5A,APEX1,CDK4,DDX18,PSMA6,XPOT,HSP90AB1,NOP56,NPM1,MRPL9,HNRNPC,USP1,CNBP,RSL1D1,TCP1,PPM1G,FAM120A,EIF2S1,PSMA4,VBP1,PSMD1,UBA2,NAP1L1,SMARCC1,PSMD8,PGK1…	NucleofectedMoDCs_vs_controlMoDCs
33	HALLMARK_MYC_TARGETS_V2	0.0131034921061521	0.0297806638776184	0.380730400722792	-0.453363061534009	-1.53910051594305	57	HSPD1,PA2G4,GNL3,SORD,CDK4,DDX18,NOP56,NPM1,WDR43,UTP20,PRMT3,RRP12,WDR74,SLC19A1,NOLC1,CBX3,NDUFAF4,MPHOSPH10,PPRC1	NucleofectedMoDCs_vs_controlMoDCs
34	HALLMARK_MYOGENESIS	0.289855072463768	0.353481795687522	0.137250779610133	0.251895222414645	1.0584159992384	147	CDKN1A,ATP6AP1,LSP1,GAA,AK1,SPHK1,IGFBP7,CFD,COL6A3,MEF2D,CAMK2B,NQO1,IFRD1,SLC6A8,PLXNB2,DAPK2,AGRN,PC,TNNI2,ERBB3,MAPK12,MYBPC3,KCNH1,OCEL1,TNNI1,TPD52L1,EIF4A2,FDPS,CKB,PTGIS,SH2B1,SGCD,TSC2,NOTCH1	NucleofectedMoDCs_vs_controlMoDCs
35	HALLMARK_NOTCH_SIGNALING	0.579606440071556	0.630007000077779	0.065981614400873	-0.31012678827685	-0.923449606560778	29	SAP30,MAML2,SKP1,TCF7L2,CUL1,JAG1,RBX1,CCND1	NucleofectedMoDCs_vs_controlMoDCs
36	HALLMARK_OXIDATIVE_PHOSPHORYLATION	0.00192579145475971	0.00601809829612411	0.45505986738723	-0.361111068146741	-1.48100083832283	200	VDAC1,ATP5PD,NDUFS4,IMMT,HSPA9,ACADM,MPC1,SUCLG1,GRPEL1,ATP6V1G1,GLUD1,ISCU,SLC25A3,ATP1B1,TOMM70,ATP5F1E,ATP6V0E1,POR,UQCRB,NDUFS1,OPA1,ATP6V1C1,ATP6V1E1,CASP7,AIFM1,COX5A,ECHS1,MRPL35,AFG3L2,LDHB,NDUFA5,MFN2,NDUFA6,NDUFV2,TIMM8B,ATP6V1D,PDHA1,TIMM17A,NDUFS6,MRPS30,MRPL11,ATP5MG,LRPPRC,COX7C,UQCRQ,FDX1,MDH2,RHOT1,NDUFA2,ATP5MC3,ATP5PB,BDH2,PDHX,SUCLA2,COX15,MDH1,SURF1,IDH3A,DLD,COX6B1,ECI1,SLC25…	NucleofectedMoDCs_vs_controlMoDCs
37	HALLMARK_P53_PATHWAY	0.0895953757225433	0.139992774566474	0.257206466468838	0.273510122905219	1.19909422262102	189	MDM2,CDKN1A,IFI30,PHLDA3,RACK1,CYFIP2,HMOX1,EPS8L2,AK1,SPHK1,TM7SF3,RPS12,NINJ1,HSPA4L,TAX1BP3,COQ8A,FUCA1,ABHD4,CTSD,ST14,RHBDF2,RPL36,PLK3,NUPR1,GADD45A,FAS,PLXNB2,MAPKAPK3,SLC7A11,PLK2,IER5,RPL18,OSGIN1,BAX,DDB2,SOCS1,F2R,PVT1,TRAF4,RALGDS,ZFP36L1,SLC3A2,S100A10,PERP,SDC1,FAM162A,RGS16,RAD51C,TAP1,TNNI1,TPD52L1,TRIB3,DDIT4	NucleofectedMoDCs_vs_controlMoDCs
38	HALLMARK_PANCREAS_BETA_CELLS	0.819320214669052	0.819320214669052	0.0496901392724606	-0.265367737859592	-0.77730195580654	26	SRP14,AKT3,SRPRB,DPP4,STXBP1	NucleofectedMoDCs_vs_controlMoDCs
39	HALLMARK_PEROXISOME	0.045016077170418	0.0833631058711445	0.271288554688953	-0.36760040643962	-1.36642601954962	91	PABPC1,YWHAH,ACSL4,ALDH1A1,ALDH9A1,HMGCL,ERCC3,ITGB1BP1,FIS1,STS,CNBP,BCL10,VPS4B,SMARCC1,SEMA3C,SOD1,EHHADH,RDH11,IDE,SLC23A2,HSD17B4,ABCD3,ACOX1,PEX2,ESR2,SCP2	NucleofectedMoDCs_vs_controlMoDCs
40	HALLMARK_PI3K_AKT_MTOR_SIGNALING	8.26472853758515e-05	0.000375669478981143	0.538434096309916	-0.491437300231744	-1.83863308015464	94	ACTR2,RALB,GRB2,SLA,YWHAB,AP2M1,RPS6KA3,PRKCB,CALR,ACTR3,PRKAR2A,CFL1,PTPN11,ITPR2,IRAK4,MAPKAP1,SQSTM1,DUSP3,CDK4,TBK1,RIPK1,UBE2D3,CAB39,RIT1,RAC1,CDKN1B	NucleofectedMoDCs_vs_controlMoDCs
41	HALLMARK_PROTEIN_SECRETION	1e-10	2.5e-09	NA	-0.66637286760782	-2.47700821073707	91	ARFGAP3,COPB1,M6PR,SEC31A,RAB14,AP2M1,ARFGEF2,RPS6KA3,CLCN3,ARFGEF1,USO1,COPB2,VAMP3,STAM,SNAP23,ARCN1,ANP32E,RAB2A,NAPG,STX12,CLTA,RAB5A,VAMP7,GOLGA4,AP1G1,ZW10,ATP7A,VAMP4,DNM1L,GBF1,SNX2,TSG101,RAB22A,VPS4B,CTSC,ATP1A1,SGMS1,AP3B1,SEC22B,SCRN1,SOD1,PAM,DOP1A,CLTC,KIF1B,RER1,LAMP2,ADAM10,DST,ARFIP1,AP2B1	NucleofectedMoDCs_vs_controlMoDCs
42	HALLMARK_REACTIVE_OXYGEN_SPECIES_PATHWAY	0.46195652173913	0.537158746208291	0.0780892306943345	-0.309382849631326	-1.00227278831883	48	TXNRD1,GLRX2,SELENOS,HHEX,NDUFA6,GSR,SCAF4,SOD1,PRDX6,OXSR1,MPO,ABCC1,ATOX1	NucleofectedMoDCs_vs_controlMoDCs
43	HALLMARK_SPERMATOGENESIS	0.7	0.729166666666667	0.0521630305460055	-0.23908247775322	-0.884590777033069	89	NCAPH,PRKAR2A,DBF4,STAM2,RAD17,PSMG1,STRBP,ARL4A,GMCL1,CSNK2A2,NEFH,AURKA,NF2,IDE	NucleofectedMoDCs_vs_controlMoDCs
44	HALLMARK_TGF_BETA_SIGNALING	0.160558464223386	0.222997866976925	0.143758989039275	-0.364943087613287	-1.21421976972298	52	RAB31,APC,PPP1R15A,ID2,SLC20A1,SKIL,BMPR2,CDH1,XIAP,UBE2D3,TGFBR1,TGFB1,SPTBN1,ARID4B,MAP3K7,SKI,SMAD1,KLF10	NucleofectedMoDCs_vs_controlMoDCs
45	HALLMARK_TNFA_SIGNALING_VIA_NFKB	0.000247743720227887	0.000884799000813883	0.49849310876659	-0.402222665399104	-1.63825313171587	186	PLEK,PTPRE,BCL2A1,IFIH1,LITAF,SGK1,NFE2L2,CD83,SERPINB8,HBEGF,EGR1,ETS2,PPP1R15A,STAT5A,ID2,EDN1,B4GALT5,PHLDA2,SQSTM1,JUN,PTX3,NFIL3,MCL1,ICAM1,BHLHE40,BIRC3,CCRL2,KLF9,EHD1,PDLIM5,PLPP3,NAMPT,PANX1,REL,GPR183,NR4A3,SLC2A3,MXD1,DNAJB4,TLR2,JAG1,TANK,NFKB1,ATF3,BTG3,IL18,BIRC2,PFKFB3,CLCF1,IFIT2,IER3,NFAT5,TNIP2,MAP3K8,DENND5A,CCND1,FJX1,CSF1,SNN,TSC22D1,EIF1,MARCKS	NucleofectedMoDCs_vs_controlMoDCs
46	HALLMARK_UNFOLDED_PROTEIN_RESPONSE	2.44592169876734e-07	2.03826808230612e-06	0.674962860011025	-0.540757425216376	-2.0616588210124	108	KIF5B,HYOU1,SEC31A,YWHAZ,HSPA9,HSPA5,KHSRP,ATF6,DCP2,PARN,PAIP1,DKC1,CALR,PDIA6,SRPRA,SSR1,TTC37,DNAJC3,XPOT,NOP56,NPM1,EIF2S1,SDAD1,NABP1,NOLC1,SPCS3,EIF2AK3,LSM1,EIF4G1,ATF3,HSP90B1,KDELR3,NOP14,EDC4,EXOSC9,SRPRB,DCTN1,RPS14,SERP1,SLC1A4,DCP1A	NucleofectedMoDCs_vs_controlMoDCs
47	HALLMARK_UV_RESPONSE_DN	7.38564374123568e-05	0.000369282187061784	0.538434096309916	-0.442388548486508	-1.74536219140398	137	PPARG,NIPBL,SYNJ2,CELF2,MRPS31,PRDM2,ATRX,MGMT,SPOP,RASA2,NRP1,WDR37,ATP2B4,ITGB3,AKT3,ZMIZ1,MAP2K5,BHLHE40,YTHDC1,MGLL,DLG1,NEK7,NR3C1,CDKN1B,TOGARAM1,PDLIM5,PLPP3,MIOS,SCAF8,PHF3,DYRK1A,AGGF1,ABCC1,DAB2,ADD3,NFKB1,ANXA2,PRKCE,FYN,ATRN,GJA1,SLC7A1,MAPK14,SCN8A,DLC1,RND3	NucleofectedMoDCs_vs_controlMoDCs
48	HALLMARK_UV_RESPONSE_UP	0.141104294478528	0.201577563540754	0.143758989039275	-0.297203289399602	-1.17558535252528	143	DDX21,STIP1,CA2,PSMC3,CASP3,GRPEL1,NUP58,PPAT,GLS,AMD1,BID,ATP6V1C1,DNAJA1,LYN,SQSTM1,CREG1,ICAM1,PDAP1,PRPF3,ALDOA,DGAT1,ATF3,EPHX1,BTG3,EIF2S3,EIF5,CDC5L,PPIF	NucleofectedMoDCs_vs_controlMoDCs
49	HALLMARK_WNT_BETA_CATENIN_SIGNALING	0.258503401360544	0.32312925170068	0.127505315300183	0.346485794141973	1.13774499605775	35	SKP2,NOTCH4,PTCH1,NCSTN,NKD1,WNT5B,GNAI1,HDAC11,NOTCH1,TP53,DVL2,HDAC5,MYC,FRAT1,FZD1	NucleofectedMoDCs_vs_controlMoDCs
50	HALLMARK_XENOBIOTIC_METABOLISM	0.128358208955224	0.188762071992976	0.216542836735348	0.27339091340265	1.16873564516663	166	ABCC3,CYP27A1,PDK4,COMT,CYFIP2,HMOX1,SERTAD1,NINJ1,DHPS,SPINT2,ALDH2,TMEM97,BCAR1,SLC1A5,ACP2,TNFRSF1A,PSMB10,FAS,FMO3,NQO1,KYNU,MT2A,IGFBP4,ECH1,HRG,XDH,LCAT,CYP1A2,BPHL,PTGDS,HES6,TTPA,PC,UPB1,NDRG2,GSTO1,AP4B1,PLG,CSAD,FMO1,AKR1C2,GCLC,CYP17A1,TKFC,ABCC2,SLC6A12,SLC35B1	NucleofectedMoDCs_vs_controlMoDCs
51	HALLMARK_ADIPOGENESIS	0.259640102827764	0.370914432611091	0.136490437780413	0.232293813496797	1.08103818377001	190	GPX3,GADD45A,ABCA1,PLIN2,ME1,RIOK3,UCP2,TOB1,RTN3,C3,PFKFB3,AGPAT3,ITIH5,LEP,IDH1,ELOVL6,DECR1,ETFB,RETSAT,ESYT1,UBC,POR,SULT1A1,IMMT,BAZ2A,RREB1,COQ9,APLP2,ACO2,CPT2	NucleofectedMDMs_vs_controlMDMs
52	HALLMARK_ALLOGRAFT_REJECTION	0.00516667052980901	0.0143518625828028	0.407017918923954	0.335822092014801	1.52047014134781	158	FAS,TIMP1,IGSF6,STAT1,CCL13,INHBA,MTIF2,PTPN6,IRF7,TLR6,IFNAR2,IL27RA,CD74,CCND3,CTSS,ICOSLG,ITGAL,IL12B,CAPG,CCR5,HCLS1,HLA-DMA,IL7,IL18,EIF3A,TLR1,FLNA,CD80,PTPRC,FYB1,HLA-E,CFP,PSMB10	NucleofectedMDMs_vs_controlMDMs
53	HALLMARK_ANDROGEN_RESPONSE	0.284974093264249	0.385304659498208	0.102821842840815	-0.267756764569401	-1.08568967575957	95	STK39,CENPN,GNAI3,SORD,SELENOP,CDC14B,UBE2I,SLC26A2,SRF,XRCC5,RAB4A,B2M,MAF,ELK4,ANKH,AKAP12,MAP7,TSC22D1,DNAJB9,UBE2J1,PA2G4,ELL2,BMPR1B,SMS,PIAS1,GPD1L,ARID5B	NucleofectedMDMs_vs_controlMDMs
54	HALLMARK_ANGIOGENESIS	0.243494423791822	0.370914432611091	0.11776578836269	-0.368759110394626	-1.16552343623096	27	LPL,OLR1,PDGFA,TNFRSF21,VAV2,MSX1,SPP1,FGFR1,STC1,JAG1,PRG2	NucleofectedMDMs_vs_controlMDMs
55	HALLMARK_APICAL_JUNCTION	0.131313131313131	0.234487734487735	0.195789002148949	0.256522609272024	1.1697563806128	168	STX4,INSIG1,SLC30A3,TRAF1,TUBG1,LDLRAP1,CERCAM,TGFBI,LAMB3,NEGR1,GNAI2,EXOC4,EVL,MSN,CNN2,NECTIN1,ALOX15B,CLDN4,PTPRC,FYB1,CLDN14,CLDN18,ICAM2,MAPK13,ATP1A3,VCAN,PKD1,TAOK2,ADAM15,DLG1,ACTN1,PECAM1,ICAM4,DHX16,RHOF,CD99,PARVA,GAMT,LAMA3,SIRPA,ZYX,THBS3,MMP9,CDH8,SLIT2,CDH3,NECTIN3,HRAS,NECTIN2,CD209,SDC3,CTNND1,FBN1,MDK,SHC1,ACTN4,CD86,LAMC2,SORBS3,MMP2,NEXN,TNFRSF11B,CTNNA1,CLDN15,CD34,NLGN3,ACT…	NucleofectedMDMs_vs_controlMDMs
56	HALLMARK_APICAL_SURFACE	0.453720508166969	0.504133897963299	0.0791316651768349	-0.306252242641769	-1.01490595213657	32	BRCA1,SLC2A4,EFNA5	NucleofectedMDMs_vs_controlMDMs
57	HALLMARK_APOPTOSIS	0.0048609096874024	0.0142967931982423	0.407017918923954	0.334873788806823	1.49998717247435	150	CDKN1A,GPX3,FAS,IFITM3,TIMP1,GADD45A,RARA,SQSTM1,MADD,TIMP2,GSN,GSR,ENO2,CFLAR,BCAP31,SPTAN1,APP,ANXA1,SOD2,PLCB2,TNFSF10,CASP9,FDXR,RETSAT,DNAJA1,IL18,ISG20,DIABLO,TXNIP,GNA15,GPX1,PAK1,JUN,BCL2L1	NucleofectedMDMs_vs_controlMDMs
58	HALLMARK_BILE_ACID_METABOLISM	0.0586854460093897	0.122261345852895	0.287857117255149	0.327658320168793	1.34970496447114	92	ABCA1,NEDD4,LONP2,BMP6,IDH1,RXRA,ATXN1,NR3C2,ABCD1,RBP1,ACSL5,FDXR,RETSAT,HSD3B7,OPTN,CYP27A1,ABCA5,CYP46A1,AQP9,FADS1,TFCP2L1,CROT,ACSL1,PEX1,ISOC1,ABCA9,DHCR24	NucleofectedMDMs_vs_controlMDMs
59	HALLMARK_CHOLESTEROL_HOMEOSTASIS	0.306264501160093	0.385304659498208	0.117249716749792	0.274148686845875	1.08368959562605	71	PLSCR1,SCD,CXCL16,PCYT2,CHKA,ATF5,GSTM2,ACSS2,HMGCS1,LSS,FBXO6,TRIB3,GPX8,PLAUR,ANXA13,ACAT2,S100A11,PMVK,NSDHL,ABCA2,LGMN,CBS,HSD17B7,SREBF2,CYP51A1,DHCR7,FADS2,CLU,ANXA5	NucleofectedMDMs_vs_controlMDMs
60	HALLMARK_COAGULATION	0.0165708730831338	0.0414271827078345	0.352487857583619	0.322594590050223	1.37094664101075	112	TIMP1,C1QA,GDA,GSN,USP11,C3,COMP,CTSB,FURIN,SERPING1,ITGB3,ISCU,CFB,RAC1,ANXA1,LRP1,CAPN2,CASP9,C1S,FN1,CFH,SERPINA1,SERPINE1	NucleofectedMDMs_vs_controlMDMs
61	HALLMARK_COMPLEMENT	2.37666363099161e-05	0.000148541476936976	0.575610261071129	0.393294886328477	1.80123211107768	174	CD55,ATOX1,TIMP1,C1QA,STX4,PLSCR1,PLA2G7,DOCK4,TIMP2,ME1,IRF7,MSRB1,C3,CTSB,FCN1,LAP3,CA2,SERPING1,CBLB,GRB2,CFB,F5,PLA2G4A,CTSS,NOTCH4,GNAI2,LRP1,PDP1,CASP9,RHOG,C1S,FCER1G,RAF1,ADRA2B,FN1,CFH,CASP10,SERPINA1,SERPINE1,ITGAM,SCG3,MMP14,CASP7,PRKCD,PHEX,PRCP,PCLO,C9	NucleofectedMDMs_vs_controlMDMs
62	HALLMARK_DNA_REPAIR	0.0807248764415156	0.155240147002915	0.20207170902116	-0.287894969441986	-1.25804825182353	147	DUT,RFC3,RPA3,FEN1,SRSF6,NUDT21,ZWINT,POLD3,UMPS,RFC4,RBX1,TAF13,RAE1,HPRT1,POLE4,POLA1,POLR2E,POLR1D,TAF9,NELFE,GTF2H5,NCBP2,AK3,SMAD5,LIG1,TMED2,SAC3D1	NucleofectedMDMs_vs_controlMDMs
63	HALLMARK_E2F_TARGETS	1e-10	8.43278392896324e-10	NA	-0.696862255638161	-3.14361869117048	195	HMMR,USP1,DEK,KIF4A,RAD51AP1,STMN1,DUT,RRM2,ING3,BARD1,TOP2A,RFC3,MAD2L1,SPC25,SMC4,ATAD2,MCM7,CENPE,PSIP1,HMGB2,DLGAP5,DIAPH3,HELLS,EZH2,SMC3,MKI67,CDCA8,CDK1,BRCA1,MCM4,UBE2S,CIT,TMPO,DEPDC1,WEE1,MCM5,CKS2,NAP1L1,TCF19,RPA3,TRA2B,CBX5,NUDT21,UNG,LMNB1,BUB1B,CDKN3,PRIM2,MCM6,CDC25A,BIRC5,POLD3,CCP110,SRSF2,RAN,PRPS1,ANP32E,TIMELESS,TRIP13,TIPIN,E2F8,SLBP,MLH1,TK1,RPA1,RANBP1,PPP1R8,RFC1,MCM3,DCL…	NucleofectedMDMs_vs_controlMDMs
64	HALLMARK_EPITHELIAL_MESENCHYMAL_TRANSITION	0.0341905375409894	0.0777057671386124	0.321775918075361	0.292089713939315	1.33194421950372	168	FAS,TIMP1,COL6A2,GADD45A,CXCL8,INHBA,SGCB,PLOD2,PMP22,ENO2,COMP,TGFBI,DAB2,ITGB3,ECM1,SLC6A8,FSTL3,FAP,COPA,CAPG,LAMC1,ANPEP,LRP1,OXTR,AREG,BDNF,FLNA,FN1,ITGA5,SERPINE1,LGALS1,JUN,PTX3,QSOX1,THBS2,MMP14	NucleofectedMDMs_vs_controlMDMs
65	HALLMARK_ESTROGEN_RESPONSE_EARLY	0.210873146622735	0.363574390728853	0.119348440591015	-0.251871195910521	-1.11743028516216	174	RASGRP1,ADCY1,ABLIM1,FARP1,TPD52L1,CHPT1,MYBL1,IGF1R,DLC1,FCMR,SLC2A1,IL6ST,RHOBTB3,XBP1,SLC27A2,SLC26A2,LRIG1,DYNLT3,PMAIP1,RBBP8,MLPH,THSD4,FLNB,GREB1,ESRP2,PGR,PRSS23,FASN	NucleofectedMDMs_vs_controlMDMs
66	HALLMARK_ESTROGEN_RESPONSE_LATE	0.00335845704092667	0.0119354008313649	0.431707695803346	-0.330746961287929	-1.45331821253234	163	TOP2A,PERP,CDC6,FARP1,TPD52L1,SLC2A8,CXCL14,CHPT1,STIL,IL6ST,MEST,CD9,PRLR,XBP1,SLC27A2,SORD,SLC26A2,SNX10,HPRT1,CCNA1,CAV1,PDCD4,DYNLT3,TSTA3,DNAJC1,RBBP8,GAL,UGDH,KIF20A,DNAJC12,TSPAN13,FLNB,PLK4,PGR,RNASEH2A,PRSS23,COX6C,GPER1,NXT1,CD44,SEMA3B,FABP5,DUSP2	NucleofectedMDMs_vs_controlMDMs
67	HALLMARK_FATTY_ACID_METABOLISM	0.29639175257732	0.385304659498208	0.126875729929857	0.244439139085986	1.07699241616239	143	ME1,PSME1,ENO2,CA2,IDH1,DECR1,GLUL,BCKDHB,UROS,UBE2L6,ACSL5,RETSAT,SERINC1,EPHX1,SLC22A5,ACADVL,HMGCS1,GPD1,CBR3,CYP4A22,ERP29,PPARA,PDHB,VNN1,LGALS1,IL4I1,AQP7,UROD,ACO2,CPT2,MCEE,CPT1A,ACSL1,RDH16,ALDH3A2,SDHD,ACAT2,ADIPOR2	NucleofectedMDMs_vs_controlMDMs
68	HALLMARK_G2M_CHECKPOINT	1e-10	8.43278392896324e-10	NA	-0.659006015224424	-2.95556912978818	190	HMMR,KIF20B,KIF4A,KNL1,STMN1,SMC2,DR1,SMAD3,CENPF,PBK,BARD1,KIF11,TOP2A,SNRPD1,NUSAP1,MAD2L1,SMC4,CENPE,TPX2,KIF15,BUB1,EZH2,MKI67,CCNA2,CDK1,KIF23,NDC80,UBE2S,CDC6,YTHDC1,CDC45,NOTCH2,TMPO,FBXO5,CASP8AP2,MCM5,CKS2,TTK,TRA2B,DBF4,LMNB1,CDKN3,ODC1,PRIM2,MCM6,CDC25A,BIRC5,DMD,PRC1,SRSF10,CHAF1A,SRSF2,CDC7,MNAT1,STIL,EFNA5,E2F1,CBX1,NSD2,CUL5,CCNT1,SLC12A2,INCENP,MCM3,DKC1,POLQ,RBL1,JPT1,KPNA2,LBR,R…	NucleofectedMDMs_vs_controlMDMs
69	HALLMARK_GLYCOLYSIS	0.0413223140495868	0.0898311174991017	0.287857117255149	-0.290845860464876	-1.29066879892525	175	HMMR,STMN1,SDC2,CDK1,DEPDC1,CHST2,FUT8,HS2ST1,GPC3,PRPS1,UGP2,PKP2,PHKA2,TSTA3,RPE,ADORA2B,IRS2,GPC4,CXCR4,ZNF292,KIF20A,PAM,NASP,DLD,MDH1,AURKA,FAM162A,AK3,NANP,KDELR3,MXI1,ALDH9A1,TPST1,ME2,CITED2,RRAGD,CENPA,ARPP19,B4GALT7	NucleofectedMDMs_vs_controlMDMs
70	HALLMARK_HEDGEHOG_SIGNALING	0.247767857142857	0.370914432611091	0.129442887745046	0.351288514921802	1.15245344299111	30	RTN1,NRCAM,NRP1,LDB1,PML,CRMP1,SLIT1	NucleofectedMDMs_vs_controlMDMs
71	HALLMARK_HEME_METABOLISM	0.579345088161209	0.600028743891923	0.0835990603684159	0.208759808008245	0.958094143320746	175	SLC7A11,RIOK3,UCP2,CIR1,C3,CTSB,LRP10,CA2,SLC6A8,NCOA4,SIDT2,CCND3,UROS,GDE1,BSG,RAD23A,SYNJ1,KEL,SLC22A4,OPTN,CTNS,HMBS,DCAF11,MKRN1,BMP2K,ATP6V0A1,UROD	NucleofectedMDMs_vs_controlMDMs
72	HALLMARK_HYPOXIA	0.568595041322314	0.600028743891923	0.0630790410571939	-0.215262890245459	-0.95525889748683	175	BTG1,SDC2,CHST2,GPC3,UGP2,SLC2A1,SDC4,CAV1,TPST2,NFIL3,CCNG2,STBD1,TNFAIP3,ADORA2B,IRS2,GPC4,CXCR4,ZNF292,GBE1,PAM,AKAP12,FAM162A,WSB1,BNIP3L,KDELR3,MXI1,CITED2,RRAGD,SLC2A5,KLF7	NucleofectedMDMs_vs_controlMDMs
73	HALLMARK_IL2_STAT5_SIGNALING	0.0226849459428311	0.0540117760543598	0.352487857583619	0.290722220378302	1.34351306350742	180	IFITM3,COL6A1,PLIN2,CDCP1,PLSCR1,HIPK2,RORA,TRAF1,SWAP70,HUWE1,FURIN,SNX9,MYO1C,CA2,ITIH5,PLEC,ECM1,CCND3,MAP3K8,CAPG,NRP1,TNFSF10,MXD1,BATF3,CKAP4,TIAM1,IRF6,SERPINB6,SCN9A,PRKCH,RHOH,PTRH2,CTSZ,BCL2L1,CISH,NCS1,GALM,IL4R,RHOB,TWSG1,SLC1A5	NucleofectedMDMs_vs_controlMDMs
74	HALLMARK_IL6_JAK_STAT3_SIGNALING	0.227906976744186	0.370914432611091	0.13880510939114	0.284779487724286	1.13462601542226	74	FAS,STAT1,CXCL3,ITGB3,MYD88,STAT3,GRB2,IL13RA1,IL10RB,MAP3K8,IL7,IL17RA,CSF2RB,CRLF2,JUN,IL4R,LEPR,CSF3R	NucleofectedMDMs_vs_controlMDMs
75	HALLMARK_INFLAMMATORY_RESPONSE	2.89855991650105e-06	2.07039994035789e-05	0.627256739718528	0.408056378049428	1.86341186112234	173	CLEC5A,CDKN1A,CD55,IL7R,EIF2AK2,TIMP1,ABCA1,MET,CXCL8,LY6E,INHBA,CYBB,TNFSF9,IRF7,ADM,SLC31A1,PTPRE,MARCO,C5AR1,CALCRL,NAMPT,ITGB3,BST2,GABBR1,ICOSLG,IL12B,SEMA4D,TNFSF10,PTAFR,MXD1,RHOG,NMI,TNFAIP6,LAMP3,IL18,RAF1,TLR1,ITGA5,SERPINE1,IRAK2,CCRL2,P2RX7,GNA15,RTP4,MMP14,AQP9,SELENOS,IL4R,PLAUR,ADRM1,ITGB8,CSF3R,KIF1B,SLC31A2,KCNMB2,CCL2,C3AR1,ACVR2A,ROS1,STAB1,ICAM4	NucleofectedMDMs_vs_controlMDMs
76	HALLMARK_INTERFERON_ALPHA_RESPONSE	1e-10	8.43278392896324e-10	NA	0.749570210756555	3.09346656378852	93	RSAD2,MX1,IFIT2,EPSTI1,IFI44L,IFIT3,SP110,ISG15,SAMD9L,PARP9,IFITM3,PARP14,IFIH1,EIF2AK2,TRIM25,USP18,LY6E,PLSCR1,LGALS3BP,IFI44,SAMD9,PARP12,DDX60,ADAR,CMTR1,IRF7,PSME1,IFI27,LAP3,OASL,CD74,PNPT1,NUB1,BST2,UBE2L6,TMEM140,NMI,C1S,LAMP3,BATF2,PSME2,IL7,IFI30,ISG20,TRIM14,CCRL2,TXNIP,RTP4,CNP	NucleofectedMDMs_vs_controlMDMs
77	HALLMARK_INTERFERON_GAMMA_RESPONSE	1e-10	8.43278392896324e-10	NA	0.672954858230396	3.12420603328505	186	RSAD2,MX1,IFIT2,IFIT1,EPSTI1,IFI44L,IFIT3,SP110,RNF213,MX2,OAS2,CDKN1A,OAS3,ISG15,SAMD9L,DDX58,FAS,IFITM3,PARP14,IFIH1,EIF2AK2,ZNFX1,TRIM25,STAT1,USP18,IL18BP,LY6E,XAF1,PLSCR1,LGALS3BP,IFI44,PARP12,PTPN6,HLA-DRB1,DDX60,ADAR,CMTR1,IRF7,PSME1,IFI27,LAP3,OASL,NAMPT,IFNAR2,SECTM1,CD74,PNPT1,SERPING1,MYD88,BST2,STAT3,CFB,PLA2G4A,SAMHD1,SOD2,TNFSF10,HLA-DMA,UBE2L6,RBCK1,NMI,TNFAIP6,C1S,METTL7B,BATF2,PS…	NucleofectedMDMs_vs_controlMDMs
78	HALLMARK_KRAS_SIGNALING_DN	0.0760095011876485	0.152019002375297	0.252961123069611	0.295245585114666	1.27787711054309	120	RSAD2,MX1,IFI44L,SLC30A3,MTHFR,MAGIX,DTNB,SGK1,SLC29A3,IL12B	NucleofectedMDMs_vs_controlMDMs
79	HALLMARK_KRAS_SIGNALING_UP	0.328282828282828	0.400344912540035	0.118287526124085	0.229577053992463	1.04688325334005	168	IL7R,INHBA,TFPI,ADAMDEC1,TRAF1,PPBP,TMEM176B,EPB41L3,CA2,KCNN4,DNMBP,AVL9,CFB,CTSS,TMEM176A,NRP1,LAPTM5,GADD45G,ADAM17,ACE,FCER1G,CFH,SCG3,ENG,CAB39L,RBP4,TOR1AIP2,FBXO4,DOCK2,PLAUR,CROT,GLRX,NIN,ANXA10,AMMECR1,C3AR1,PECAM1,SDCCAG8	NucleofectedMDMs_vs_controlMDMs
80	HALLMARK_MITOTIC_SPINDLE	1.01193407147559e-10	8.43278392896324e-10	0.839088935621274	-0.479966391321069	-2.16706525104043	197	KIF20B,KIF4A,CENPF,KIF11,TOP2A,NUSAP1,SMC4,CENPE,DLGAP5,TPX2,KIF15,BUB1,SMC3,CDK1,KIF23,NDC80,ANLN,NCK2,NOTCH2,FBXO5,FARP1,NET1,TTK,WASL,SPTBN1,NEDD9,CENPJ,LMNB1,CEP57,BIRC5,PRC1,PREX1,GEMIN4,SASS6,ARHGAP5,ARHGAP10,LRPPRC,ARHGAP29,RFC1,INCENP,STK38L,PALLD,CD2AP,PPP4R2,CNTRL,ARF6,MAP1S,ECT2,CDC27,KIF22,SHROOM1,ARHGAP27,AURKA,FLNB,MID1,KIF2C,OPHN1,DYNLL2,SAC3D1,CCDC88A,BRCA2,CEP131,BCL2L11,DST,BCAR…	NucleofectedMDMs_vs_controlMDMs
81	HALLMARK_MTORC1_SIGNALING	0.3552	0.422857142857143	0.0855356947987884	-0.22971490347418	-1.03727984592502	196	RRM2,BUB1,MCM4,MLLT11,DHFR,CACYBP,RDH11,TMEM97,UNG,CDC25A,SERP1,POLR3G,SLC2A1,CD9,RPA1,XBP1,SORD,HPRT1,CCNG1,EEF1E1,NFIL3,NUP205,CXCR4,BTG2,GBE1,AURKA,PSMC6,DAPP1,HSPE1,UBE2D3,NUFIP1,RAB1A,EIF2S2,PIK3R3,PSMA3,PSPH,PDK1,GSK3B,STC1,UCHL5,ACTR3,PNO1,ERO1A,PNP,COPS5,PGK1	NucleofectedMDMs_vs_controlMDMs
82	HALLMARK_MYC_TARGETS_V1	1e-10	8.43278392896324e-10	NA	-0.624536214000646	-2.81734833499822	195	USP1,HNRNPA1,RPS6,DEK,CBX3,DUT,SNRPD1,RPS3,MAD2L1,SRSF7,MCM7,CLNS1A,RPL22,CCNA2,MCM4,RPL34,PTGES3,EEF1B2,CDC45,MCM5,NPM1,NAP1L1,TRA2B,CAD,RRM1,HNRNPC,ODC1,MCM6,CDK2,SRSF2,RAN,RPL6,EIF1AX,RFC4,UBA2,GLO1,HDAC2,RANBP1,PSMB2,DDX21,SLC25A3,SERBP1,RPL14,PRDX3,LSM7,DDX18,HPRT1,SRSF3,SNRPG,FBL,SNRPD3,EXOSC7,RNPS1,HNRNPA3,LSM2,SET,PSMA2,KPNA2,RAD23B,CTPS1,BUB3,NCBP2,PABPC4,HNRNPD,PWP1,HNRNPR,PSMC6,HSPE1,S…	NucleofectedMDMs_vs_controlMDMs
83	HALLMARK_MYC_TARGETS_V2	0.000550389026276547	0.00250176830125703	0.477270815362862	-0.47574546408105	-1.77840592841796	57	CBX3,MCM4,MCM5,NPM1,TMEM97,UNG,SORD,DDX18,PPAN,PLK4,HSPE1,CDK4,GNL3,DUSP2,PA2G4	NucleofectedMDMs_vs_controlMDMs
84	HALLMARK_MYOGENESIS	0.23	0.370914432611091	0.143758989039275	0.248932894067342	1.1133789622488	149	CDKN1A,GPX3,COL6A2,BIN1,GSN,TNNT1,SCD,AK1,MEF2D,MYO1C,FLII,AGRN,SPTAN1,APP,TSC2,SLC6A8,MRAS,LSP1,SVIL,PVALB,NQO1,PDE4DIP,ATP6AP1,TNNI1,TNNI2,LARGE1,PTGIS,ACSL1,PLXNB2,ITGA7,PSEN2,ADCY9,PDLIM7,DAPK2,BHLHE40,LAMA2,REEP1,MYOZ1	NucleofectedMDMs_vs_controlMDMs
85	HALLMARK_NOTCH_SIGNALING	0.0103533963097997	0.0272457797626309	0.380730400722792	-0.513213541605717	-1.64458763437634	29	NOTCH2,RBX1,SKP1,APH1A,WNT5A,MAML2,ARRB1,NOTCH1,FBXW11,JAG1,LFNG,PSENEN,SAP30,FZD1,FZD7,DTX1,HES1	NucleofectedMDMs_vs_controlMDMs
86	HALLMARK_OXIDATIVE_PHOSPHORYLATION	0.0033855898763101	0.0119354008313649	0.431707695803346	-0.319031411978637	-1.44852898062179	200	MRPL11,FDX1,NDUFA4,TIMM17A,LRPPRC,VDAC2,PDK4,SLC25A3,PRDX3,TIMM13,OXA1L,GLUD1,PDHX,FXN,ACAT1,LDHB,NNT,SLC25A6,ATP5PF,MRPS15,MTX2,TIMM8B,ATP5MG,SLC25A5,DLD,MDH1,RHOT1,ATP5MC3,ACADM,MGST3,COX7A2,COX7A2L,ATP5MF,SUCLA2,UQCRB,CYCS,PDHA1,UQCR11,COX6C,TIMM9,PHB2,NDUFC2,OPA1,NDUFAB1,ATP1B1,MRPS30,ABCB7,COX5A,UQCRFS1,DLAT,SDHC,ATP5PB,ATP5F1A,CYC1,IDH3A,COX7C,ATP6V1G1,NDUFA2,ECI1	NucleofectedMDMs_vs_controlMDMs
87	HALLMARK_P53_PATHWAY	0.000240284970487444	0.00133491650270802	0.518848077743792	0.351972474410484	1.63086093627422	188	CDKN1A,CYFIP2,FAS,MDM2,GADD45A,ZMAT3,GM2A,PLK3,EPS8L2,SLC7A11,XPC,TNFSF9,PTPRE,TOB1,PLK2,AK1,TM4SF1,DCXR,APP,ISCU,RXRA,SESN1,CCND3,ERCC5,SLC19A2,MXD1,SLC3A2,DDB2,FDXR,RETSAT,AEN,RAB40C,EPHX1,PHLDA3,STEAP3,ALOX15B,IFI30,UPP1,TXNIP,TRIB3,SEC61A1,KIF13B,JUN,TRAF4,PIDD1,TCN2,TNNI1	NucleofectedMDMs_vs_controlMDMs
88	HALLMARK_PANCREAS_BETA_CELLS	0.987012987012987	0.987012987012987	0.042845050912155	-0.17232216746357	-0.541033988252207	26	SPCS1,FOXO1,STXBP1,SRP14,SYT13,INSM1,MAFB,SEC11A,SRPRB	NucleofectedMDMs_vs_controlMDMs
89	HALLMARK_PEROXISOME	0.0982456140350877	0.181936322287199	0.188204146308491	-0.315137890590455	-1.26658058169723	91	TOP2A,ALDH1A1,RDH11,NUDT19,ABCD3,CADM1,SLC27A2,ESR2,EHHADH,PEX2,ITGB1BP1,HSD17B11,CTPS1,ECI2,CDK7,ABCB4,ALDH9A1,MSH2	NucleofectedMDMs_vs_controlMDMs
90	HALLMARK_PI3K_AKT_MTOR_SIGNALING	0.303972366148532	0.385304659498208	0.0988903007520636	-0.264163104880871	-1.06812244911814	94	CDK1,PPP2R1B,CDK2,VAV3,E2F1,SLC2A1,PLCB1,CAB39,MAPK9,MAP3K7,CXCR4,SMAD2,TNFRSF1A,DAPP1,PIKFYVE,PLCG1,CDK4,UBE2D3,PIK3R3,UBE2N,PDK1,GSK3B,ACTR3	NucleofectedMDMs_vs_controlMDMs
91	HALLMARK_PROTEIN_SECRETION	0.534722222222222	0.581219806763285	0.0833634065110386	0.234803153216737	0.965886208246442	91	ABCA1,GNAS,CD63,COG2,DOP1A,AP2B1,AP3B1,SEC24D,ERGIC3,CLTA,ARFGEF1,AP1G1,GOLGA4,NAPA,USO1,COPB2,ATP1A1,SEC31A,GOSR2,KIF1B,GBF1,COPB1,CTSC,ARF1	NucleofectedMDMs_vs_controlMDMs
92	HALLMARK_REACTIVE_OXYGEN_SPECIES_PATHWAY	0.00358062024940948	0.0119354008313649	0.431707695803346	0.467637771136806	1.713008651393	48	GPX3,ATOX1,GSR,G6PD,OXSR1,SOD2,ERCC2,PRDX1,MBP,LSP1,FES,NQO1,SELENOS,PTPA,SRXN1,GLRX,NDUFS2,TXNRD1	NucleofectedMDMs_vs_controlMDMs
93	HALLMARK_SPERMATOGENESIS	0.000961296872723811	0.00400540363634921	0.477270815362862	-0.430563203706287	-1.72865411935342	89	BUB1,EZH2,CDK1,TOPBP1,ZC3H14,AGFG1,TTK,DBF4,CDKN3,RFC4,BRAF,SLC12A2,CLPB,CCNA1,TSN,SCG5,PIAS2,ARL4A,GSG1,AURKA,NOS1,KIF2C,MAP7,SLC2A5,PACRG	NucleofectedMDMs_vs_controlMDMs
94	HALLMARK_TGF_BETA_SIGNALING	0.588028169014085	0.600028743891923	0.0645031249656493	-0.255327739903567	-0.939484356194831	52	SMAD3,SPTBN1,MAP3K7,TGFBR1,PPM1A,UBE2D3,IFNGR2,WWTR1,BMPR1A,RHOA,KLF10,CTNNB1	NucleofectedMDMs_vs_controlMDMs
95	HALLMARK_TNFA_SIGNALING_VIA_NFKB	0.000445065335570461	0.0022253266778523	0.49849310876659	0.345066316274578	1.59657521977274	187	IFIT2,CDKN1A,DDX58,TNIP1,IL7R,IFIH1,GADD45A,ABCA1,SQSTM1,INHBA,TNFSF9,TRAF1,CXCL3,PTPRE,PLK2,CFLAR,PFKFB3,NAMPT,LAMB3,SGK1,ICOSLG,IL12B,MAP3K8,SOD2,MXD1,TNFAIP6,AREG,TIPARP,IL18,CD80	NucleofectedMDMs_vs_controlMDMs
96	HALLMARK_UNFOLDED_PROTEIN_RESPONSE	0.443914081145585	0.504133897963299	0.0956031492204301	0.235933302971163	0.996875793201908	108	IFIT1,DCTN1,EIF4EBP1,SLC1A4,ERN1,SRPRA,EIF4G1,ATF4,WIPI1,PARN,DCP1A,PSAT1,WFS1,EXOSC1,DDX10,EXOSC10,LSM4,RRP9,CALR,SLC7A5,SEC31A,GOSR2,TATDN2,FKBP14,HYOU1	NucleofectedMDMs_vs_controlMDMs
97	HALLMARK_UV_RESPONSE_DN	0.443697478991597	0.504133897963299	0.0762797180809272	-0.230321085667859	-0.995720350139763	139	SMAD3,SDC2,YTHDC1,NOTCH2,SRI,IGF1R,DLC1,DMAC2L,PTGFR,CAV1,SCAF8,MTA1,ADORA2B,ATRX,VAV2,PTPRM,ARHGEF9,CELF2,CITED2,WDR37,PIK3R3,MGMT,SYNJ2,TGFBR2,BMPR1A,GCNT1,KCNMA1,ADGRL2,LPAR1,SCN8A,F3,DYRK1A,HAS2,CAP2,PPARG,TGFBR3	NucleofectedMDMs_vs_controlMDMs
98	HALLMARK_UV_RESPONSE_UP	0.256410256410256	0.370914432611091	0.137250779610133	0.249947248181766	1.10157633133187	144	GPX3,SQSTM1,PRPF3,CLTB,ENO2,DNAJB1,CDC34,FURIN,CA2,HLA-F,CHKA,SLC6A8,CCND3,TMBIM6,SOD2,NXF1,BSG,PSMC3,NUP58,DNAJA1,EPHX1,SULT1A1,SLC6A12,CNP,UROD,ATP6V1F,MMP14,RXRB,GLS,PRKCD	NucleofectedMDMs_vs_controlMDMs
99	HALLMARK_WNT_BETA_CATENIN_SIGNALING	0.308243727598566	0.385304659498208	0.10027910675413	-0.323019985294669	-1.09033334157936	34	FZD8,HDAC2,PTCH1,GNAI1,SKP2,NOTCH1,JAG1,CTNNB1,MAML1,NCSTN,FZD1,CSNK1E	NucleofectedMDMs_vs_controlMDMs
100	HALLMARK_XENOBIOTIC_METABOLISM	0.00426114395309439	0.01331607485342	0.407017918923954	0.320144025503616	1.46145360161353	164	CYFIP2,FAS,PTGR1,CNDP2,GSR,PAPSS2,TMEM176B,CA2,SERTAD1,ABCC2,DCXR,AP4B1,IDH1,CFB,TMBIM6,SLC6A6,GSTM4,RETSAT,EPHX1,GCKR,POR,PSMB10,CYP27A1,SLC12A4,SERPINE1,UPP1,PGD,SLC6A12,NQO1,VNN1,RBP4,XDH,TAT,SLC22A1,AQP9,ACO2,ACOX3,PTGES,SLC1A5,CROT,KYNU,COMT,DHRS7,ACP2	NucleofectedMDMs_vs_controlMDMs
101	HALLMARK_ADIPOGENESIS	1e-10	7.14285714285714e-10	NA	0.542765194928994	2.39924043792955	190	MGLL,NABP1,GHITM,ACAA2,UQCRQ,AGPAT3,LPL,REEP5,PLIN2,UQCR11,MTCH2,UQCR10,SOD1,NMT1,FABP4,SCP2,APLP2,GPD2,RTN3,ACADM,MDH2,YWHAG,DLD,IMMT,CD36,ATP1B3,G3BP2,CAT,GADD45A,SUCLG1,PPARG,DECR1,MAP4K3,NDUFA5,DHRS7,DRAM2,GPX4,STAT5A,BCL6,TOB1,BCL2L13,CHUK,PHYH,QDPR,AIFM1,FAH,PPP1R15B,DLAT,CMPK1,ECHS1,UCP2,IDH1,POR,ADIPOR2,JAGN1,ACOX1,DGAT1,GBE1,AK2,CYC1,ESYT1,SCARB1,COX6A1,MGST3,DNAJB9,VEGFB,ACLY,C3,GPX3,CH…	ControlMoDCs_vs_FreshMonocytes
102	HALLMARK_ALLOGRAFT_REJECTION	4.012137951487e-06	1.05582577670711e-05	0.610526878385931	0.423559476765783	1.82569390979575	159	CCL22,CD86,GALNT1,EIF4G3,EIF3A,IGSF6,NPM1,EIF3J,STAT1,FYB1,RPS19,FLNA,B2M,INHBA,JAK2,FGR,CD47,MTIF2,CAPG,ABI1,CTSS,CD74,UBE2N,CD40,IL27RA,MAP3K7,CSF1,HLA-A,NME1,PTPN6,TAP2,FCGR2B,PRKCB,LY75,HCLS1,CCL13,CCND3,TAPBP,HLA-DMA,NCK1,BCAT1,IRF8,ABCE1,TGFB1,HLA-E,CCND2,CCR5,RPL9	ControlMoDCs_vs_FreshMonocytes
103	HALLMARK_ANDROGEN_RESPONSE	1.04539812363487e-09	6.53373827271793e-09	0.788186810800237	0.576005959543237	2.30622425956605	95	DBI,ACTN1,ABHD2,LMAN1,SCD,ACSL3,PA2G4,B2M,MAF,ARID5B,TSC22D1,MYL12A,IQGAP2,FKBP5,XRCC5,PGM3,XRCC6,PIAS1,SPCS3,SORD,AKAP12,VAPA,TMEM50A,SMS,CDK6,RAB4A,PDLIM5,HMGCS1,CCND3,RPS6KA3,DNAJB9,SLC26A2,HERC3,UBE2I,IDI1,CCND1,ZMIZ1,STK39,INSIG1,NCOA4,UBE2J1,HMGCR,ADRM1,MAP7,ANKH,HPGD	ControlMoDCs_vs_FreshMonocytes
104	HALLMARK_ANGIOGENESIS	0.109053497942387	0.123924429479985	0.193813302725311	0.417051919574802	1.2984377878488	27	LPL,SPP1,APP,LRPAP1,FGFR1,PDGFA,NRP1,JAG1,CCND2,TNFRSF21,THBD	ControlMoDCs_vs_FreshMonocytes
105	HALLMARK_APICAL_JUNCTION	0.000185605314169855	0.00037121062833971	0.518848077743792	0.374302421340077	1.6372976114066	169	CD86,ACTN1,SKAP2,RSU1,SIRPA,LIMA1,ITGB1,VCL,CTNNA1,MYL12B,EVL,FYB1,TRAF1,SYK,MYH9,ACTN4,RASA1,EPB41L2,CD209,CAP1,MYL9,ARPC2,ACTG1,GNAI2,CD274,CD276,DHX16,CTNND1,MPZL1,YWHAH,MAPK14,STX4,GTF2F1,PIK3CB,EXOC4,AMIGO2,ALOX15B,TSPAN4,RAC2,PECAM1,VASP,AKT3,SORBS3,DLG1,INSIG1,MPP5,ADAM9,LAYN	ControlMoDCs_vs_FreshMonocytes
106	HALLMARK_APICAL_SURFACE	0.549707602339181	0.560926124835899	0.0728938564822936	-0.286648641061002	-0.932064148766532	33	LYN,TMEM8B,GSTM3,ATP8B1,PKHD1,CD160,CX3CL1,SCUBE1,CROCC,SLC2A4,AFAP1L2,BRCA1	ControlMoDCs_vs_FreshMonocytes
107	HALLMARK_APOPTOSIS	0.000173807080716076	0.000362098084825159	0.518848077743792	0.384946802368313	1.65785750767898	150	SQSTM1,JUN,PPT1,LGALS3,IGF2R,DNAJA1,TIMP3,TIMP2,SOD1,BIRC3,ATF3,APP,PLCB2,BCAP31,GPX1,GADD45A,RNASEL,GPX4,DPYD,DNAJC3,PSEN1,CASP3,LMNA,DAP3,NEFH,CDKN1A,XIAP,DNM1L,ANXA1,DAP,VDAC2,CASP7,GPX3,PEA15,SC5D,CCND2,PSEN2,CCND1,MGMT,IFNGR1,SPTAN1,TSPO	ControlMoDCs_vs_FreshMonocytes
108	HALLMARK_BILE_ACID_METABOLISM	0.053358088627567	0.0650708397897159	0.321775918075361	0.334453710799128	1.33888370360888	92	ATXN1,AQP9,SOD1,SCP2,PEX19,OPTN,ALDH9A1,IDH2,CAT,ACSL5,HSD17B4,ABCA5,ALDH1A1,GNPAT,CH25H,PHYH,CYP27A1,IDH1,MLYCD,NPC1,AMACR,IDI1,SLC23A2,NUDT12,ABCD3	ControlMoDCs_vs_FreshMonocytes
109	HALLMARK_CHOLESTEROL_HOMEOSTASIS	0.00130569503643532	0.00217615839405887	0.45505986738723	0.448122374737591	1.69416810923788	71	FABP5,ALCAM,LGALS3,LPL,SCD,ATF3,S100A11,PPARG,ACTG1,FDFT1,ANXA5,HMGCS1,PCYT2,JAG1,NSDHL,LSS,SC5D,IDI1,ETHE1,ACAT2,STARD4,PLAUR,CD9,HMGCR,PMVK,CXCL16,TM7SF2,ATF5,FBXO6	ControlMoDCs_vs_FreshMonocytes
110	HALLMARK_COAGULATION	0.00760614351580035	0.0108659193082862	0.407017918923954	0.357307627078061	1.46615774477308	113	CTSB,TIMP3,WDR1,LAMP2,RAC1,FN1,CTSH,A2M,PREP,ARF4,SPARC,CTSO,CPQ,MMP14,PLEK,RAPGEF3,ISCU,APOC2,S100A13,LRP1,ANXA1,USP11,APOC1,ITGB3,C3,PECAM1,P2RY1,PDGFB,ADAM9,CD9,THBD,MSRB2,F8,MAFF	ControlMoDCs_vs_FreshMonocytes
111	HALLMARK_COMPLEMENT	3.22285966116824e-08	1.46493620962193e-07	0.719512826338911	0.450838495484502	1.97631658947046	176	CTSB,PLA2G7,CPM,LGALS3,CALM3,ATOX1,TIMP2,CD59,CALM1,LAMP2,KIF2A,FN1,GPD2,LIPA,LAP3,CTSH,JAK2,ITGAM,CTSC,CD36,FDX1,PREP,CTSL,GRB2,PRCP,DYRK2,GNB4,CTSS,DOCK10,GNAI2,PIK3CA,CTSD,MSRB1,CA2,PSEN1,CTSO,CASP3,CPQ,ANXA5,CD46,MMP14,PLEK,DOCK4,STX4,ADRA2B,S100A13,LRP1,PRDM4,APOC1,GCA,CASP7,CP,C3,IRF2,USP14,AKAP10,CR1,GNGT2,ME1,PDGFB,GMFB,ERAP2,CBLB,ADAM9,PLAUR,VCPIP1	ControlMoDCs_vs_FreshMonocytes
112	HALLMARK_DNA_REPAIR	8.74907506235876e-09	4.37453753117938e-08	0.747739663149885	0.489575552536151	2.09484287365753	147	ARL6IP1,TAF10,UPF3B,NCBP2,RBX1,POLR2E,BCAP31,XPC,SSRP1,SUPT4H1,GTF2A2,AK3,POLD4,APRT,TAF12,COX17,RALA,POLR2J,DUT,CETN2,SRSF6,GPX4,POLR2K,TMED2,NELFE,NME1,POLE4,ELOA,GUK1,REV3L,BOLA2,MPC2,CSTF3,ERCC5,HCLS1,RPA3,EIF1B,NELFCD,SDCBP,STX3,GTF2F1,ERCC3,GTF2H1,USP11,TAF13,GSDME,SEC61A1,EDF1,SURF1,NUDT9,NFX1,POLR2I,SNAPC4,GMPR2,POLR2G,IMPDH2,POLR2A,MRPL40,PCNA,POLR3GL,ADRM1,RFC5,SUPT5H,GTF2B,CANT1,POLR1D…	ControlMoDCs_vs_FreshMonocytes
113	HALLMARK_E2F_TARGETS	0.00306483150117165	0.00464368409268432	0.431707695803346	0.325401722643342	1.43143746987416	195	RAD50,SMC1A,IPO7,RAN,PA2G4,JPT1,GSPT1,TUBB,TFRC,SMC3,PRKDC,SYNCRIP,NOP56,SSRP1,DNMT1,NBN,SMC6,XRCC6,DUT,CDK4,RANBP1,CSE1L,PPP1R8,NME1,POLE4,STAG1,RAD21,NOLC1,RPA3,SRSF1,LUC7L3,CDKN1A,HNRNPD,EED,MTHFD2,AK2,CNOT9,RPA1,SHMT1,PRDX4,DCTPP1,LBR,MXD3,USP1,EIF2S1,MCM6,DEK,LYAR,SNRPB,MCM3,ZW10,RAD51AP1,PCNA,RFC1,MCM5,HMGA1,NUP205,CBX5,SRSF2,KPNA2,DONSON,BRCA2	ControlMoDCs_vs_FreshMonocytes
114	HALLMARK_EPITHELIAL_MESENCHYMAL_TRANSITION	0.000806823383346831	0.00139107479887385	0.477270815362862	0.364853920680045	1.5885564888547	172	DAB2,TGM2,JUN,CALU,QSOX1,VIM,TIMP3,CD59,GLIPR1,ITGB1,FN1,WIPF1,FLNA,SPP1,INHBA,LGALS1,COPA,CAPG,GADD45A,TPM4,SPARC,PDLIM4,MYL9,LAMC1,MMP14,ITGB5,DST,ECM1,ADAM12,LRP1,COL8A2,SDC4	ControlMoDCs_vs_FreshMonocytes
115	HALLMARK_ESTROGEN_RESPONSE_EARLY	0.000197774111566523	0.000380334829935622	0.518848077743792	0.373056076543939	1.63231059348332	175	TGM2,ABHD2,RAB31,TIAM1,MYOF,UGCG,MREG,SLC39A6,JAK2,FKBP5,ITPK1,SH3BP5,OPN3,ADD3,RPS6KA2,AKAP1,PAPSS2,AMFR,ENDOD1,TMEM164,NCOR2,TOB1,WFS1,FDFT1,AFF1,SYNGR1,FLNB,SLC1A4,SLC16A1,INPP5F,FKBP4,IL17RB,IL6ST,CISH,SCARB1,MINDY1,FAM102A,BLVRB,SLC26A2,BCL2,CCND1,SVIL	ControlMoDCs_vs_FreshMonocytes
116	HALLMARK_ESTROGEN_RESPONSE_LATE	3.15903775843157e-06	9.13623633084021e-06	0.627256739718528	0.425843781804656	1.85417384669686	165	FABP5,ABHD2,RAB31,RABEP1,TIAM1,MYOF,COX6C,JAK1,JAK2,ATP2B4,FKBP5,ITPK1,IDH2,OPN3,ADD3,DNAJC1,ALDH3A2,RPS6KA2,PAPSS2,AMFR,SORD,NCOR2,TOB1,WFS1,PTPN6,MOCS2,FDFT1,AFF1,CA2,FLNB,SLC1A4,SLC16A1,FKBP4,IL17RB,IL6ST,CISH,NAB2,SCARB1,DCXR,ST14,FAM102A,BLVRB,ID2,SLC26A2,SNX10,SLC2A8,BCL2	ControlMoDCs_vs_FreshMonocytes
117	HALLMARK_FATTY_ACID_METABOLISM	1e-10	7.14285714285714e-10	NA	0.541378779979627	2.30252945242223	143	MGLL,HSPH1,HSP90AA1,RDH11,ACAA2,ERP29,GPD2,ACADM,MDH2,PDHA1,DLD,ALDH9A1,LGALS1,CD36,HADHB,MAOA,MDH1,ALDH3A2,PRDX6,NBN,ACSL5,HSD17B4,SUCLG1,LDHA,DECR1,ECI1,GPD1,ALDH1A1,SUCLG2,OSTC,SMS,PSME1,CA2,RAP1GDS1,FH,HSDL2,BLVRA,YWHAH,HMGCS1,ECHS1,APEX1,IDH1,ADIPOR2,METAP1,ACOX1,NSDHL,MLYCD,ODC1,PCBD1,UBE2L6,IL4I1,HCCS,ETFDH,ACADVL,IDI1,ACSL4,ME1,ACAT2,S100A10,ALAD,UROD,AUH,HMGCL,ACOT2,CBR1,GLUL,ENO2,SDHA,G…	ControlMoDCs_vs_FreshMonocytes
118	HALLMARK_G2M_CHECKPOINT	2.22689439623012e-05	5.5672359905753e-05	0.575610261071129	0.401071061464824	1.77289538485536	190	ATRX,KPNB1,SMC1A,RASAL2,SMARCC1,KIF5B,PURA,JPT1,ARID4A,GSPT1,HSPA8,G3BP1,PRPF4B,DKC1,SMC2,AMD1,SYNCRIP,CUL5,CBX1,CDC27,HNRNPU,CDK4,RAD23B,NCL,CASP8AP2,CUL1,MTF2,STAG1,UPF1,RAD21,SLC7A1,NOLC1,SRSF1,HMGN2,MAPK14,BUB3,HNRNPD,ODF2,CUL4A,MNAT1,ODC1,LIG3,LBR,TGFB1,MCM6,PAFAH1B1,SAP30,CCND1,INCENP,MCM3,FOXN3,CHMP1A,WRN,TOP1,MCM5,DBF4,HMGA1,ABL1,CCNA2,SRSF2,UCK2,E2F3,KPNA2,BRCA2	ControlMoDCs_vs_FreshMonocytes
119	HALLMARK_GLYCOLYSIS	8.32994053470337e-08	3.20382328257822e-07	0.704975715167238	0.453651282860111	1.98495572467278	175	RRAGD,TXN,UGP2,HDLBP,PPIA,COPB2,QSOX1,SLC16A3,SDC2,SOD1,KIF2A,PKM,PAM,TPI1,P4HA1,MDH2,PGK1,DLD,ALDH9A1,AK4,HOMER1,SLC25A13,GPC4,MDH1,GNPDA1,AK3,LDHA,SRD5A3,ENO1,HS2ST1,ARPP19,ERO1A,IL13RA1,FAM162A,PGM2,PFKP,PYGB,FKBP4,TGFA,PC,IDH1,NSDHL,SLC37A4,B3GALT6,GOT1,PGAM1,GMPPB,SAP30,HK2,EXT2,ME1	ControlMoDCs_vs_FreshMonocytes
120	HALLMARK_HEDGEHOG_SIGNALING	0.166324435318275	0.184804928131417	0.154190966581424	0.379936254565553	1.21592307297277	31	NRP2,MYH9,RASA1,TLE1,DPYSL2,CDK6,NRP1	ControlMoDCs_vs_FreshMonocytes
121	HALLMARK_HEME_METABOLISM	4.33942085529102e-08	1.80809202303792e-07	0.719512826338911	0.447771895833653	1.96287370066673	176	CTSB,MFHAS1,LRP10,SLC11A2,LAMP2,CLCN3,CIR1,TFRC,PICALM,OPTN,TNRC6B,CAST,DAAM1,DCAF11,BMP2K,EIF2AK1,NFE2L1,HDGF,UBAC1,ABCG2,AGPAT4,CAT,NNT,GDE1,CDC27,ENDOD1,NR3C1,RAD23A,KHNYN,HTATIP2,MOSPD1,CA2,LPIN2,BLVRA,TRAK2,BSG,SDCBP,BTRC,UCP2,SYNJ1,PC,CCND3,ARL2BP,TMEM9B,ATG4A,FBXO9,DCUN1D1,NEK7,RHCE,MGST3,CCDC28A,KAT2B,TCEA1,C3,BLVRB,CTNS,CLIC2,ATP6V0A1,TNS1,GLRX5,MPP1,FECH,HTRA2,NCOA4,ALAD,UROD,CDR2,TOP1,…	ControlMoDCs_vs_FreshMonocytes
122	HALLMARK_HYPOXIA	4.62237036616657e-05	0.000105053871958331	0.557332238758646	0.39391028270764	1.72355838109491	175	RRAGD,TGM2,ANXA2,JUN,UGP2,HDLBP,PLIN2,SDC2,FBP1,PAM,TPI1,ATF3,P4HA1,PGK1,MYH9,PHKG1,AK4,GPC4,LDHA,SLC6A6,ENO1,RBPJ,NR3C1,DTNA,AKAP12,ERO1A,WSB1,FAM162A,PGM2,PFKP,CDKN1A,SDC4,GAPDH,GBE1,SLC37A4,NAGK,B3GALT6,SCARB1,HK1,CP,SAP30,STBD1,BCL2,HK2	ControlMoDCs_vs_FreshMonocytes
123	HALLMARK_IL2_STAT5_SIGNALING	1.68957551707266e-06	5.27992349085206e-06	0.643551836150722	0.421046471916873	1.85011792654457	180	RRAGD,TGM2,HIPK2,CD86,HUWE1,ALCAM,SYNGR2,IGF2R,TIAM1,CYFIP1,PLIN2,SPP1,TRAF1,P4HA1,GLIPR2,MYO1E,SWAP70,CAPG,GALM,BMPR2,GSTO1,ANXA4,GPX4,CSF1,MYO1C,CD81,CD83,CA2,FAH,CASP3,ITGA6,CTSZ,NCS1,ECM1,NRP1,CCND3,CISH,ODC1,IRF8,SPRED2,CCND2,AMACR,BCL2,HK2,PLEC,EEF1AKMT1,PTRH2,BATF3,TWSG1,AHNAK,SERPINB6,AHCY,SNX14,IFNGR1,COL6A1,TNFRSF21,TTC39B,WLS,SLC39A8,IKZF4,SLC1A5,UCK2,RNH1,NCOA3,BCL2L1,CDC42SE2,MAFF	ControlMoDCs_vs_FreshMonocytes
124	HALLMARK_IL6_JAK_STAT3_SIGNALING	0.0437200153485762	0.0546500191857202	0.321775918075361	0.35621905145482	1.3548683001177	74	JUN,IFNAR1,CBL,STAT1,A2M,CD36,GRB2,PTPN1,PDGFC,IL10RB,CSF1,IL13RA1,STAM2,PTPN11,IL17RB,IL6ST,TGFB1,ITGB3,IL17RA,CCR1,IFNGR1,MYD88,TNFRSF21,CD9,STAT3	ControlMoDCs_vs_FreshMonocytes
125	HALLMARK_INFLAMMATORY_RESPONSE	0.00841391976159707	0.0116859996688848	0.380730400722792	-0.320171636706435	-1.42657882878342	175	ATP2B1,NAMPT,EREG,CSF3R,IL1B,NLRP3,CALCRL,P2RX4,LDLR,NOD2,TNFRSF9,LYN,HIF1A,IRF1,RAF1,ABCA1,ITGA5,NFKBIA,CXCL8,IL10,C5AR1,ACVR2A,MET,TLR2,PTGIR,FFAR2,MEFV,KLF6,CLEC5A,NMUR1,FPR1,ITGB8,TNFSF15,F3,SPHK1,PROK2,SLC28A2,TLR3,TNFSF10,SCARF1,CCL5,PTAFR,BDKRB1,PDE4B	ControlMoDCs_vs_FreshMonocytes
126	HALLMARK_INTERFERON_ALPHA_RESPONSE	0.00379018299212663	0.00557379851783327	0.431707695803346	0.386203094849603	1.54918100844331	93	NCOA7,NUB1,NMI,LAP3,B2M,PARP14,IFIH1,CD47,TMEM140,CD74,TRIM14,SAMD9L,CCRL2,CSF1,PSME1,PSMA3,SAMD9,TENT5A,TRIM25,SP110,BST2,UBE2L6,IRF2,HLA-C,PSME2,IFIT2,OAS1,LY6E,RTP4,CMTR1,UBA7,ISG15,TRAFD1,LGALS3BP,DDX60,PSMB8	ControlMoDCs_vs_FreshMonocytes
127	HALLMARK_INTERFERON_GAMMA_RESPONSE	0.00277487334186977	0.00433573959667152	0.431707695803346	0.332410813294142	1.46780644173959	187	CD86,SLAMF7,SAMHD1,STAT1,NMI,LAP3,B2M,PARP14,ARID5B,IL18BP,JAK2,IFIH1,PTPN1,CD74,CD40,TRIM14,SAMD9L,ZNFX1,HLA-A,PTPN6,PSME1,CD274,CASP3,PSMA3,PFKP,CDKN1A,TRIM25,OAS3,RAPGEF6,SP110,RNF213,RIPK1,TAPBP,UPP1,MTHFD2,HLA-DRB1,VAMP8,HLA-DMA,BST2,PSMA2,HLA-B,UBE2L6,IRF8,CASP7,IRF2,SSPN,PSME2,PSMB2,IFIT2,APOL6,MYD88,XAF1,LY6E,IRF5,NOD1,STAT3,DDX58,HLA-DQA1,RTP4,CMTR1,METTL7B,NCOA3,ISG15,TRAFD1,LGALS3BP,DD…	ControlMoDCs_vs_FreshMonocytes
128	HALLMARK_KRAS_SIGNALING_DN	0.002592411573715	0.0041813089898629	0.431707695803346	-0.370294290573896	-1.55701294978986	122	ABCB11,PCDHB1,MAST3,MYO15A,PRKN,NOS1,MEFV,KCNMB1,COQ8A,PRODH,MSH5,GP2,TCF7L1,MX1,SKIL,GAMT,TCL1A,GPRC5C,IFI44L,ZC2HC1C,PAX3,RGS11,TENT5C,SLC5A5,SIDT1,CPB1,SLC6A14,PDE6B,IL12B,AKR1B10,GDNF,IGFBP2,NR6A1,C5,HTR1D,P2RX6,TGFB2,CHRNG,KLK7,SLC38A3,BRDT,GTF3C5,KRT15,CLDN16,SLC16A7,DCC,RYR2,SLC25A23,PTGFR,RSAD2,SLC12A3,TAS2R4,THNSL2,SERPINB2,SERPINA10,NR4A2,STAG3,KCNN1,SHOX2,TFAP2B,CDKAL1,TG	ControlMoDCs_vs_FreshMonocytes
129	HALLMARK_KRAS_SIGNALING_UP	0.062992125984252	0.0749906261717285	0.252961123069611	0.28987676150839	1.26799748588521	169	CBL,BIRC3,NIN,GPNMB,LCP1,IKZF1,SPP1,TRAF1,INHBA,WDR33,ALDH1A2,STRN,CCSER2,SDCCAG8,CTSS,AKAP12,ERO1A,CA2,LAPTM5,VWA5A,IL7R,NRP1,MMD,HSD11B1,USP12,ACE,EVI5,IRF8,ID2,RBP4,CAB39L,CCND2,ENG,PECAM1,ST6GAL1,SPRY2,PLAUR,CLEC4A,BTBD3,MAP7,LY96,ANKH,AMMECR1,TMEM176A,YRDC,FBXO4,PSMB8,BPGM,ITGB2,PDCD1LG2,MMP9,DOCK2	ControlMoDCs_vs_FreshMonocytes
130	HALLMARK_MITOTIC_SPINDLE	8.13708752834075e-09	4.37453753117938e-08	0.747739663149885	0.457714939308156	2.02539367720263	197	PALLD,WASF2,CCDC88A,SMC1A,RASAL2,TIAM1,TLK1,ARHGAP10,APC,KIF5B,YWHAE,TRIO,VCL,NIN,PCM1,FLNA,SOS1,ARFGEF1,MYO1E,SMC3,CKAP5,MYH9,ACTN4,RASA1,EPB41L2,RABGAP1,RAB3GAP1,CAPZB,PKD2,FGD6,STAU1,ABI1,CDC27,KIF1B,ATG4B,MAPRE1,CD2AP,RALBP1,CEP57,CDK5RAP2,FLNB,PDLIM5,DOCK4,BCAR1,DST,RAPGEF6,LRPPRC,CDC42,DYNLL2,CNTRL,NCK1,ARHGEF11,CDC42BPA,PAFAH1B1,ITSN1,KIFAP3,PCNT,INCENP,RANBP9,DLG1,SPTAN1,RASA2,CNTROB,CLIP…	ControlMoDCs_vs_FreshMonocytes
131	HALLMARK_MTORC1_SIGNALING	1e-10	7.14285714285714e-10	NA	0.535077936481088	2.36206947685848	196	SQSTM1,EIF2S2,PPIA,TXNRD1,RDH11,SKAP2,M6PR,SCD,USO1,ACTR2,CANX,ACSL3,NMT1,PSMA4,CALR,CACYBP,HSPA9,HSPD1,TPI1,HSP90B1,ACTR3,PDAP1,TFRC,PSMC2,RAB1A,UCHL5,CCT6A,PSMD14,P4HA1,PGK1,CTSC,ATP6V1D,IMMT,AK4,UFM1,GSK3B,SSR1,ADD3,SLA,STIP1,LDHA,SLC6A6,ENO1,HSPE1,SERP1,SORD,ERO1A,ARPC5L,ATP2A2,PITPNB,QDPR,HSPA4,SLC1A4,PSMA3,SHMT2,HMGCS1,CDKN1A,IDH1,ADIPOR2,NUFIP1,GAPDH,GBE1,GTF2H1,SLC37A4,MTHFD2,PRDX1,FKBP2,…	ControlMoDCs_vs_FreshMonocytes
132	HALLMARK_MYC_TARGETS_V1	1e-10	7.14285714285714e-10	NA	0.678412841030382	2.98432827216177	195	SERBP1,EIF2S2,PPIA,PSMD1,KPNB1,COX5A,TCP1,SMARCC1,PABPC1,PSMA7,SET,FAM120A,NPM1,EIF3J,RAN,YWHAE,CANX,PSMA4,PA2G4,UBE2L3,TUFM,SSB,GSPT1,HSPD1,HSP90AB1,G3BP1,PWP1,VDAC1,DDX18,NCBP2,PSMD14,SNRPB2,PGK1,HNRNPA2B1,CBX3,HDAC2,SF3A1,ILF2,YWHAQ,RPS2,PSMD8,SRSF7,HDGF,TOMM70,GNL3,SNRPD3,EIF1AX,SYNCRIP,NOP56,TARDBP,PABPC4,SNRPG,CLNS1A,HNRNPU,LDHA,CCT5,SLC25A3,HSPE1,XRCC6,DUT,CDK4,EIF4G2,RAD23B,RANBP1,AP3S1,H…	ControlMoDCs_vs_FreshMonocytes
133	HALLMARK_MYC_TARGETS_V2	0.000406246529137382	0.000725440230602467	0.49849310876659	0.50708186665419	1.85741255674379	57	NPM1,PA2G4,HSPD1,DDX18,CBX3,MPHOSPH10,GNL3,NOP56,HSPE1,CDK4,SORD,NOLC1,IMP4,UTP20,DCTPP1,MRTO4,NDUFAF4,WDR43,HK2,PPRC1,MCM5,FARSA	ControlMoDCs_vs_FreshMonocytes
134	HALLMARK_MYOGENESIS	0.0984251968503937	0.114447903314411	0.199915231309662	0.283539072301964	1.22157452875776	151	SYNGR2,SCD,MRAS,ITGB1,MEF2A,APP,TPM3,MYH9,CD36,GABARAPL2,SPARC,FABP3,FLII,DTNA,NQO1,MYO1C,ITGB5,ADAM12,CDKN1A,PC,FHL1,TGFB1,GPX3,SSPN,WWTR1,PSEN2,RB1,SVIL,CAMK2B,SORBS3,SPTAN1,ATP6AP1	ControlMoDCs_vs_FreshMonocytes
135	HALLMARK_NOTCH_SIGNALING	0.0197335641182371	0.0259652159450488	0.352487857583619	0.50396970633578	1.59443223551636	29	RBX1,FBXW11,PSENEN,CUL1,ST3GAL6,JAG1,SKP1,SAP30,PSEN2,CCND1,NOTCH3,FZD7,MAML2,DTX4,FZD1,DTX2	ControlMoDCs_vs_FreshMonocytes
136	HALLMARK_OXIDATIVE_PHOSPHORYLATION	1e-10	7.14285714285714e-10	NA	0.651928670449558	2.88145124629404	200	ATP6V0E1,ATP5MC3,COX5B,ATP1B1,COX5A,HADHA,ATP5F1E,ACAA2,UQCRQ,NDUFB4,COX6C,COX7C,UQCR11,UQCR10,NDUFC2,HSPA9,TIMM8B,ATP6V1E1,ATP5PB,ALAS1,VDAC1,NDUFA6,ACADM,COX6B1,ATP6V1C1,NDUFA4,MDH2,PDHA1,DLD,UQCRB,NDUFS6,ATP6V1D,IMMT,CYB5R3,ATP5MF,COX7A2,IDH2,TOMM70,FDX1,HADHB,TIMM13,SLC25A11,ATP5MG,CYCS,ATP6V0C,MDH1,ATP6V1H,NDUFB6,AFG3L2,NDUFA2,NNT,OPA1,SUCLG1,LDHA,COX17,DECR1,RHOT1,SLC25A3,ECI1,NDUFA5,ATP6V1…	ControlMoDCs_vs_FreshMonocytes
137	HALLMARK_P53_PATHWAY	0.000348986439740543	0.000646271184704709	0.49849310876659	0.35681544139175	1.57428433939505	189	GM2A,JUN,PRMT2,NOL8,ATF3,APP,TSC22D1,WWP1,XPC,KIF13B,GADD45A,ABHD4,HINT1,LDHB,TOB1,CTSD,CD81,TCN2,FAM162A,PDGFA,VWA5A,ERCC5,SP1,ABCC5,TM7SF3,CDKN1A,TGFA,ISCU,CCND3,PHLDA3,EI24,UPP1,RPS27L,CD82,VAMP8,ZMAT3,CCNK,SEC61A1,DCXR,TAX1BP3,ST14,TGFB1,RAD9A,RPL36,ALOX15B,ANKRA2,CCND2,RB1,MAPKAPK3,RPL18,S100A10,PCNA,TRIAP1,EPS8L2,PTPRE,CEBPA,CSRNP2,OSGIN1,TRAFD1,IRAK1,RCHY1,HRAS	ControlMoDCs_vs_FreshMonocytes
138	HALLMARK_PANCREAS_BETA_CELLS	0.924418604651163	0.924418604651163	0.0478299633114229	-0.220343638990174	-0.680910355147174	27	MAFB,ELP4,PCSK2,DCX,PAX6,IAPP,PAK3	ControlMoDCs_vs_FreshMonocytes
139	HALLMARK_PEROXISOME	6.95326840668362e-05	0.000151158008840948	0.538434096309916	0.472241412630154	1.88345510929306	91	RDH11,ATXN1,SMARCC1,PABPC1,SOD1,SCP2,SEMA3C,ITGB1BP1,ALDH9A1,IDH2,CAT,ACSL5,HSD17B4,IDE,ALDH1A1,GNPAT,CNBP,FIS1,YWHAH,ABCC5,VPS4B,IDH1,ACOX1,ERCC3,PRDX1,MLYCD,CRABP2,SLC25A17,IDI1,ACSL4,SLC23A2,ABCD3,TSPO,SIAH1,HMGCL,PEX6,PEX11B,HRAS,FADS1,ISOC1,PRDX5,ABCB4,CDK7,STS,PEX14,SOD2	ControlMoDCs_vs_FreshMonocytes
140	HALLMARK_PI3K_AKT_MTOR_SIGNALING	3.28904507910248e-06	9.13623633084021e-06	0.627256739718528	0.498634686237676	2.00165804913679	94	SQSTM1,YWHAB,CLTC,TIAM1,CFL1,ACTR2,CALR,RAC1,ITPR2,HSP90B1,ACTR3,RALB,MAPKAP1,MAPK1,GSK3B,AP2M1,GRB2,SLA,UBE2N,CDK4,ARF1,MAP3K7,DUSP3,PTPN11,PRKCB,CDKN1A,RPS6KA3,RIPK1,ARPC3,PRKAR2A,PPP2R1B,MAP2K6,NCK1,CAB39L	ControlMoDCs_vs_FreshMonocytes
141	HALLMARK_PROTEIN_SECRETION	1e-10	7.14285714285714e-10	NA	0.717940951023101	2.86338621774832	91	CD63,PPT1,CLTC,COPB2,IGF2R,LMAN1,AP2B1,STX12,M6PR,USO1,GOLGA4,LAMP2,CLCN3,SOD1,RAB22A,ATP1A1,PAM,RAB14,RAB2A,RER1,SCAMP1,ARFGEF1,SEC31A,CTSC,MAPK1,AP3B1,SNX2,STX7,AP2M1,ATP6V1H,TMED10,SEC22B,STAM,KIF1B,ARFGEF2,GNAS,AP3S1,ARF1,TMED2,COPB1,ADAM10,TMX1,DST,ARFIP1,VPS4B,DOP1A,RPS6KA3,AP2S1,DNM1L,ARCN1,SNAP23,SCRN1,VAMP4,GBF1,SSPN,RAB5A,ARFGAP3,VAMP7,YKT6,SCAMP3,OCRL,RAB9A,ZW10,MON2,STX16,VPS45	ControlMoDCs_vs_FreshMonocytes
142	HALLMARK_REACTIVE_OXYGEN_SPECIES_PATHWAY	8.78379442877043e-07	2.92793147625681e-06	0.659444398037935	0.63251532325987	2.2374693325962	48	TXN,TXNRD1,ATOX1,NDUFB4,FTL,SOD1,NDUFA6,MBP,GLRX2,SELENOS,PRDX6,CAT,GPX4,NQO1,HMOX2,PFKP,PRDX1,PRDX4,GPX3,SCAF4,ABCC1,SRXN1	ControlMoDCs_vs_FreshMonocytes
143	HALLMARK_SPERMATOGENESIS	0.398	0.423404255319149	0.0916795246008379	-0.254532622575266	-1.01328509071212	89	CLPB,SLC2A5,HSPA4L,ARL4A,SHE,DMC1,NOS1,NEK2,TLE4,DDX25,GSTM3,NPHP1,BRAF,OAZ3,ZC3H14	ControlMoDCs_vs_FreshMonocytes
144	HALLMARK_TGF_BETA_SIGNALING	0.0328414028536557	0.0421043626328919	0.321775918075361	0.40626396443037	1.47097474773923	52	HIPK2,RAB31,APC,TRIM33,RHOA,FKBP1A,BMPR2,NCOR2,MAP3K7,XIAP,TGFB1,ID2,ENG,WWTR1,TGFBR1	ControlMoDCs_vs_FreshMonocytes
145	HALLMARK_TNFA_SIGNALING_VIA_NFKB	0.406679764243615	0.423624754420432	0.0894366833718621	0.228582183427249	1.00907971942602	188	SQSTM1,JUN,LITAF,BIRC3,PLPP3,NR4A3,ATF3,TRAF1,INHBA,NFE2L2,TSC22D1,IFIH1,GADD45A,TNIP1,STAT5A,CCRL2,BCL6,CSF1,CD83,SPSB1,REL,RCAN1,PDLIM5,PLEK,IL7R,CDKN1A,IL6ST,SDC4,B4GALT5,JAG1,ID2,EGR2,BCL2A1,CCND1,IFIT2,TNIP2,TRIP10,PLAUR,EDN1,NFKBIE,PTPRE,BIRC2,DDX58,CEBPB,EIF1,BTG3,MAFF,YRDC,MSC,PANX1,CD44	ControlMoDCs_vs_FreshMonocytes
146	HALLMARK_UNFOLDED_PROTEIN_RESPONSE	1e-10	7.14285714285714e-10	NA	0.595942271492564	2.43908261326057	108	NABP1,EIF4G1,NPM1,KIF5B,SDAD1,KHSRP,CALR,HSPA9,ATF6,HSP90B1,ATF3,SEC31A,DKC1,PAIP1,PDIA6,NOP56,SSR1,LSM4,SRPRB,SERP1,HYOU1,SRPRA,SPCS3,YWHAZ,ERO1A,WFS1,DNAJC3,SLC1A4,NOLC1,CEBPG,EXOC2,NOP14,CNOT4,NHP2,MTHFD2,EEF2,TTC37,DNAJB9,DCTN1,TATDN2,EXOSC1,EIF2S1,CNOT6,FUS,BAG3,MTREX,DCP2,YIF1A,DNAJA4,CXXC1,LSM1,EXOSC9	ControlMoDCs_vs_FreshMonocytes
147	HALLMARK_UV_RESPONSE_DN	0.015602459532354	0.0210844047734514	0.380730400722792	0.325640880743004	1.38025033396574	140	DAB2,MGLL,ANXA2,ATRX,ATXN1,SDC2,PLPP3,AGGF1,ATP2B4,ADD3,PPARG,MRPS31,ANXA4,SYNJ2,NR3C1,PHF3,ATP2C1,SLC7A1,PDLIM5,LAMC1,MAPK14,SPOP,NRP1,NEK7,ITGB3,CDC42BPA,AKT3,PIK3CD,TOGARAM1,ZMIZ1,MGMT,WDR37,ABCC1,ATRN,DLG1,RASA2,INSIG1,LPAR1,CITED2,SFMBT1,NIPBL,PMP22	ControlMoDCs_vs_FreshMonocytes
148	HALLMARK_UV_RESPONSE_UP	2.35887768265116e-05	5.61637543488371e-05	0.575610261071129	0.42067547068758	1.7895637896483	144	TMBIM6,SQSTM1,PPT1,CREG1,DNAJA1,ATF3,PDAP1,TFRC,ALAS1,ATP6V1C1,MGAT1,GLS,AMD1,MAOA,STIP1,HNRNPU,AGO2,ATP6V1F,CLTB,MARK2,CA2,PSMC3,CASP3,POLE3,CEBPG,MMP14,EIF5,BSG,FKBP4,IL6ST,CCND3,AP2S1,DGAT1,DDX21,PPAT,CYB5R1,GPX3,PLCL1,YKT6,CDC5L,SPR,TGFBRAP1,UROD,CYB5B,HLA-F,GRPEL1,ENO2,NAT1,BTG3,WIZ,RASGRP1,NUP58	ControlMoDCs_vs_FreshMonocytes
149	HALLMARK_WNT_BETA_CATENIN_SIGNALING	0.328094302554027	0.356624241906552	0.102080107662747	-0.32617242548079	-1.07975165566816	35	ADAM17,GNAI1,SKP2,PTCH1,TCF7,TP53,NOTCH4	ControlMoDCs_vs_FreshMonocytes
150	HALLMARK_XENOBIOTIC_METABOLISM	4.69755178307026e-07	1.67769706538224e-06	0.674962860011025	0.441280292165147	1.92224778308416	167	TMBIM6,MAN1A1,AQP9,ABCC3,NMT1,FBP1,ALAS1,ARG2,SPINT2,CNDP2,PGD,ALDH9A1,CD36,ADH5,MAOA,CAT,PAPSS2,SLC6A6,GSTO1,DHRS7,ARPP19,NQO1,ATP2A2,ACOX3,CA2,LPIN2,FAH,PDLIM5,SLC46A3,SHMT2,ACP1,BCAR1,CYP27A1,PC,IDH1,POR,HSD11B1,TKFC,ACOX1,SSR3,UPP1,DCXR,BCAT1,IRF8,HES6,GSTM4,PTGES3,BLVRB,ID2,RBP4,ETFDH,NPC1,ACP2,PGRMC1	ControlMoDCs_vs_FreshMonocytes
151	HALLMARK_ADIPOGENESIS	1e-10	8.33333333333333e-10	NA	0.56175759341776	2.4544484906348	190	MGLL,ACAA2,NABP1,REEP5,NMT1,UQCRQ,LPL,UQCR11,UQCR10,FABP4,MTCH2,AGPAT3,GHITM,SOD1,SCP2,RTN3,YWHAG,GADD45A,GPD2,MDH2,ACADM,PLIN2,DLD,CAT,CD36,BCL6,SCARB1,GPX4,APLP2,DRAM2,MGST3,DECR1,ME1,ATP1B3,MAP4K3,IMMT,QDPR,DLAT,UCP2,PHYH,FAH,BCL2L13,CYC1,CHCHD10,IDH1,COX8A,CCNG2,UQCRC1,COX6A1,ACLY,ESYT1,GBE1,SQOR,JAGN1,VEGFB,AIFM1,SSPN,GPX3,ITSN1,CHUK,NDUFA5,SLC1A5,DNAJB9,ECHS1,AK2,CMPK1,TOB1,STAT5A,NDUFAB1,G…	NucleofectedMoDCs_vs_FreshMonocytes
152	HALLMARK_ALLOGRAFT_REJECTION	1.96665366753615e-05	4.91663416884038e-05	0.575610261071129	0.416491252035699	1.77077339988474	159	CCL22,CD86,GALNT1,EIF3J,IGSF6,EIF3A,EIF4G3,RPS19,CD47,INHBA,NPM1,CD74,STAT1,FYB1,FLNA,B2M,CAPG,IL27RA,UBE2N,TAP2,CD40,FGR,ABI1,JAK2,PTPN6,HLA-A,CSF1,HLA-DMA,MAP3K7,TAPBP,MTIF2,CCND3,NME1,HCLS1,FCGR2B,MMP9,HLA-DRA,LY75,ELF4,NCK1,ITGB2,CCL13,RPL39	NucleofectedMoDCs_vs_FreshMonocytes
153	HALLMARK_ANDROGEN_RESPONSE	7.92133992260185e-09	4.40074440144547e-08	0.747739663149885	0.566273403748308	2.22074301055991	95	DBI,ACTN1,LMAN1,ABHD2,SCD,ARID5B,TSC22D1,PA2G4,MAF,B2M,VAPA,FKBP5,ACSL3,MYL12A,TMEM50A,PGM3,XRCC5,CCND3,SPCS3,UBE2I,IDI1,HMGCS1,AKAP12,RAB4A,IQGAP2,BMPR1B,XRCC6,DNAJB9,PIAS1,SORD,HMGCR,PDLIM5,INSIG1,MAP7,HOMER2,CDK6,ADRM1,STK39,FADS1,ALDH1A3,CCND1,SRF,SMS,HSD17B14,HPGD,AKT1	NucleofectedMoDCs_vs_FreshMonocytes
154	HALLMARK_ANGIOGENESIS	0.130909090909091	0.152219873150106	0.16440575583821	0.425252742271347	1.30014808915986	27	LPL,SPP1,APP,LRPAP1,PDGFA,FGFR1,TNFRSF21,JAG1,CCND2,NRP1	NucleofectedMoDCs_vs_FreshMonocytes
155	HALLMARK_APICAL_JUNCTION	0.000178433249967421	0.000371735937432128	0.518848077743792	0.384311199411648	1.65045153757279	169	CD86,ACTN1,SIRPA,ACTN4,RSU1,EVL,MYL12B,MYH9,CTNNA1,VCL,TRAF1,ITGB1,SKAP2,ACTG1,FYB1,LIMA1,SYK,EPB41L2,RASA1,CD209,GNAI2,MYL9,ACTB,DHX16,PIK3CB,CD276,MPZL1,CD274,RAC2,MMP9,CTNND1,STX4,AMIGO2,MAPK14,EXOC4,ZYX,PFN1,SORBS3,INSIG1,THBS3,MPP5	NucleofectedMoDCs_vs_FreshMonocytes
156	HALLMARK_APICAL_SURFACE	0.829596412556054	0.84652695158781	0.0596037042575973	-0.232971644351439	-0.784603222230126	33	LYN,TMEM8B,GSTM3,ATP8B1,PKHD1,CROCC,CD160,SLC2A4,BRCA1,SCUBE1,CX3CL1	NucleofectedMoDCs_vs_FreshMonocytes
157	HALLMARK_APOPTOSIS	0.00176242756539751	0.00301741536464503	0.45505986738723	0.367168431754234	1.5553060235438	150	JUN,PPT1,SQSTM1,LGALS3,IGF2R,TIMP2,TIMP3,DNAJA1,SOD1,ATF3,GADD45A,BIRC3,BCAP31,APP,PLCB2,GPX1,GPX4,LMNA,CDKN1A,PSEN1,DAP3,RNASEL,PEA15,SOD2,NEFH,TSPO,VDAC2,GPX3,CFLAR,PSEN2,ANXA1,SC5D,DPYD,DNAJC3,CASP3,XIAP,SPTAN1,PAK1,BCL2L1,DNM1L,GNA15,CD2,ENO2,CCNA1,CCND1,CCND2,RETSAT,RHOT2,CASP7,MADD,DAP	NucleofectedMoDCs_vs_FreshMonocytes
158	HALLMARK_BILE_ACID_METABOLISM	0.00526922781840712	0.00752746831201018	0.407017918923954	0.400599549817446	1.57429965971125	92	ATXN1,SOD1,AQP9,SCP2,PEX19,ABCA5,OPTN,IDH2,CAT,ACSL5,ALDH9A1,CH25H,CYP27A1,HSD17B4,GNPAT,PHYH,IDH1,NPC1,IDI1,MLYCD,NEDD4,AMACR,PEX6,NUDT12,ALDH1A1,SLC29A1,NR3C2,FADS1,SLC23A2,ISOC1,PEX16,RETSAT,HACL1,ABCD1,PRDX5,ABCD3	NucleofectedMoDCs_vs_FreshMonocytes
159	HALLMARK_CHOLESTEROL_HOMEOSTASIS	0.00135131140381226	0.00241305607823618	0.45505986738723	0.456928397384145	1.71785198291969	71	FABP5,LGALS3,ALCAM,SCD,LPL,ATF3,ACTG1,S100A11,FDFT1,ANXA5,PCYT2,LSS,NSDHL,IDI1,HMGCS1,CD9,HMGCR,JAG1,ETHE1,PLAUR,SC5D,SREBF2,PPARG,TM7SF2,PMVK,STARD4,TMEM97,ACAT2	NucleofectedMoDCs_vs_FreshMonocytes
160	HALLMARK_COAGULATION	0.0024519254840477	0.00371503861219348	0.431707695803346	0.387188142640067	1.56710008319365	113	CTSB,WDR1,TIMP3,LAMP2,A2M,RAC1,FN1,PREP,SPARC,CTSH,ARF4,RAPGEF3,MAFF,MMP14,APOC1,MMP9,CTSO,APOC2,PDGFB,CPQ,CD9,S100A13,USP11,ANXA1,FURIN,C3,P2RY1,ITGB3,LRP1,PEF1	NucleofectedMoDCs_vs_FreshMonocytes
161	HALLMARK_COMPLEMENT	2.77653594747974e-06	8.67667483587417e-06	0.627256739718528	0.429104733394078	1.85574316151409	176	CTSB,PLA2G7,LGALS3,CPM,CALM3,ATOX1,TIMP2,CD59,LIPA,LAMP2,GPD2,FN1,DYRK2,PREP,CTSD,ITGAM,CD36,CALM1,KIF2A,LAP3,FDX1,PRCP,GNAI2,JAK2,CTSC,CTSH,MSRB1,CTSL,ME1,PSEN1,GMFB,MAFF,ADRA2B,MMP14,GNB4,ANXA5,APOC1,CEBPB,CTSO,DOCK10,STX4,PDGFB,CP,CPQ,S100A13,PIK3CA,PFN1,PRDM4,ERAP2,GRB2,CR1,PLAUR,C3,CA2,GCA,CTSS,CASP3,DUSP5,RASGRP1,DOCK4,IRF2,LRP1,GNGT2,AKAP10,CBLB	NucleofectedMoDCs_vs_FreshMonocytes
162	HALLMARK_DNA_REPAIR	3.05121138328638e-08	1.52560569164319e-07	0.719512826338911	0.496052278121118	2.09647490950004	147	ARL6IP1,UPF3B,TAF10,POLR2E,BCAP31,POLD4,RBX1,XPC,APRT,COX17,GPX4,NELFCD,TAF12,POLR2K,SSRP1,AK3,CETN2,GTF2A2,MPC2,POLR2J,RALA,EDF1,REV3L,DUT,TMED2,GUK1,BOLA2,NELFE,RPA3,NCBP2,NME1,HCLS1,SEC61A1,SRSF6,SDCBP,POLE4,RFC5,SUPT4H1,POLR2G,POLR2I,USP11,ELOA,ERCC5,SURF1,IMPDH2,NFX1,NUDT9,MRPL40,GTF2H1,NELFB,DAD1,ADRM1,PCNA,POLR3GL,SNAPC4,SUPT5H,CANT1,GMPR2,AAAS,CSTF3,ITPA,DGUOK,PDE6G,POLR2H,POLR1D,ERCC3,TA…	NucleofectedMoDCs_vs_FreshMonocytes
163	HALLMARK_E2F_TARGETS	0.0267034224118992	0.0342351569383323	0.352487857583619	0.300282224603693	1.31853593598424	195	RAD50,SMC1A,JPT1,RAN,TFRC,TUBB,IPO7,PA2G4,DNMT1,SYNCRIP,CDKN1A,SSRP1,PRKDC,NOP56,GSPT1,SRSF1,CSE1L,DUT,LUC7L3,RPA3,NME1,PRDX4,SMC3,RANBP1,MTHFD2,EED,NBN,SHMT1,RPA1,HMGA1,NOLC1,CNOT9,DCTPP1,POLE4,CDK4,SRSF2,SMC6,XRCC6,STAG1,DEK,AK2,PPP1R8,MCM6,SNRPB,MXD3,PCNA,MKI67,RAD51AP1,MCM3,HNRNPD,KPNA2,NAA38,DCLRE1B,DONSON,MCM5,EIF2S1,LYAR,RAD21,POP7,USP1,SPAG5,SLBP,ZW10,MLH1,CDCA8	NucleofectedMoDCs_vs_FreshMonocytes
164	HALLMARK_EPITHELIAL_MESENCHYMAL_TRANSITION	0.000203269707860958	0.000406539415721916	0.518848077743792	0.383434542371162	1.65163989718545	172	DAB2,TGM2,JUN,QSOX1,CD59,CALU,TIMP3,GLIPR1,WIPF1,INHBA,SPP1,ITGB1,LGALS1,GADD45A,FN1,VIM,FLNA,CAPG,SPARC,MYL9,COPA,PDLIM4,ECM1,MMP14,ITGB5,LAMC1,SDC4,ANPEP,COLGALT1,COL8A2,DST,PVR,ADAM12,PLAUR,FUCA1,PMP22,SFRP4,ITGB3,TPM4,SLC6A8,TPM2,LRP1	NucleofectedMoDCs_vs_FreshMonocytes
165	HALLMARK_ESTROGEN_RESPONSE_EARLY	0.00114600319850799	0.00212222814538517	0.45505986738723	0.36556861013891	1.57743258167224	175	TGM2,TIAM1,RAB31,ABHD2,MREG,MYOF,OPN3,SLC39A6,ITPK1,AMFR,AKAP1,UGCG,SCARB1,SH3BP5,FKBP5,TMEM164,RPS6KA2,JAK2,FDFT1,WFS1,ADD3,SLC16A1,NCOR2,AFF1,SYNGR1,BLVRB,IL17RB,FKBP4,SLC1A4,ENDOD1,FAM102A,SVIL,INPP5F,IL6ST,CISH,MINDY1,TOB1,PAPSS2,CELSR1,SLC2A1,FLNB,FCMR,RASGRP1,CANT1,ZNF185,CELSR2,ARL3	NucleofectedMoDCs_vs_FreshMonocytes
166	HALLMARK_ESTROGEN_RESPONSE_LATE	1.44286194545679e-05	3.9975393214175e-05	0.593325476396405	0.424156467713888	1.81516038566241	165	FABP5,RABEP1,TIAM1,RAB31,ABHD2,COX6C,MYOF,OPN3,JAK1,ITPK1,AMFR,IDH2,SCARB1,FKBP5,RPS6KA2,ATP2B4,ALDH3A2,JAK2,FDFT1,PTPN6,WFS1,ADD3,SLC16A1,NCOR2,DNAJC1,AFF1,ST14,BLVRB,IL17RB,NAB2,MOCS2,FKBP4,SLC1A4,DCXR,FAM102A,CD9,IL6ST,CISH,TOB1,PAPSS2,SORD,SLC2A8,HOMER2,FLNB,CA2,TST,SLC29A1,CELSR2,ARL3,CCNA1,CCND1,CXCL14,MEST,PERP	NucleofectedMoDCs_vs_FreshMonocytes
167	HALLMARK_FATTY_ACID_METABOLISM	1e-10	8.33333333333333e-10	NA	0.548526409822408	2.3156124113202	143	MGLL,ACAA2,HSPH1,RDH11,HSP90AA1,LGALS1,GPD2,MDH2,ACADM,DLD,HADHB,MAOA,CD36,ACSL5,PDHA1,MDH1,LDHA,GPD1,ALDH3A2,DECR1,ERP29,ALDH9A1,FH,ME1,PRDX6,HSD17B4,RAP1GDS1,ECI1,ACADVL,HSDL2,PSME1,IDH1,ODC1,UBE2L6,NBN,BLVRA,PCBD1,NSDHL,S100A10,ACOT2,IDI1,HMGCS1,BMPR1B,ETFDH,IL4I1,ECHS1,MLYCD,OSTC,HCCS,CPT1A,ACOX1,ADIPOR2,CA2,UROD,AUH,SDHA,IDH3B,GLUL,SUCLG1,ALDH1A1,IDH3G,METAP1,GCDH,APEX1,HSD17B10,ENO2,SUCLG2,…	NucleofectedMoDCs_vs_FreshMonocytes
168	HALLMARK_G2M_CHECKPOINT	0.00187079752607992	0.00301741536464503	0.45505986738723	0.353454743974024	1.54432529799307	190	ATRX,RASAL2,KPNB1,SMC1A,JPT1,SMARCC1,PURA,PRPF4B,G3BP1,KIF5B,SMC2,ARID4A,SYNCRIP,HSPA8,HNRNPU,CBX1,GSPT1,SRSF1,DKC1,RAD23B,CUL5,AMD1,SLC7A1,CUL1,ODC1,CUL4A,HMGA1,NOLC1,LIG3,UPF1,NCL,MAPK14,CDK4,SRSF2,CASP8AP2,STAG1,INCENP,CHMP1A,CDC27,MNAT1,MCM6,BUB3,CCNA2,MTF2,UCK2,EFNA5,MKI67,HMGN2,MCM3,WRN,HNRNPD,KPNA2,TFDP1,PAFAH1B1,CCND1,ABL1,MCM5,NOTCH2,E2F1,TGFB1,RAD21	NucleofectedMoDCs_vs_FreshMonocytes
169	HALLMARK_GLYCOLYSIS	3.60313677522934e-09	2.25196048451834e-08	0.774939030136436	0.486829253965559	2.10067359619487	175	TXN,RRAGD,PPIA,UGP2,HDLBP,QSOX1,SLC16A3,SDC2,COPB2,TPI1,SOD1,PAM,PKM,MDH2,P4HA1,GPC4,DLD,PGK1,SRD5A3,MDH1,KIF2A,LDHA,FAM162A,ERO1A,SLC25A13,ALDH9A1,ME1,AK4,AK3,HS2ST1,HOMER1,PFKP,CITED2,IL13RA1,GNPDA1,PC,TGFA,PGAM1,IDH1,GMPPB,PGM2,FKBP4,B3GALT6,NSDHL,ARPP19,SLC37A4,HK2,GOT1,ENO1,PYGB	NucleofectedMoDCs_vs_FreshMonocytes
170	HALLMARK_HEDGEHOG_SIGNALING	0.353153153153153	0.37569484377995	0.0925528864684773	0.340091940188078	1.07865443465752	31	NRP2,MYH9,TLE1,RASA1,DPYSL2,CELSR1,CDK6,SLIT1,NRP1	NucleofectedMoDCs_vs_FreshMonocytes
171	HALLMARK_HEME_METABOLISM	2.67076641034606e-06	8.67667483587417e-06	0.627256739718528	0.42923530617916	1.85630784778794	176	CTSB,LRP10,MFHAS1,LAMP2,TFRC,CLCN3,NFE2L1,HDGF,OPTN,ABCG2,CAT,CIR1,PICALM,NNT,DAAM1,TNRC6B,BMP2K,SLC11A2,AGPAT4,MGST3,KHNYN,DCAF11,TNS1,BSG,TRAK2,HTATIP2,CAST,MOSPD1,UBAC1,PC,GDE1,TMEM9B,UCP2,CCND3,DCUN1D1,BLVRB,EIF2AK1,FBXO9,BLVRA,CTNS,ENDOD1,NR3C1,RHCE,BTRC,SDCBP,GLRX5,RAD23A,ACP5,CDC27,CLIC2,HTRA2,SLC7A11,SLC2A1,FECH,C3,IGSF3,NEK7,LPIN2,CA2,UROD	NucleofectedMoDCs_vs_FreshMonocytes
172	HALLMARK_HYPOXIA	1.60925010566781e-06	5.74732180595648e-06	0.643551836150722	0.43691542372602	1.88529486861214	175	RRAGD,TGM2,ANXA2,JUN,UGP2,HDLBP,SDC2,TPI1,MYH9,PAM,ATF3,P4HA1,PLIN2,GPC4,PGK1,FBP1,PHKG1,SCARB1,LDHA,FAM162A,RBPJ,ERO1A,DTNA,CDKN1A,SLC6A6,AK4,WSB1,PFKP,CITED2,MAFF,SDC4,GAPDH,CCNG2,NEDD4L,PGM2,PDGFB,GBE1,NAGK,STBD1,CP,NR3C1,B3GALT6,SLC37A4,HK2,ENO1,AKAP12	NucleofectedMoDCs_vs_FreshMonocytes
173	HALLMARK_IL2_STAT5_SIGNALING	3.27710725842657e-05	7.44797104187856e-05	0.557332238758646	0.406830922633217	1.76161357043576	180	HIPK2,RRAGD,TGM2,CD86,SYNGR2,HUWE1,IGF2R,TIAM1,ALCAM,CYFIP1,SPP1,MYO1E,TRAF1,GLIPR2,P4HA1,PLIN2,CAPG,GSTO1,GPX4,ANXA4,CTSZ,MYO1C,CD81,ECM1,CSF1,SWAP70,MAFF,GALM,FAH,CCND3,NCS1,ODC1,BMPR2,COL6A1,HK2,TNFRSF21,RNH1,PLEC,CISH,SLC1A5,ITGA6,TWSG1,AMACR,IKZF4,SPRED2,BATF3,AHCY,AHNAK,FURIN,EEF1AKMT1,CA2,UCK2,POU2F1,CASP3	NucleofectedMoDCs_vs_FreshMonocytes
174	HALLMARK_IL6_JAK_STAT3_SIGNALING	0.182119205298013	0.206953642384106	0.130105630751129	0.313584034501644	1.18640308381013	74	JUN,IFNAR1,A2M,CBL,STAT1,PTPN1,CD36,PDGFC,CSF1,IL13RA1,IL10RB,IL17RB,TNFRSF21,CD9,IL6ST,IL17RA,GRB2,STAM2,MYD88,ITGB3,IFNGR2,BAK1,TGFB1,IL7,PTPN11,HMOX1,PIM1,TYK2,IL4R,CD44,IFNGR1,STAT3	NucleofectedMoDCs_vs_FreshMonocytes
175	HALLMARK_INFLAMMATORY_RESPONSE	0.00077086972667723	0.0014824417820716	0.477270815362862	-0.33777915996074	-1.56182503856153	175	ATP2B1,NAMPT,HIF1A,LYN,NLRP3,IL1B,EREG,P2RX4,C5AR1,TLR2,ITGA5,CSF3R,LDLR,NOD2,NFKBIA,IRF1,IL10,TNFRSF9,CXCL8,CALCRL,ACVR2A,RAF1,CLEC5A,ABCA1,PROK2,PTAFR,FPR1,HBEGF,CD48,SLC28A2,GPR183,ITGB8,MET,MEFV,FFAR2,ICAM1,LCP2,TLR3,TNFSF15	NucleofectedMoDCs_vs_FreshMonocytes
176	HALLMARK_INTERFERON_ALPHA_RESPONSE	0.00796663823370795	0.0110647753245944	0.380730400722792	0.390062659822533	1.53090821974185	93	CD47,CD74,NCOA7,B2M,NMI,TMEM140,LAP3,HLA-C,NUB1,PARP14,SAMD9L,CSF1,TRIM14,TRIM25,PSME1,IFIH1,UBE2L6,CCRL2,OAS1,PSME2,LY6E,BST2,PSMA3,TENT5A,PSMB8,UBA7,LGALS3BP,ISG15,SAMD9,IRF2,IFIT2,RTP4,TRIM26,SP110	NucleofectedMoDCs_vs_FreshMonocytes
177	HALLMARK_INTERFERON_GAMMA_RESPONSE	0.0203586871990095	0.0267877463144861	0.352487857583619	0.309721541310848	1.34575684969492	187	CD86,SAMHD1,SLAMF7,IL18BP,ARID5B,CD74,STAT1,PTPN1,B2M,NMI,LAP3,CD40,CDKN1A,JAK2,PARP14,PTPN6,SAMD9L,RNF213,HLA-B,IRF5,PFKP,HLA-A,HLA-DMA,TAPBP,TRIM14,CD274,TRIM25,PSME1,IFIH1,ZNFX1,UBE2L6,MTHFD2,HLA-DRB1,SOD2,PSMA2,VAMP8,PSME2,SSPN,LY6E,BST2,PSMA3,DDX58,RAPGEF6,OAS3,XAF1,PSMB2,PSMB8,LGALS3BP,ISG15,MYD88,CASP3,RBCK1,IRF2,NOD1,RIPK1,IFIT2,RTP4,ISOC1,TRIM26,SP110,IRF8,METTL7B,IFI30,CASP7,FGL2,IDO1,H…	NucleofectedMoDCs_vs_FreshMonocytes
178	HALLMARK_KRAS_SIGNALING_DN	0.00235231754052986	0.00367549615707791	0.431707695803346	-0.353566709242551	-1.56114337187348	122	SKIL,MYO15A,NOS1,MX1,ABCB11,PRODH,PRKN,PCDHB1,KCNMB1,MAST3,MEFV,IFI44L,MSH5,TENT5C,GP2,P2RX6,SLC25A23,CDKAL1,TCF7L1,AKR1B10,RGS11,TCL1A,SLC5A5,PDE6B,GAMT,KLK7,CLDN16,GPRC5C,SLC6A14,PAX3,ZC2HC1C,TG,IL12B,IGFBP2,C5,KRT15,NR6A1,PTGFR,SERPINA10,COQ8A,CHRNG,RYR2,KCNN1,CPB1,TGFB2,BRDT,SGK1,HTR1D,SERPINB2,DCC,GTF3C5,NR4A2,GDNF,SIDT1,STAG3,CLSTN3,SLC12A3,THNSL2	NucleofectedMoDCs_vs_FreshMonocytes
179	HALLMARK_KRAS_SIGNALING_UP	0.089622641509434	0.109295904279798	0.186432558434075	0.28338567260804	1.21701974805334	169	GPNMB,INHBA,WDR33,SPP1,CBL,TRAF1,IKZF1,BIRC3,LCP1,ERO1A,ALDH1A2,NIN,STRN,CCSER2,LAPTM5,IL7R,VWA5A,MMP9,HSD11B1,ENG,ITGB2,RBP4,ST6GAL1,ACE,AKAP12,EVI5,SDCCAG8,LY96,CAB39L,PLAUR,FUCA1,MAP7,CA2,PSMB8,CTSS,CXCR4,SPRY2,TMEM176A,CLEC4A,MMD,ALDH1A3,YRDC,AMMECR1,CCND2,IRF8,NRP1,KCNN4,RGS16,PDCD1LG2,DCBLD2,ADAM8,TFPI,FBXO4,USP12,BPGM,MTMR10	NucleofectedMoDCs_vs_FreshMonocytes
180	HALLMARK_MITOTIC_SPINDLE	4.35490853921316e-07	1.67496482277429e-06	0.674962860011025	0.43463322800272	1.90740737370953	197	PALLD,WASF2,CCDC88A,TIAM1,RASAL2,SMC1A,ACTN4,ARHGAP10,YWHAE,TLK1,MYH9,VCL,TRIO,MYO1E,APC,SOS1,KIF5B,FLNA,EPB41L2,RASA1,CKAP5,PKD2,ATG4B,RAB3GAP1,PCM1,CAPZB,RABGAP1,NIN,ABI1,MAPRE1,BCAR1,CDK5RAP2,RALBP1,ARFGEF1,KIF1B,STAU1,SMC3,NCK1,ITSN1,DST,CDC42BPA,CDC42,INCENP,CDC27,RAPGEF6,PDLIM5,FGD6,UXT,FLNB,TBCD,LRPPRC,PCNT,PXN,SPTAN1,CNTROB,DOCK4,KIFAP3,CD2AP,RANBP9,NCK2,MID1IP1,PCGF5,CEP57,DYNLL2,MAP1S,P…	NucleofectedMoDCs_vs_FreshMonocytes
181	HALLMARK_MTORC1_SIGNALING	1e-10	8.33333333333333e-10	NA	0.536309626856658	2.35623785220012	196	SQSTM1,PPIA,EIF2S2,RDH11,NMT1,SCD,TXNRD1,TPI1,USO1,M6PR,TFRC,HSPA4,CACYBP,PSMA4,PSMC2,SKAP2,RAB1A,HSP90B1,CALR,P4HA1,PDAP1,CANX,ACTR3,GSK3B,PGK1,HSPA9,ACTR2,HSPD1,LDHA,ERO1A,ACSL3,HSPE1,CDKN1A,UFM1,SLC6A6,CCT6A,CTSC,ATP6V1D,ME1,UCHL5,ARPC5L,PSMD14,PRDX1,ADD3,AK4,ATP2A2,SERP1,IMMT,QDPR,GAPDH,FKBP2,IDH1,PSMB5,SHMT2,MTHFD2,ACLY,SLC1A4,GBE1,RPA1,SSR1,SLC37A4,HK2,ITGB2,STIP1,GOT1,IDI1,HMGCS1,ENO1,CD9,…	NucleofectedMoDCs_vs_FreshMonocytes
182	HALLMARK_MYC_TARGETS_V1	1e-10	8.33333333333333e-10	NA	0.659543869374123	2.89604985535059	195	PPIA,PSMD1,EIF2S2,KPNB1,COX5A,TCP1,SERBP1,UBE2L3,EIF3J,SMARCC1,RPS2,FAM120A,YWHAE,RAN,TUFM,NPM1,PSMA7,PSMA4,HNRNPA2B1,G3BP1,SF3A1,HDGF,YWHAQ,SNRPB2,PABPC1,SRSF7,PA2G4,CANX,PABPC4,ILF2,SET,HDAC2,SNRPD3,HSP90AB1,PWP1,PGK1,CBX3,PSMD8,HSPD1,SNRPG,LDHA,SSB,SYNCRIP,HNRNPU,HSPE1,TARDBP,DDX18,EIF4G2,PSMD14,TOMM70,NOP56,GSPT1,RPLP0,SRSF1,CCT4,GNL3,CLNS1A,AP3S1,RAD23B,DUT,PSMD7,ACP1,POLE3,RPL22,NCBP2,NME1,…	NucleofectedMoDCs_vs_FreshMonocytes
183	HALLMARK_MYC_TARGETS_V2	0.00186176533424968	0.00301741536464503	0.45505986738723	0.478171795017383	1.71375055409765	57	NPM1,PA2G4,CBX3,MPHOSPH10,HSPD1,HSPE1,DDX18,NOP56,GNL3,IMP4,NOLC1,DCTPP1,HK2,CDK4,SORD,MRTO4,FARSA,NDUFAF4,TMEM97,PES1,UTP20,MCM5,PPRC1,DUSP2,LAS1L,PHB,NOP16,RABEPK,RRP9	NucleofectedMoDCs_vs_FreshMonocytes
184	HALLMARK_MYOGENESIS	0.00396602574670417	0.00583239080397672	0.407017918923954	0.355828948416757	1.51148013245445	151	SYNGR2,SCD,MRAS,MYH9,MEF2A,ITGB1,APP,CD36,NQO1,GABARAPL2,DTNA,CDKN1A,SPARC,ATP6AP1,MYO1C,PC,LSP1,ITGB5,TPM3,IGFBP7,FLII,CAMK2B,FABP3,FHL1,SSPN,GPX3,SVIL,GAA,WWTR1,PSEN2,SORBS3,ADAM12,TNNI2,SPTAN1,SLC6A8,PLXNB2,TPM2,PDE4DIP,IFRD1,ATP2A1	NucleofectedMoDCs_vs_FreshMonocytes
185	HALLMARK_NOTCH_SIGNALING	0.019204575517703	0.025952129077977	0.352487857583619	0.504856754934062	1.57263634663136	29	RBX1,PSENEN,ST3GAL6,FBXW11,CUL1,PSEN2,JAG1,NOTCH3,DTX4,CCND1,FZD7,DTX2,SKP1,NOTCH2,FZD1,APH1A,SAP30,KAT2A	NucleofectedMoDCs_vs_FreshMonocytes
186	HALLMARK_OXIDATIVE_PHOSPHORYLATION	1e-10	8.33333333333333e-10	NA	0.675391946112361	2.96898805598589	200	ATP6V0E1,ATP5MC3,COX5B,HADHA,NDUFB4,ACAA2,ATP1B1,COX5A,COX6C,UQCRQ,NDUFC2,UQCR11,UQCR10,COX7C,ATP5F1E,ALAS1,TIMM8B,NDUFA4,ATP5PB,ATP6V1E1,COX6B1,CYB5R3,MDH2,ACADM,ATP5MF,ATP6V1H,ATP6V0C,IDH2,NDUFA6,DLD,NDUFB6,COX7A2,HADHB,COX17,PDHA1,GPX4,HSPA9,CYCS,NNT,MDH1,ATP6V1C1,SLC25A11,LDHA,TIMM13,TCIRG1,NDUFS6,MGST3,FDX1,DECR1,ATP6AP1,ATP5F1A,ATP5F1B,FH,ATP6V1D,NDUFA2,ETFA,TOMM70,ATP5MG,NDUFA3,ATP6V1F,ECI…	NucleofectedMoDCs_vs_FreshMonocytes
187	HALLMARK_P53_PATHWAY	5.03319428504897e-05	0.000109417267066282	0.557332238758646	0.396959279530915	1.73274184246113	189	GM2A,JUN,PRMT2,ATF3,GADD45A,APP,TSC22D1,CTSD,ABHD4,PHLDA3,XPC,NOL8,FAM162A,TM7SF3,CDKN1A,WWP1,HINT1,CD81,SP1,RPL36,VWA5A,PDGFA,ST14,CCND3,TGFA,TCN2,TAX1BP3,ABCC5,MAPKAPK3,KIF13B,SEC61A1,LDHB,EI24,DCXR,VAMP8,EPS8L2,RPL18,S100A10,CD82,ZMAT3,TOB1,RPS12,ERCC5,SLC7A11,FUCA1,OSGIN1,ANKRA2,RCHY1,PCNA,CEBPA,RAD9A,HRAS,CCNK,PLXNB2,CSRNP2,TRIAP1,ALOX15B,CCND2,TRAF4,RETSAT,RGS16,BAK1,PERP,IFI30,TGFB1,BLCAP,…	NucleofectedMoDCs_vs_FreshMonocytes
188	HALLMARK_PANCREAS_BETA_CELLS	0.957964601769911	0.957964601769911	0.0522693317499306	-0.206233152223449	-0.660954611982849	27	MAFB,PCSK2,ELP4,DCX	NucleofectedMoDCs_vs_FreshMonocytes
189	HALLMARK_PEROXISOME	1.51906494213865e-05	3.9975393214175e-05	0.593325476396405	0.496124952740692	1.9511712092577	91	ATXN1,RDH11,SMARCC1,SOD1,SCP2,SEMA3C,PABPC1,ITGB1BP1,IDH2,CAT,ACSL5,ALDH9A1,PRDX1,HSD17B4,GNPAT,IDE,IDH1,ABCC5,SOD2,TSPO,IDI1,SLC25A17,CRABP2,MLYCD,CNBP,SIAH1,ACOX1,FIS1,PEX6,VPS4B,ALDH1A1,PEX11B,HRAS,FADS1,CLN8,SLC23A2,ISOC1,CDK7,RETSAT,ABCD1,PRDX5,CADM1,ABCD3,PEX14,ERCC3,ABCB4	NucleofectedMoDCs_vs_FreshMonocytes
190	HALLMARK_PI3K_AKT_MTOR_SIGNALING	2.73555149683549e-05	6.5132178496083e-05	0.575610261071129	0.482752948845012	1.89254889177799	94	SQSTM1,YWHAB,TIAM1,CLTC,CFL1,HSP90B1,CALR,RAC1,MAPK1,ACTR3,GSK3B,ACTR2,ITPR2,UBE2N,CDKN1A,ARF1,MAPKAP1,MAP3K7,ARPC3,AP2M1,RALB,NCK1,RPS6KA1,PPP1CA,CDK4,DUSP3,CSNK2B,PFN1,PPP2R1B,CAB39L,GRB2,SLC2A1,DAPP1,MAP2K6,CXCR4,MYD88,SLA,HRAS,NOD1,RIPK1,ARHGDIA,AKT1,PIKFYVE,E2F1	NucleofectedMoDCs_vs_FreshMonocytes
191	HALLMARK_PROTEIN_SECRETION	1e-10	8.33333333333333e-10	NA	0.665280004136676	2.61642794420137	91	CD63,PPT1,IGF2R,LMAN1,CLTC,AP2B1,COPB2,STX12,USO1,LAMP2,SOD1,M6PR,RAB22A,CLCN3,GOLGA4,PAM,SCAMP1,ATP1A1,MAPK1,RER1,ATP6V1H,STX7,RAB2A,TMED10,AP3B1,RAB14,CTSC,SNX2,ARF1,GNAS,AP3S1,SEC22B,TMED2,ARFGEF1,KIF1B,SEC31A,AP2S1,TMX1,AP2M1,SSPN,ADAM10,STAM,ARFIP1,DST,SCAMP3,RAB9A,DOP1A,YKT6,SCRN1,VPS4B,VPS45,OCRL,ARFGEF2,DNM1L,MON2,GBF1,VAMP4,ARCN1,COPE,STX16	NucleofectedMoDCs_vs_FreshMonocytes
192	HALLMARK_REACTIVE_OXYGEN_SPECIES_PATHWAY	5.09435328599223e-08	2.31561512999647e-07	0.719512826338911	0.673459294064913	2.34331946599895	48	TXN,NDUFB4,FTL,ATOX1,TXNRD1,SOD1,MBP,NDUFA6,CAT,GPX4,NQO1,PRDX6,PRDX1,PFKP,SELENOS,HMOX2,LSP1,PRDX4,SOD2,GPX3,GLRX2,SRXN1,STK25	NucleofectedMoDCs_vs_FreshMonocytes
193	HALLMARK_SPERMATOGENESIS	0.266318537859008	0.289476671585878	0.135740943810425	-0.263787298070317	-1.09298856013511	89	CLPB,ARL4A,SLC2A5,HSPA4L,BRAF,GSTM3,NOS1,NPHP1,TLE4,SHE,ZC3H14,RAD17,IFT88,DDX25,NEK2,PGS1,NF2,ART3,PACRG,DMC1	NucleofectedMoDCs_vs_FreshMonocytes
194	HALLMARK_TGF_BETA_SIGNALING	0.110535405872193	0.131589768895468	0.175204047558551	0.367863533661599	1.29610568752478	52	HIPK2,RAB31,TRIM33,RHOA,APC,FKBP1A,NCOR2,MAP3K7,BMPR2,ENG,PPP1CA,WWTR1,FURIN,XIAP,HDAC1,SMAD6,IFNGR2,TGFB1	NucleofectedMoDCs_vs_FreshMonocytes
195	HALLMARK_TNFA_SIGNALING_VIA_NFKB	0.046556420522654	0.0581955256533174	0.321775918075361	-0.268632759264731	-1.25338159221838	188	ATP2B1,NAMPT,BTG1,SLC2A3,EHD1,ETS2,IL1B,TLR2,LDLR,NFKBIA,PTGS2,IRF1,SMAD3,TNFRSF9,TNC,TNFAIP3,ABCA1,SLC16A6,CXCL3,CEBPD,PFKFB3,FOSL2,HBEGF,MARCKS,IER3,KLF9,HES1,EGR1,TNFAIP8,GPR183,DRAM1,ICAM1,ZFP36,TNFAIP2,F3,TAP1,PPP1R15A,FOSB,TGIF1,TANK,AREG,EGR3,PDE4B	NucleofectedMoDCs_vs_FreshMonocytes
196	HALLMARK_UNFOLDED_PROTEIN_RESPONSE	1.57958882083324e-09	1.1282777291666e-08	0.788186810800237	0.559332395013798	2.25501094624616	108	NABP1,EIF4G1,SDAD1,NPM1,ATF3,HSP90B1,CALR,KHSRP,LSM4,KIF5B,HSPA9,ATF6,ERO1A,WFS1,PAIP1,SRPRB,NOP56,DKC1,PDIA6,CEBPG,SERP1,SEC31A,EXOC2,SPCS3,CEBPB,MTHFD2,SLC1A4,SRPRA,SSR1,EXOSC1,NOLC1,CNOT4,NHP2,EEF2,EIF4A1,MTREX,DNAJB9,NOP14,YIF1A,TATDN2,DNAJA4,CXXC1,BAG3,HYOU1,FUS,YWHAZ,DNAJC3,CNOT6,DCTN1,PREB,SEC11A	NucleofectedMoDCs_vs_FreshMonocytes
197	HALLMARK_UV_RESPONSE_DN	0.186520376175549	0.207244862417276	0.124434168630393	0.273865368849118	1.15154774866194	140	DAB2,ANXA2,MGLL,ATRX,ATXN1,SDC2,PLPP3,AGGF1,ANXA4,ATP2B4,ADD3,ATP2C1,CITED2,LAMC1,SLC7A1,PHF3,MRPS31,NR3C1,MAPK14,CDC42BPA,PDLIM5,INSIG1,PIK3CD,NEK7,PMP22,PPARG,SYNJ2,ITGB3,LPAR1,ATRN,SFMBT1,ABCC1,NRP1,NOTCH2,TFPI,PEX14,TGFBR2,SPOP,SRI	NucleofectedMoDCs_vs_FreshMonocytes
198	HALLMARK_UV_RESPONSE_UP	1.45547617711889e-05	3.9975393214175e-05	0.593325476396405	0.437017305184294	1.84862848658796	144	TMBIM6,PPT1,SQSTM1,CREG1,MGAT1,DNAJA1,TFRC,ALAS1,ATF3,PDAP1,MAOA,AGO2,MARK2,ATP6V1C1,HNRNPU,BSG,ATP6V1F,GLS,CEBPG,MMP14,CLTB,AMD1,POLE3,CCND3,AP2S1,SOD2,FKBP4,STIP1,GPX3,CYB5R1,IL6ST,EIF5,STK25,YKT6,CYB5B,FURIN,PLCL1,CA2,UROD,WIZ,DGAT1,SPR,CASP3,TST,SLC6A12,RASGRP1,SLC6A8,PSMC3,POLR2H,CDC5L,ENO2,TGFBRAP1,BAK1,HLA-F	NucleofectedMoDCs_vs_FreshMonocytes
199	HALLMARK_WNT_BETA_CATENIN_SIGNALING	0.507936507936508	0.529100529100529	0.0718276293603809	0.292608418944536	0.957769740087532	35	HDAC2,RBPJ,NCOR2,CUL1,PSEN2,JAG1,NCSTN,CCND2,NUMB,FZD8,HDAC11,FZD1,WNT5B,AXIN1,HDAC5	NucleofectedMoDCs_vs_FreshMonocytes
200	HALLMARK_XENOBIOTIC_METABOLISM	1.01188466639024e-07	4.21618610995932e-07	0.704975715167238	0.465785278457647	1.99659881708329	167	TMBIM6,ABCC3,NMT1,SPINT2,AQP9,PGD,MAN1A1,ALAS1,CNDP2,ARG2,CAT,MAOA,GSTO1,CD36,FBP1,NQO1,SLC6A6,ALDH9A1,CYP27A1,ATP2A2,BCAR1,ADH5,TKFC,PC,ACP1,ACOX3,FAH,IDH1,SHMT2,BLVRB,HSD11B1,SLC46A3,ACP2,NPC1,HES6,DCXR,ARPP19,RBP4,ETFDH,SLC1A5,GSTM4,COMT,PAPSS2,PINK1,SSR3,PDLIM5,DDT,ACOX1,AHCY,DHRS7,LPIN2,CA2,PTGES3,CYB5A,PDK4,ABHD6,PGRMC1,SLC6A12,POR,TMEM97,IRF8,RETSAT,HACL1,CBR1,DHPS,ACO2,HPRT1,ECH1,MTHFD1,H…	NucleofectedMoDCs_vs_FreshMonocytes
201	HALLMARK_ADIPOGENESIS	1e-10	5e-10	NA	0.534220773983327	2.40422085160967	190	MGLL,NABP1,CD36,PLIN2,GHITM,LPL,ACAA2,UQCRQ,UQCR11,SOD1,MTCH2,GPD2,UQCR10,AGPAT3,NMT1,APLP2,ACADM,YWHAG,SCP2,FABP4,RTN3,MDH2,DLD,ME1,REEP5,IMMT,ATP1B3,DRAM2,FAH,DECR1,DHRS7,SUCLG1,CAT,QDPR,DLAT,NDUFA5,UBC,GBE1,CMPK1,APOE,CHUK,GPX4,G3BP2,C3,AIFM1,MGST3,JAGN1,BCL2L13,ECHS1,ADIPOR2,PHYH,CYC1,STAT5A,TOB1,ESYT1,SQOR,ACLY,DNAJC15,UCP2,SCARB1,COX6A1,MAP4K3,DGAT1,COX8A,CHCHD10,AK2,VEGFB,UBQLN1,HIBCH,IDH1…	ControlMDMs_vs_FreshMonocytes
202	HALLMARK_ALLOGRAFT_REJECTION	0.000144273601150043	0.000313638263369658	0.518848077743792	0.378325496860667	1.67546507794544	159	NPM1,GALNT1,FYB1,EIF4G3,IGSF6,CTSS,BCAT1,EIF3J,EIF3A,FGR,STAT1,FLNA,CAPG,RPS19,ABI1,UBE2N,NME1,MMP9,MTIF2,CCL22,CD86,MAP3K7,B2M,CD47,PTPN6,PRKCB,CCND3,CSF1,JAK2,TAP2,CD40,HCLS1,RPL9,IL27RA,ABCE1,HLA-A,TLR6,RPL39,HLA-DMA,CD74,CRTAM,NCK1,ITGB2,CCR5,HLA-E,TGFB1,FCGR2B,PTPRC,IRF8,IL18,GLMN,TLR1,RPS9,CCND2,UBE2D1,ELF4	ControlMDMs_vs_FreshMonocytes
203	HALLMARK_ANDROGEN_RESPONSE	1e-10	5e-10	NA	0.598446362684409	2.46514518925889	95	DBI,ACTN1,ABHD2,SCD,LMAN1,PA2G4,IQGAP2,SMS,ACSL3,MAF,MYL12A,XRCC5,TSC22D1,PGM3,SPCS3,ARID5B,INSIG1,B2M,CDK6,SORD,TMEM50A,ZMIZ1,RAB4A,XRCC6,HMGCR,CCND3,SLC26A2,CCND1,IDI1,HMGCS1,UBE2I,HPGD,ELL2,PIAS1,MAP7,UBE2J1,VAPA,RPS6KA3,PDLIM5,SGK1,MERTK,STK39,NCOA4,ADRM1,DNAJB9,HERC3	ControlMDMs_vs_FreshMonocytes
204	HALLMARK_ANGIOGENESIS	0.315899581589958	0.34359063013225	0.108394255853397	0.340398380417651	1.0866072349086	27	LPL,SPP1,FGFR1,LRPAP1,NRP1,APP,TNFRSF21	ControlMDMs_vs_FreshMonocytes
205	HALLMARK_APICAL_JUNCTION	0.000269854971982441	0.000539709943964882	0.49849310876659	0.373275642807408	1.66367411988687	169	ACTN1,FYB1,SKAP2,SIRPA,RSU1,SYK,ITGB1,MYL12B,EVL,ACTN4,CTNNA1,MYH9,RASA1,EPB41L2,ACTG1,ARPC2,VCL,MMP9,LIMA1,GNAI2,CD86,MYL9,INSIG1,MPZL1,MAPK14,CTNND1,PIK3CB,CAP1,PECAM1,RAC2,STX4,CD276,TSPAN4,TRAF1,DHX16,AKT3,ADAM9,SRC,YWHAH,AMIGO2,VASP,SORBS3,EXOC4,ACTB,GTF2F1	ControlMDMs_vs_FreshMonocytes
206	HALLMARK_APICAL_SURFACE	0.503006012024048	0.523964595858383	0.0789209638180035	-0.293917567081012	-0.9666226859954	33	LYN,TMEM8B,PKHD1,SULF2,SCUBE1,ATP8B1,GSTM3,CX3CL1,CD160,GATA3,SLC2A4,CROCC,NTNG1,AFAP1L2,ATP6V0A4	ControlMDMs_vs_FreshMonocytes
207	HALLMARK_APOPTOSIS	0.000427012005762494	0.000821176934158643	0.49849310876659	0.376604935407037	1.64588495735293	150	SQSTM1,PPT1,JUN,IGF2R,LGALS3,TIMP3,TIMP2,SOD1,EMP1,DNAJA1,ATF3,BCAP31,LMNA,PAK1,GPX1,SOD2,PLCB2,ROCK1,DAP3,PSEN1,VDAC2,RNASEL,DPYD,CCND1,TOP2A,NEFH,GPX4,SC5D,XIAP,DNM1L,DNAJC3,APP,MADD,DAP,PSEN2,PEA15,MGMT,TSPO,CASP3	ControlMDMs_vs_FreshMonocytes
208	HALLMARK_BILE_ACID_METABOLISM	0.135416666666667	0.157461240310078	0.173747838999571	0.297175124660185	1.20627917378422	92	SOD1,SCP2,OPTN,AQP9,PEX19,ALDH9A1,IDH2,ALDH1A1,HSD17B4,ATXN1,GNPAT,CAT,CYP27A1,ACSL5,IDI1,SLC23A2,ABCD3,PHYH,RXRA,ABCA5,IDH1,NUDT12,TFCP2L1,ACSL1,PEX6,AMACR,GCLM,MLYCD,PRDX5,SLC29A1,HACL1,NR3C2,SLC22A18,NPC1,PEX12,ISOC1,ABCA1,ABCD1	ControlMDMs_vs_FreshMonocytes
209	HALLMARK_CHOLESTEROL_HOMEOSTASIS	0.000730403847990424	0.00135259971850079	0.477270815362862	0.456505264790188	1.7688760591497	71	FABP5,ALCAM,LGALS3,SCD,LPL,ATF3,S100A11,ACTG1,FDFT1,ANXA5,HMGCR,IDI1,HMGCS1,PLAUR,NSDHL,SC5D,STARD4,PCYT2,LSS,CD9,ACAT2,CYP51A1,PMVK,SREBF2,TM7SF2,ETHE1	ControlMDMs_vs_FreshMonocytes
210	HALLMARK_COAGULATION	0.00118810591269615	0.00204845847016577	0.45505986738723	0.380952215062198	1.60382399158209	113	CTSB,TIMP3,WDR1,LAMP2,RAC1,CTSH,PREP,SPARC,A2M,MMP9,ARF4,PECAM1,CTSO,CPQ,APOC1,LTA4H,C3,MMP14,ADAM9,P2RY1,APOC2,RAPGEF3,CD9,PLEK,LRP1,USP11,S100A13,MSRB2,CAPN2,MMP7,ITGB3,ANXA1,CTSK	ControlMDMs_vs_FreshMonocytes
211	HALLMARK_COMPLEMENT	1.46631894269428e-09	5.63968824113186e-09	0.788186810800237	0.477127419673584	2.13019136406	176	PLA2G7,CTSB,CD36,CALM3,CPM,CD59,LGALS3,TIMP2,CTSS,FDX1,DYRK2,ATOX1,GPD2,LAMP2,CALM1,CTSH,LIPA,CTSL,ME1,PREP,KIF2A,GRB2,CTSD,LAP3,DOCK4,GNAI2,PRCP,ANXA5,ITGAM,PIK3CA,PSEN1,PRDM4,GNB4,ADRA2B,CTSO,CPQ,APOC1,STX4,LTA4H,DOCK10,JAK2,PLAUR,C3,MMP14,GCA,CBLB,ADAM9,CP,IRF2,SRC,MSRB1,USP14,PLEK,LRP1,ERAP2,CD46,CEBPB,S100A13	ControlMDMs_vs_FreshMonocytes
212	HALLMARK_DNA_REPAIR	1.39554641344079e-10	6.34339278836721e-10	0.826657301178302	0.515477272729483	2.23117045614683	147	ARL6IP1,RALA,RBX1,BCAP31,TAF10,DUT,NCBP2,UPF3B,MPC2,POLR2E,SSRP1,XPC,APRT,TMED2,COX17,NME1,CETN2,POLD4,NELFE,REV3L,AK3,POLR2K,TAF12,GSDME,GUK1,POLR2J,GTF2A2,RPA3,GPX4,BOLA2,SUPT4H1,HCLS1,POLE4,ELOA,SRSF6,GTF2H1,EDF1,CSTF3,NUDT9,POLR3GL,RFC3,PCNA,GTF2F1,USP11,TAF13,ERCC5,SEC61A1,RFC5,IMPDH2,POLR2I,SURF1,POLR2G,MRPL40,ZWINT,NME4,POLR1D,GMPR2,RRM2B,ADRM1,SDCBP,STX3,ERCC3,NELFB,CANT1,HPRT1,SNAPC4,NFX…	ControlMDMs_vs_FreshMonocytes
213	HALLMARK_E2F_TARGETS	1.26084665212696e-09	5.25352771719566e-09	0.788186810800237	0.457327641433255	2.07100927407309	195	SMC1A,RAD50,RAN,TUBB,PA2G4,IPO7,SMC6,SMC3,DUT,TFRC,SYNCRIP,GSPT1,PRKDC,SSRP1,NBN,NOP56,CDK4,LUC7L3,NME1,RANBP1,JPT1,PPP1R8,USP1,CENPE,CSE1L,DEK,MKI67,XRCC6,MCM6,SRSF1,DNMT1,RAD21,RPA3,RFC1,TOP2A,NOLC1,SMC4,SHMT1,STAG1,RPA1,MCM3,LYAR,CNOT9,POLE4,PRDX4,RAD51AP1,CBX5,MCM5,MXD3,EED,HNRNPD,CDCA8,RFC3,PCNA,HMMR,EIF2S1,ATAD2,AK2,TIMELESS,DCTPP1,SRSF2,NUP205,KPNA2,MTHFD2,NAP1L1,DLGAP5,DONSON,UBR7,SNRPB,S…	ControlMDMs_vs_FreshMonocytes
214	HALLMARK_EPITHELIAL_MESENCHYMAL_TRANSITION	0.00341023477960545	0.0050150511464786	0.431707695803346	0.332841564455806	1.48427636690082	172	DAB2,JUN,CD59,CALU,TIMP3,GLIPR1,VIM,TGM2,ITGB1,WIPF1,SPP1,LGALS1,FLNA,CAPG,DST,TPM4,SPARC,ITGB5,COPA,MYL9,ID2,LAMC1,PDLIM4,DPYSL3,COL8A2,PLAUR,SNTB1,NOTCH2,MMP14	ControlMDMs_vs_FreshMonocytes
215	HALLMARK_ESTROGEN_RESPONSE_EARLY	0.0015559548562687	0.00259325809378116	0.45505986738723	0.350717308033135	1.56712724501417	175	UGCG,RAB31,ABHD2,SH3BP5,MYOF,SLC1A4,TGM2,SLC16A1,TIAM1,TMEM164,RPS6KA2,MREG,OPN3,AMFR,SLC39A6,RETREG1,FDFT1,ITPK1,SLC26A2,CCND1,JAK2,FKBP4,INPP5F,ENDOD1,SYNGR1,FCMR,AKAP1,AFF1,MINDY1,TOB1,RBBP8,FLNB,SCARB1,CELSR1,BLVRB,ARL3,FAM102A,NCOR2,WFS1,BHLHE40,ADD3,CANT1,IL17RB,DYNLT3,SNX24,RASGRP1,ZNF185,PAPSS2,BCL2,PPIF,NAV2,SLC2A1	ControlMDMs_vs_FreshMonocytes
216	HALLMARK_ESTROGEN_RESPONSE_LATE	9.61079295456168e-06	2.40269823864042e-05	0.593325476396405	0.410070000306944	1.81975409188253	165	FABP5,RAB31,ABHD2,RABEP1,COX6C,ALDH3A2,MYOF,SLC1A4,SNX10,SLC16A1,TIAM1,IDH2,RPS6KA2,DNAJC1,OPN3,AMFR,ATP2B4,JAK1,FDFT1,ID2,PTPN6,SORD,ITPK1,MOCS2,SLC2A8,SLC26A2,CCND1,TOP2A,JAK2,FKBP4,AFF1,TOB1,ST14,RBBP8,FLNB,SCARB1,DCXR,BLVRB,ARL3,CD9,PERP,FAM102A,SGK1,NCOR2,WFS1,NAB2,CA2,MAPK13,ADD3,HPRT1,IL17RB,MEST,DYNLT3,PAPSS2,BCL2,PPIF,DUSP2,KIF20A,TST,CCNA1,SLC29A1,GAL,UNC13B,SIAH2	ControlMDMs_vs_FreshMonocytes
217	HALLMARK_FATTY_ACID_METABOLISM	1e-10	5e-10	NA	0.541366187763239	2.33622721183198	143	MGLL,CD36,HSP90AA1,ACAA2,HSPH1,ALDH3A2,RDH11,GPD2,ACADM,SMS,MDH2,DLD,LGALS1,ALDH9A1,ME1,ERP29,PDHA1,LDHA,PRDX6,RAP1GDS1,NBN,ALDH1A1,ACSL4,ODC1,HADHB,HSD17B4,GLUL,DECR1,ECI1,SUCLG1,OSTC,MDH1,CPT1A,FH,ACSL5,HSDL2,IDI1,SUCLG2,HMGCS1,HPGD,NSDHL,METAP1,GPD1,ETFDH,ECHS1,ADIPOR2,PSME1,ACADVL,YWHAH,APEX1,SDHA,PCBD1,HCCS,BLVRA,UBE2L6,S100A10,HIBCH,IDH1,ACOT2,CA2,UROD,CCDC58,ACAT2,CBR1,ACSL1,HSD17B10,MAOA,…	ControlMDMs_vs_FreshMonocytes
218	HALLMARK_G2M_CHECKPOINT	1e-10	5e-10	NA	0.485603837367783	2.18542394507806	190	ATRX,SMC1A,KPNB1,RASAL2,G3BP1,PURA,KIF5B,HSPA8,SMARCC1,SMC2,SYNCRIP,HNRNPU,PRPF4B,DKC1,CUL5,GSPT1,CDC27,CASP8AP2,CUL4A,CDK4,RAD23B,ODC1,NCL,JPT1,CBX1,CENPE,BUB3,MAPK14,MKI67,CUL1,MCM6,SRSF1,HMGN2,RAD21,AMD1,SLC7A1,CCND1,TOP2A,NOLC1,SMC4,STAG1,MCM3,NOTCH2,MNAT1,MTF2,LIG3,MCM5,PAFAH1B1,CCNA2,HNRNPD,E2F3,HMMR,INCENP,CENPF,WRN,KIF20B,SRSF2,UPF1,KPNA2,FOXN3,CHMP1A,SAP30,KIF15,HMGA1,NSD2,TGFB1,BRCA2,BA…	ControlMDMs_vs_FreshMonocytes
219	HALLMARK_GLYCOLYSIS	1.29054811319868e-06	4.03296285374589e-06	0.643551836150722	0.428011295905709	1.91250373912054	175	PPIA,RRAGD,TXN,HDLBP,SDC2,COPB2,SOD1,SLC16A3,GPC4,PKM,MDH2,DLD,SRD5A3,TPI1,PGK1,ALDH9A1,ME1,FAM162A,LDHA,KIF2A,UGP2,P4HA1,SLC25A13,ARPP19,GNPDA1,AK4,HS2ST1,GCLC,AK3,ENO1,MDH1,PGAM1,HOMER1,ERO1A,PGM2,FKBP4,NSDHL,IL13RA1,PAM,HK2,PC,SLC37A4,PYGB,B3GALT6,GOT1,MPI,HMMR,EXT2,PFKP,IDH1,MERTK,SAP30,RPE,GMPPB,QSOX1,CITED2,CHPF2,CDK1,STMN1,NOL3,AURKA,AGL,ENO2,ADORA2B,RBCK1,GLCE,TALDO1,KIF20A,FUT8	ControlMDMs_vs_FreshMonocytes
220	HALLMARK_HEDGEHOG_SIGNALING	0.31610337972167	0.34359063013225	0.105125131597001	0.328078237518678	1.07965944740536	31	NRP2,MYH9,RASA1,CDK6,NRP1,DPYSL2,CELSR1,TLE1	ControlMDMs_vs_FreshMonocytes
221	HALLMARK_HEME_METABOLISM	3.62596504492775e-06	1.06646030733169e-05	0.627256739718528	0.414166627060403	1.84909551593054	176	CTSB,CIR1,MFHAS1,CLCN3,LAMP2,OPTN,HDGF,TFRC,SLC11A2,NFE2L1,TNRC6B,CDC27,CAST,EIF2AK1,LRP10,TNS1,NR3C1,TRAK2,BMP2K,UBAC1,GCLC,NNT,DCAF11,AGPAT4,CAT,KHNYN,RAD23A,GDE1,ABCG2,PICALM,CCND3,SLC7A11,MOSPD1,LPIN2,FECH,BTRC,DCUN1D1,ELL2,C3,HTATIP2,MGST3,ARL2BP,ENDOD1,BSG,RHCE,PC,TMEM9B,ATG4A,MPP1,UCP2,GLRX5,TCEA1,BLVRB,KAT2B,BLVRA,NEK7,ACP5,CA2,HTRA2,NCOA4,UROD,SDCBP,ADIPOR1,MINPP1,HEBP1,CCDC28A,XPO7,SEC1…	ControlMDMs_vs_FreshMonocytes
222	HALLMARK_HYPOXIA	0.00294001699069248	0.00459377654795699	0.431707695803346	0.340909258493007	1.5233014591099	175	ANXA2,JUN,RRAGD,HDLBP,PLIN2,SDC2,GPC4,TGM2,FBP1,ATF3,TPI1,PGK1,MYH9,WSB1,FAM162A,LDHA,UGP2,P4HA1,SLC6A6,NR3C1,AK4,PHKG1,NAGK,ENO1,GBE1,GAPDH,ERO1A,PGM2,PLAUR,PAM,HK2,STBD1,SLC37A4,CP,SCARB1,B3GALT6,SDC4,HK1,PFKP,SLC25A1,AMPD3,DTNA,SAP30,BHLHE40,CDKN1A,CITED2,CHST3,IDS,PIM1,MT2A,GAA	ControlMDMs_vs_FreshMonocytes
223	HALLMARK_IL2_STAT5_SIGNALING	2.46705381786884e-05	5.87393766159248e-05	0.575610261071129	0.391802670530127	1.75481873344893	180	ALCAM,RRAGD,IGF2R,HUWE1,PLIN2,CYFIP1,HIPK2,EMP1,MYO1E,TGM2,SPP1,TIAM1,CAPG,SYNGR2,P4HA1,GLIPR2,SWAP70,GSTO1,ODC1,FAH,CD86,NCS1,ANXA4,NRP1,CCND3,AHNAK,CSF1,CD81,GPX4,ITGA6,BMPR2,GALM,TRAF1,HK2,MYO1C,ECM1,TNFRSF21,CTSZ,EEF1AKMT1,SNX9,AHCY,CASP3,COL6A1,SLC39A8,SNX14,WLS,CA2,BHLHE40,PHTF2,PRNP,SLC1A5,TWSG1,IRF8,UCK2,PHLDA1,CKAP4,POU2F1,PLEC,PIM1,PTRH2,SPRED2,CCND2,BCL2L1,RNH1,AMACR,FURIN	ControlMDMs_vs_FreshMonocytes
224	HALLMARK_IL6_JAK_STAT3_SIGNALING	0.0922131147540984	0.115266393442623	0.211400189384923	0.330743248468091	1.29572739332314	74	CD36,JUN,IFNAR1,CBL,STAT1,A2M,GRB2,PTPN1,IL10RB,CSF1,PTPN11,IL13RA1,STAM2,IL17RA,TNFRSF21,CD9,MYD88,PDGFC,ITGB3,TGFB1,PIM1,IL17RB	ControlMDMs_vs_FreshMonocytes
225	HALLMARK_INFLAMMATORY_RESPONSE	0.00337820386506963	0.0050150511464786	0.431707695803346	-0.329054188348001	-1.46768362223912	175	ATP2B1,NAMPT,CALCRL,CSF3R,EREG,NLRP3,IRF1,ITGB8,LDLR,IL10RA,P2RX4,HIF1A,ITGA5,NOD2,TNFRSF9,LYN,GPR183,RAF1,IL10,IL1B,ACVR2A,MET,PTGIR,NFKBIA,AHR,SEMA4D,CCL5,FFAR2,MEFV,SLC1A2,F3,LAMP3,PROK2,SLC28A2,CD55,CXCL8,SCARF1,TLR2,ICAM1,IL15,HBEGF,TLR3,ICOSLG,SCN1B,CX3CL1,PDE4B,SPHK1	ControlMDMs_vs_FreshMonocytes
226	HALLMARK_INTERFERON_ALPHA_RESPONSE	0.126293995859213	0.152439024390244	0.179782316298324	0.298749173215793	1.21770711407577	93	NMI,NCOA7,TMEM140,LAP3,B2M,CD47,IFIH1,PARP14,TRIM14,PSMA3,SAMD9L,CCRL2,CSF1,SAMD9,TENT5A,PSME1,IRF2,DDX60,CD74,UBE2L6,BST2,HLA-C,PSME2,SP110,LPAR6,PSMB8,UBA7,ISG15,RTP4,TRIM25,IFI44,LY6E,IFIT3,IFIT2,LGALS3BP,TRIM21	ControlMDMs_vs_FreshMonocytes
227	HALLMARK_INTERFERON_GAMMA_RESPONSE	0.05625	0.0721153846153846	0.276500599254472	0.28367405445739	1.2781986914416	187	SAMHD1,SLAMF7,STAT1,IL18BP,NMI,PTPN1,LAP3,CD86,ARID5B,B2M,SOD2,PTPN6,FCGR1A,IFIH1,PARP14,TRIM14,PSMA3,SAMD9L,JAK2,CD40,PSMA2,RAPGEF6,PSMB2,IRF5,HLA-A,RIPK1,PSME1,IRF2,DDX60,HLA-DMA,VAMP8,SPPL2A,CD74,UBE2L6,ST3GAL5,BST2,DDX58,PFKP,HLA-B,MYD88,MTHFD2,OAS3,CASP3,CD274,PSME2,CDKN1A,METTL7B,SP110,SRI,IRF8,PIM1,XAF1,PSMB8,MT2A,ISG15,NOD1,RTP4,TRIM25,OAS2,IFI44,APOL6,ZNFX1,LY6E,HLA-DRB1,RBCK1,CMKLR1,IFI…	ControlMDMs_vs_FreshMonocytes
228	HALLMARK_KRAS_SIGNALING_DN	0.00261434500290411	0.00421668548855502	0.431707695803346	-0.365343871379436	-1.55244336874204	122	ABCB11,MYO15A,PRKN,PRODH,MSH5,NOS1,PCDHB1,IFI44L,MX1,MEFV,GAMT,PDE6B,MAST3,GP2,KCNMB1,NR6A1,P2RX6,TENT5C,ZC2HC1C,SLC5A5,COQ8A,GPRC5C,GTF3C5,PAX3,RGS11,TCF7L1,SLC16A7,IL12B,CPB1,SLC6A14,KRT15,CLDN16,SLC38A3,GDNF,CHRNG,IGFBP2,TCL1A,SLC25A23,RSAD2,SIDT1,AKR1B10,CLSTN3,TAS2R4,PTGFR,SLC12A3,KLK7,RYR2,TGFB2	ControlMDMs_vs_FreshMonocytes
229	HALLMARK_KRAS_SIGNALING_UP	0.128048780487805	0.152439024390244	0.176694268938498	0.264206339628308	1.17755674129653	169	GPNMB,CTSS,EMP1,CBL,NIN,IKZF1,SPP1,LCP1,WDR33,STRN,LAPTM5,CCSER2,MMP9,ID2,VWA5A,NRP1,SDCCAG8,PECAM1,ERO1A,PLAUR,MAP7,TRAF1,USP12,SCG5,FUCA1,MMD,ITGB2,CAB39L,ENG,TMEM158,CA2,SPRY2,HSD11B1,EVI5,LY96,ADAMDEC1,IRF8,ANKH,PSMB8,CCND2,RBP4,AMMECR1,TFPI,BTBD3,CMKLR1,BPGM,ACE,DOCK2,YRDC,FBXO4	ControlMDMs_vs_FreshMonocytes
230	HALLMARK_MITOTIC_SPINDLE	1e-10	5e-10	NA	0.521799620920533	2.35708805095398	197	CCDC88A,WASF2,SMC1A,YWHAE,TLK1,MYO1E,RASAL2,ARHGAP10,NIN,SOS1,APC,KIF5B,ACTN4,SMC3,TIAM1,CKAP5,ARHGAP5,FLNA,CDK5RAP2,MYH9,TRIO,RASA1,EPB41L2,RABGAP1,CDC27,DST,CNTRL,PALLD,ABI1,CAPZB,RALBP1,RAB3GAP1,VCL,KIF1B,DOCK4,FGD6,CENPE,MAPRE1,STAU1,ROCK1,CD2AP,RFC1,CEP57,TOP2A,SMC4,BCAR1,ATG4B,PCM1,NOTCH2,RAPGEF6,LRPPRC,PCGF5,DYNLL2,PAFAH1B1,ARFGEF1,FLNB,SPTBN1,CDC42BPA,PDLIM5,CLIP1,CTTN,NCK1,INCENP,FGD4,CE…	ControlMDMs_vs_FreshMonocytes
231	HALLMARK_MTORC1_SIGNALING	1e-10	5e-10	NA	0.566486152692487	2.5612114307726	196	SQSTM1,EIF2S2,PPIA,TXNRD1,SKAP2,SCD,BCAT1,M6PR,CACYBP,RDH11,SLC1A4,ACTR3,ACTR2,PSMA4,USO1,NMT1,HSPD1,HSPA9,CALR,CANX,PDAP1,RAB1A,CCT6A,GSK3B,PSMC2,TPI1,PGK1,UCHL5,PSMD14,TFRC,ME1,ACSL3,HSP90B1,LDHA,P4HA1,SLC6A6,IMMT,UFM1,ATP6V1D,AK4,GCLC,SERP1,HSPE1,INSIG1,SORD,SSR1,ATP2A2,ENO1,QDPR,PRDX1,PSMA3,HMGCR,ARPC5L,GBE1,GAPDH,SLC7A11,ERO1A,STIP1,LTA4H,NUFIP1,HSPA4,IDI1,HMGCS1,SC5D,RPA1,PITPNB,HK2,ADIPOR2…	ControlMDMs_vs_FreshMonocytes
232	HALLMARK_MYC_TARGETS_V1	1e-10	5e-10	NA	0.71251157479682	3.22661030211094	195	EIF2S2,SERBP1,PPIA,PSMD1,NPM1,PSMA7,COX5A,FAM120A,KPNB1,RAN,TCP1,YWHAE,PA2G4,CBX3,EIF3J,PSMA4,UBE2L3,SET,HSPD1,SSB,PWP1,G3BP1,SRSF7,CANX,SNRPB2,EIF1AX,PABPC4,SMARCC1,TUFM,HNRNPA2B1,HSP90AB1,VDAC1,HDGF,HNRNPC,PGK1,DUT,NCBP2,PSMD14,DDX18,SYNCRIP,HNRNPU,YWHAQ,GSPT1,RPS2,ILF2,SNRPD3,TARDBP,LDHA,TOMM70,SLC25A3,RPL22,NOP56,CNBP,PABPC1,SNRPG,GNL3,PSMD8,SF3A1,CDK4,NME1,AP3S1,RAD23B,ODC1,RANBP1,RRM1,HSPE1…	ControlMDMs_vs_FreshMonocytes
233	HALLMARK_MYC_TARGETS_V2	2.89657020976397e-05	6.58311411309993e-05	0.575610261071129	0.531550727800371	1.97592703108653	57	NPM1,PA2G4,CBX3,HSPD1,DDX18,MPHOSPH10,NOP56,GNL3,CDK4,HSPE1,SORD,NOLC1,IMP4,MRTO4,UTP20,HK2,MCM5,WDR43,NDUFAF4,DCTPP1,FARSA,PPRC1,SLC19A1,NOP16,DUSP2,LAS1L	ControlMDMs_vs_FreshMonocytes
234	HALLMARK_MYOGENESIS	0.0385263897751188	0.0506926181251564	0.321775918075361	0.297868070621193	1.30164496790881	151	CD36,SCD,ITGB1,MRAS,TPM3,MYH9,MEF2A,SYNGR2,SPARC,ITGB5,NQO1,GABARAPL2,FLII,RB1,FABP3,LSP1,MYO1C,PC,APP,WWTR1,IGFBP7,FHL1,TNNI2,SORBS3,PSEN2,ATP6AP1,PDE4DIP,CAMK2B,TPM2,DTNA,BHLHE40,TGFB1,CDKN1A,PRNP,PLXNB2,ACSL1,GPX3,GAA,AGL,SLC6A8,NAV2,SSPN,MAPRE3,BIN1,EIF4A2,HDAC5,SVIL,ATP2A1,CFD	ControlMDMs_vs_FreshMonocytes
235	HALLMARK_NOTCH_SIGNALING	0.00398189875375598	0.00568842679107997	0.407017918923954	0.547121643107279	1.76488314650655	29	RBX1,ST3GAL6,PSENEN,FBXW11,CUL1,SKP1,CCND1,NOTCH2,MAML2,NOTCH3,PSEN2,SAP30,DTX4,ARRB1,FZD1	ControlMDMs_vs_FreshMonocytes
236	HALLMARK_OXIDATIVE_PHOSPHORYLATION	1e-10	5e-10	NA	0.665255251462077	3.01931832531645	200	ATP6V0E1,ATP5MC3,ATP1B1,COX5B,COX5A,ATP5F1E,COX6C,ACAA2,NDUFB4,FDX1,UQCRQ,UQCR11,TIMM8B,UQCR10,ATP5PB,COX7C,NDUFC2,ACADM,HSPA9,ATP6V1C1,NDUFA4,UQCRB,ATP6V1E1,ATP6V1H,NDUFS6,MDH2,DLD,NDUFA6,VDAC1,HADHA,COX6B1,ATP5MF,IDH2,TIMM13,ALAS1,COX7A2,ATP6V0C,CYCS,PDHA1,LDHA,TOMM70,ATP5MG,SLC25A3,NDUFB6,IMMT,OPA1,ATP6V1D,COX17,RHOT1,AFG3L2,TCIRG1,HADHB,SLC25A11,CYB5R3,ETFA,NNT,DECR1,LDHB,ATP5F1A,ECI1,ATP6V1F…	ControlMDMs_vs_FreshMonocytes
237	HALLMARK_P53_PATHWAY	0.00116978456337891	0.00204845847016577	0.45505986738723	0.346328052135698	1.56280447825715	189	GM2A,PRMT2,JUN,ATF3,WWP1,NOL8,FAM162A,PHLDA3,TSC22D1,XPC,CTSD,HINT1,LDHB,TM7SF3,VWA5A,TCN2,KIF13B,ABCC5,RPL36,RB1,CCND3,SLC7A11,RPS27L,CD81,ABHD4,TOB1,CDKN2AIP,APP,ST14,SP1,CD82,EI24,CDKN2B,DCXR,VAMP8,RPL18,MAPKAPK3,PCNA,RXRA,FUCA1,PERP,ERCC5,SEC61A1,S100A10,ELP1,RAD9A,ZMAT3,TAX1BP3,TGFB1,CDKN1A,STEAP3,TRIAP1,PLXNB2,CCNG1,RPS12,PDGFA,CSRNP2,ISCU,CCND2,HRAS,CCNK,PITPNC1,ALOX15B,RAP2B,ANKRA2,BAK1,S…	ControlMDMs_vs_FreshMonocytes
238	HALLMARK_PANCREAS_BETA_CELLS	0.767782426778243	0.767782426778243	0.059989249649033	0.253187816208289	0.8082168679683	27	SRP14,SRPRB,AKT3,SEC11A,STXBP1	ControlMDMs_vs_FreshMonocytes
239	HALLMARK_PEROXISOME	4.04415191043338e-06	1.12337553067594e-05	0.610526878385931	0.493063371021933	2.00008888203979	91	SOD1,ITGB1BP1,RDH11,SCP2,SMARCC1,ALDH9A1,IDH2,SEMA3C,CNBP,PABPC1,ALDH1A1,ACSL4,HSD17B4,ATXN1,SOD2,GNPAT,CAT,ABCC5,PRDX1,IDE,ACSL5,TOP2A,IDI1,SLC23A2,VPS4B,ABCD3,FIS1,YWHAH,CRABP2,SLC25A17,TSPO,IDH1,STS,SIAH1,ERCC3,CDK7,PEX11B,ACSL1,PEX6,HRAS,MLYCD,PRDX5,HMGCL,ABCB4,ACOX1	ControlMDMs_vs_FreshMonocytes
240	HALLMARK_PI3K_AKT_MTOR_SIGNALING	7.83773406609658e-06	2.06256159634121e-05	0.593325476396405	0.48405370197719	1.98451051401881	94	SQSTM1,YWHAB,CLTC,CFL1,ACTR3,ACTR2,RAC1,CALR,TIAM1,GSK3B,MAPKAP1,ITPR2,HSP90B1,GRB2,RALB,UBE2N,CDK4,MAP3K7,ARF1,PRKCB,MAPK1,DUSP3,ARPC3,PTPN11,PRKAR2A,RIPK1,CAB39,RPS6KA3,PPP2R1B,NCK1,CAB39L,AP2M1,RPS6KA1,PPP1CA,MYD88,PIKFYVE	ControlMDMs_vs_FreshMonocytes
241	HALLMARK_PROTEIN_SECRETION	1e-10	5e-10	NA	0.702476752562849	2.84956463056728	91	CD63,PPT1,IGF2R,CLTC,LMAN1,COPB2,SOD1,AP2B1,CLCN3,M6PR,RAB22A,SCAMP1,LAMP2,USO1,GOLGA4,RAB2A,ATP1A1,RER1,STX12,ATP6V1H,RAB14,STX7,SEC22B,DST,STAM,AP3B1,SEC31A,SNX2,ADAM10,GNAS,KIF1B,TMED2,AP3S1,ARFIP1,TMED10,ARF1,MAPK1,TMX1,SGMS1,VPS4B,PAM,COPB1,ARFGEF2,AP2S1,DNM1L,YKT6,VAMP4,ARFGEF1,RPS6KA3,DOP1A,AP2M1,MON2,VPS45,ARCN1,SCRN1,ZW10,SNAP23,OCRL,SCAMP3,RAB5A,GBF1,CLTA	ControlMDMs_vs_FreshMonocytes
242	HALLMARK_REACTIVE_OXYGEN_SPECIES_PATHWAY	6.71193285967868e-09	2.39711887845667e-08	0.761460801445585	0.684997078329714	2.44872074599619	48	TXNRD1,TXN,FTL,NDUFB4,SOD1,ATOX1,MBP,NDUFA6,PRDX6,NQO1,GLRX2,GCLC,SELENOS,SOD2,CAT,PRDX1,LSP1,GPX4,PRDX4,ABCC1,SRXN1,PFKP,SCAF4,PRNP,STK25,MSRA,GPX3,GSR,GCLM,HMOX2,PTPA	ControlMDMs_vs_FreshMonocytes
243	HALLMARK_SPERMATOGENESIS	0.675052410901468	0.688828990715783	0.0662842187012672	0.224558489643944	0.904843853277736	89	PEBP1,TOPBP1,TSN,NCAPH,MLLT10,CLVS1,IDE,STRBP,CSNK2A2,NEFH,PRKAR2A,STAM2,MAP7,MTOR,PSMG1,SCG5,VDAC3,COIL,DBF4,CDK1,MAST2,AURKA,CLGN,IP6K1,TTK,BUB1,TALDO1,CCNA1,ACE	ControlMDMs_vs_FreshMonocytes
244	HALLMARK_TGF_BETA_SIGNALING	0.0361203411775512	0.0488112718615557	0.321775918075361	0.390920829027358	1.42153870491851	52	RAB31,HIPK2,APC,RHOA,TRIM33,MAP3K7,ID2,FKBP1A,BMPR2,XIAP,WWTR1,SPTBN1,ENG,NCOR2,PPP1CA,TGFBR1	ControlMDMs_vs_FreshMonocytes
245	HALLMARK_TNFA_SIGNALING_VIA_NFKB	0.391136801541426	0.416102980363219	0.0905428948469474	-0.227283891987853	-1.02546251422286	188	ATP2B1,BTG1,NAMPT,FOSL2,IRF1,NFIL3,LDLR,ETS2,VEGFA,TNFRSF9,HES1,GPR183,IL1B,SLC2A3,TNC,NFKBIA,TAP1,CCL5,EHD1,TNFAIP3,F3,DENND5A,PTGS2,SMAD3,CEBPD,TLR2,ICAM1,TNFAIP8,HBEGF,KLF4,G0S2,ICOSLG,AREG,PDE4B,SPHK1,MCL1,ZBTB10,FOSB,IL12B,NFAT5,MARCKS,ZFP36,KLF6	ControlMDMs_vs_FreshMonocytes
246	HALLMARK_UNFOLDED_PROTEIN_RESPONSE	1e-10	5e-10	NA	0.594779445981785	2.46410098720603	108	NABP1,NPM1,EIF4G1,SDAD1,SLC1A4,ATF6,ATF3,HSPA9,KHSRP,KIF5B,CALR,PDIA6,DKC1,HSP90B1,SRPRB,NOP56,PAIP1,LSM4,SEC31A,YWHAZ,SPCS3,SERP1,TTC37,SSR1,CEBPG,ERO1A,NOLC1,HYOU1,EEF2,CNOT4,EXOSC9,DCTN1,DNAJC3,FUS,SRPRA,NHP2,EXOC2,BAG3,EXOSC1,EIF2S1,NOP14,YIF1A,CEBPB,MTREX,MTHFD2,CNOT6,SEC11A,GEMIN4,WFS1,DNAJA4,TATDN2,DNAJB9,EIF4A1,CXXC1	ControlMDMs_vs_FreshMonocytes
247	HALLMARK_UV_RESPONSE_DN	0.0168812961810253	0.0234462446958684	0.352487857583619	0.320672190942237	1.3871838271102	140	ANXA2,DAB2,MGLL,ATRX,SDC2,AGGF1,PLPP3,NR3C1,ATP2B4,ATXN1,INSIG1,MAPK14,ATP2C1,ANXA4,MRPS31,NRP1,LAMC1,ZMIZ1,SLC7A1,NOTCH2,AKT3,CDC42BPA,PDLIM5,RXRA,ABCC1,SPOP,NEK7,RASA2,MGMT,PTPRM,ITGB3,RND3,BHLHE40,LPAR1,WDR37,PHF3,CITED2,SRI,ATRN,ADD3,PIAS3,DLG1,MAP2K5,NIPBL,TFPI,ADORA2B,PTEN	ControlMDMs_vs_FreshMonocytes
248	HALLMARK_UV_RESPONSE_UP	0.000221805226845231	0.000462094222594232	0.518848077743792	0.389938716029533	1.68434830662187	144	TMBIM6,SQSTM1,PPT1,CREG1,DNAJA1,ATF3,ATP6V1C1,PDAP1,AGO2,TFRC,HNRNPU,ALAS1,MGAT1,SOD2,ATP6V1F,GLS,CEBPG,CCND3,STIP1,AMD1,FKBP4,POLE3,MMP14,CYB5R1,PPAT,BSG,AP2S1,PSMC3,YKT6,CLTB,PLCL1,CDKN2B,CYB5B,DGAT1,CASP3,DDX21,EIF5,CA2,TGFBRAP1,NUP58,UROD,STK25,SPR,GPX3,MAOA,RASGRP1,FURIN,POLR2H,ENO2,SLC6A8,NAT1,CDC5L,PPIF,BAK1,FEN1,GRPEL1,TST,SIGMAR1,GAL	ControlMDMs_vs_FreshMonocytes
249	HALLMARK_WNT_BETA_CATENIN_SIGNALING	0.310699588477366	0.34359063013225	0.108394255853397	-0.326252008559779	-1.08432806900072	35	ADAM17,GNAI1,TP53,NOTCH4,PTCH1,SKP2,TCF7	ControlMDMs_vs_FreshMonocytes
250	HALLMARK_XENOBIOTIC_METABOLISM	4.53413890465992e-07	1.51137963488664e-06	0.674962860011025	0.437335277219728	1.9470406071924	167	TMBIM6,CD36,BCAT1,NMT1,FBP1,AQP9,TKFC,PGD,ARG2,ADH5,ABCC3,MAN1A1,ALDH9A1,CNDP2,ALAS1,SLC6A6,ARPP19,GSTO1,NQO1,FAH,GCLC,DHRS7,PTGES3,ID2,PINK1,ACP1,ATP2A2,CAT,PDK4,SSR3,CYP27A1,LPIN2,APOE,BCAR1,SLC46A3,ETFDH,ACOX3,PC,ACP2,DCXR,PDLIM5,BLVRB,AHCY,PGRMC1,GSTM4,SHMT2,IDH1,COMT,CA2,HSD11B1,DDT,HES6,CES1,SLC1A5,IRF8,HPRT1,CBR1,MT2A,MAOA,RBP4,GSR,ASL,ABHD6,PAPSS2,ACO2	ControlMDMs_vs_FreshMonocytes
251	HALLMARK_ADIPOGENESIS	0.0361591856372544	0.0695368954562584	0.321775918075361	-0.400467601167151	-1.38405918423865	190	TKT,PDCD4,RIOK3,TANK,ARL4A,ATP1B3,NDUFA5,GADD45A,GPAT4,GHITM,UBC,RNF11,CD302,BAZ2A,CAVIN2,PFKFB3,MAP4K3,REEP5,RTN3,RREB1,UBQLN1,TOB1,IFNGR1,DHRS7,GPAM,ALDH2,STAT5A,G3BP2,PHYH,GRPEL1,UQCR10,CHUK,GPD2,PPM1B,PPP1R15B,DRAM2,PIM3,ADIPOR2,GPX3,ECHS1,GPX4,OMD,UQCRC1,AK2,CMPK1,LEP	PMAtreatedTHP1s_vs_FreshMonocytes
252	HALLMARK_ALLOGRAFT_REJECTION	3.70982538171196e-10	6.18304230285327e-09	0.814035837847908	-0.627532864651008	-2.12274195771944	159	CTSS,PTPRC,SRGN,B2M,CCR1,HIF1A,LYN,EIF3A,LCP2,HLA-E,FGR,FYB1,CD86,HLA-A,GBP2,IL16,HLA-DMB,HLA-DRA,RIPK2,CFP,UBE2D1,PRKCB,FLNA,ABI1,CD74,RPL9,NLRP3,PTPN6,EREG,STAT1,ELF4,IFNGR1,RPS3A,CCND2,HCLS1,IRF8,IFNAR2,BCL10,RPS19,TLR6,WAS,SPI1,IFNGR2,HLA-DQA1,IL4R	PMAtreatedTHP1s_vs_FreshMonocytes
253	HALLMARK_ANDROGEN_RESPONSE	0.102685624012638	0.153057003392074	0.173747838999571	-0.405994252262572	-1.28562719034337	95	B2M,SAT1,UBE2J1,ZBTB10,ZMIZ1,NCOA4,UBE2I,IDI1,TMEM50A,SMS,PIAS1,VAPA,B4GALT1,NDRG1,DBI,IQGAP2,FKBP5,PTK2B,XRCC6,ACSL3,RRP12,INSIG1,GUCY1A1,HPGD,CAMKK2	PMAtreatedTHP1s_vs_FreshMonocytes
254	HALLMARK_ANGIOGENESIS	0.00567476240440935	0.0189158746813645	0.407017918923954	0.622625899420521	1.71855945296678	27	SPP1,PDGFA,LPL,VEGFA,FGFR1,NRP1,THBD,STC1,JAG1,TIMP1	PMAtreatedTHP1s_vs_FreshMonocytes
255	HALLMARK_APICAL_JUNCTION	0.0394922425952045	0.0731337825837121	0.271288554688953	-0.392625279263241	-1.33987623788499	169	PTPRC,VCAN,FYB1,CD86,PTEN,SIRPA,MSN,PECAM1,GNAI2,MYL12B,TSPAN4,ITGB1,B4GALT1,BAIAP2,ARHGEF6,SRC,WASL,MPP5,SYK,ARPC2,MYH10,PIK3CB,CDK8,NLGN3,RSU1,NECTIN4,TAOK2,MAPK14,RHOF,CD99,INSIG1,TIAL1	PMAtreatedTHP1s_vs_FreshMonocytes
256	HALLMARK_APICAL_SURFACE	0.140105078809107	0.189331187579874	0.155241966228839	-0.484619985943483	-1.29631211417204	33	LYN,SULF2,CRYBG1,AKAP7,B4GALT1	PMAtreatedTHP1s_vs_FreshMonocytes
257	HALLMARK_APOPTOSIS	8.84083973971275e-07	1.10510496746409e-05	0.659444398037935	-0.571218689956688	-1.91031183022287	150	ROCK1,SAT1,PDCD4,CD44,BNIP3L,TXNIP,ETF1,CYLD,MCL1,TIMP2,CREBBP,DNAJC3,ATF3,HMGB2,GADD45A,PMAIP1,CASP4,DDIT3,ANXA1,LGALS3,SATB1,RARA,CTNNB1,VDAC2,GADD45B,EREG,JUN,NEDD9,MGMT,BID,IRF1,BIRC3,PSEN1,IFNGR1,PLCB2,CCND2,BCL2L11,CASP1,PAK1,BCL10,EMP1,BCAP31,GSTM1,RELA,DAP,CDKN1B,GPX1,HMOX1,BMF,CD14,GPX3	PMAtreatedTHP1s_vs_FreshMonocytes
258	HALLMARK_BILE_ACID_METABOLISM	0.803827751196172	0.837320574162679	0.0453152441270267	-0.264250865430656	-0.828903815272986	92	PNPLA8,RXRA,AQP9,IDI1,ATXN1,SLC23A2,ACSL1,PHYH,ALDH1A1,PEX11A,ISOC1,TFCP2L1,PEX11G	PMAtreatedTHP1s_vs_FreshMonocytes
259	HALLMARK_CHOLESTEROL_HOMEOSTASIS	0.12781954887218	0.177527151211362	0.197822021315103	0.369689639419222	1.24711813756812	71	ALCAM,SQLE,LPL,PLAUR,FDFT1,JAG1,LSS,PCYT2,HMGCS1,ATXN2,FABP5,HMGCR,ETHE1,CHKA,FASN,SC5D,NSDHL,MVK,SEMA3B,PMVK,PPARG,ANTXR2,TP53INP1,HSD17B7,LDLR,CBS,STARD4	PMAtreatedTHP1s_vs_FreshMonocytes
260	HALLMARK_COAGULATION	0.0149906322120673	0.0325883308957984	0.380730400722792	0.376121927085972	1.36403293758563	113	FN1,TFPI2,C3,MMP14,TIMP3,MMP9,THBD,APOC2,PREP,DUSP14,CTSO,CPQ,ITGA2,TIMP1,F8,F2RL2,MMP2,SIRT2,FBN1,WDR1,USP11,ITGB3,GSN,PROS1,CTSB,A2M,LTA4H,FYN,F3,MMP1	PMAtreatedTHP1s_vs_FreshMonocytes
261	HALLMARK_COMPLEMENT	0.00683812426231314	0.0213691383197286	0.407017918923954	-0.434426719244876	-1.49150862739047	176	CTSS,LYN,TNFAIP3,LCP2,FCN1,HSPA5,TIMP2,USP16,S100A9,PLSCR1,CALM1,PLEK,USP15,CASP4,CD55,GNAI2,LGALS3,SERPINA1,EHD1,GCA,PLA2G7,RHOG,GNG2,IRF1,PSEN1,PIK3CG,USP14,SRC,CASP1,CEBPB,LIPA,GRB2,WAS,F5,PIK3CA,PIK3R5,DUSP6,LRP1,S100A12,GPD2	PMAtreatedTHP1s_vs_FreshMonocytes
262	HALLMARK_DNA_REPAIR	0.122962962962963	0.175661375661376	0.152144922367565	-0.363930628521197	-1.21594989470461	147	SDCBP,DCTN4,SRSF6,RNMT,ARL6IP1,AGO4,RAE1,ELL,SUPT4H1,EIF1B,PDE4B,VPS28,ERCC5,RALA,RPA2,HCLS1,TAF10,STX3,POM121,BCAP31,POLE4,TAF1C,SF3A3,RBX1,CANT1,NT5C3A,POLR2A,CLP1,TSG101,SEC61A1,ADA,POLR2C	PMAtreatedTHP1s_vs_FreshMonocytes
263	HALLMARK_E2F_TARGETS	0.0270843362281993	0.0564257004754153	0.352487857583619	0.323923503231887	1.26134126898963	195	CTPS1,PRKDC,CBX5,RAD50,SMC1A,PA2G4,TBRG4,MKI67,TOP2A,NME1,NASP,DNMT1,CCNB2,SSRP1,NOP56,SMC6,RAN,RANBP1,TP53,CDK4,MCM6,LUC7L3,TIMELESS,CSE1L,RAD1,EIF2S1,LIG1,STAG1,HMMR,RFC2,PSMC3IP,NUP107,MCM3,CDKN2C,MCM4,MLH1,CDKN1A,E2F8,IPO7,GINS3,ZW10,AURKA,EED,GSPT1,CENPE,ATAD2,TFRC,RFC3,RRM2,CDCA8,ORC2,PAICS,MCM5,DSCC1,KIF18B,DUT,GINS4,TCF19	PMAtreatedTHP1s_vs_FreshMonocytes
264	HALLMARK_EPITHELIAL_MESENCHYMAL_TRANSITION	0.00479467910772056	0.0177295764938475	0.407017918923954	0.375138581304667	1.44503848413982	172	FN1,TFPI2,SPP1,MMP14,LAMC1,TIMP3,VEGFA,ITGB5,INHBA,DAB2,CD59,DST,TPM2,PDLIM4,NT5E,CALU,FAP,AREG,PLAUR,SNTB1,MYL9,ITGA2,TIMP1,ANPEP,COL7A1,PVR,LAMA2,MYLK,SPOCK1,GEM,THBS2,PCOLCE2,TGM2,MMP2,ECM1,CXCL1,LOX,SFRP1,CDH6,FGF2,FBN1,LGALS1,ITGB3,ITGAV,IGFBP3,PFN2,CADM1,ENO2,FSTL1,NOTCH2,SCG2,FERMT2,DCN,WNT5A,COPA,FSTL3,COL6A2,COL6A3,MMP1,RHOB,FBLN5,QSOX1,BMP1,PRRX1,EFEMP2,MCM7,MGP,SERPINE2	PMAtreatedTHP1s_vs_FreshMonocytes
265	HALLMARK_ESTROGEN_RESPONSE_EARLY	0.0139928591467313	0.0325492326363765	0.380730400722792	-0.421225647344103	-1.44338112174695	175	ELF1,CD44,MED13L,GAB2,NRIP1,RBBP8,FOS,SLC9A3R1,ADD3,PMAIP1,TIPARP,BHLHE40,HES1,AMFR,KLF4,RARA,TIAM1,IL6ST,UGCG,TOB1,KLF10,P2RY2,PPIF,B4GALT1,XBP1,FKBP5,SLC7A5,RRP12,ITPK1,INPP5F,TMEM164,CANT1,SYNGR1,TUBB2B,DHRS3,PEX11A,SVIL	PMAtreatedTHP1s_vs_FreshMonocytes
266	HALLMARK_ESTROGEN_RESPONSE_LATE	0.0106412716263101	0.0295590878508614	0.380730400722792	-0.418841251028635	-1.4263540479332	165	PDCD4,ID2,CD44,NRIP1,JAK1,S100A9,RBBP8,FOS,SLC9A3R1,ADD3,AMFR,SNX10,SERPINA1,KLF4,ZFP36,TIAM1,PRKAR2B,PTPN6,DNAJC1,IL6ST,TOB1,PPIF,XBP1,METTL3,FKBP5,SLC7A5,ITPK1,ALDH3A2	PMAtreatedTHP1s_vs_FreshMonocytes
267	HALLMARK_FATTY_ACID_METABOLISM	0.228529839883552	0.292986974209682	0.105920292736253	-0.337738212798671	-1.13479495384901	143	ERP29,GLUL,GABARAPL1,PSME1,NBN,S100A10,KMT5A,IDI1,SMS,G0S2,BLVRA,ACSL1,ACADVL,ALDH1A1,GAD2,GPD2,TP53INP2,ALDH3A2,VNN1,ADIPOR2,MAOA,CA2,EHHADH,IDH3B,ECHS1,HPGD,ACSM3,PTS,SUCLG2,RDH11,CBR1,ODC1,YWHAH,PRDX6,D2HGDH,IDH3G,ETFDH,ACAT2,ENO3,CD36,XIST,ELOVL5,DLD	PMAtreatedTHP1s_vs_FreshMonocytes
268	HALLMARK_G2M_CHECKPOINT	0.10407876230661	0.153057003392074	0.161978948883402	-0.349605889177536	-1.20827562671699	190	YTHDC1,HIF1A,TLE3,TOP1,ARID4A,TRA2B,MARCKS,SFPQ,FOXN3,PRPF4B,KIF5B,SMAD3,HNRNPD,CUL3,E2F3,NUP98,SRSF10,RAD23B,EWSR1,KMT5A,PDS5B,CCNT1,RPA2,KIF20B,PAFAH1B1,CHMP1A,SLC7A5,HMGN2,MAPK14,NCL,CDKN1B,LBR,TACC3,KPNA2	PMAtreatedTHP1s_vs_FreshMonocytes
269	HALLMARK_GLYCOLYSIS	0.0139408933865561	0.0325492326363765	0.380730400722792	0.362062512065784	1.3957361253247	175	SLC16A3,VEGFA,HOMER1,NOL3,COPB2,SDC2,FUT8,MERTK,NT5E,STC1,SLC37A4,NASP,MPI,PPIA,HS2ST1,PYGB,PC,GMPPB,ME1,PAM,PMM2,B3GALT6,GCLC,MDH1,MDH2,ALG1,SOD1,HDLBP,PGM2,PKM,HMMR,SDHC,PPP2CB,NDUFV3,CHST2,PGLS,NSDHL,GNPDA1,NANP,AURKA,ECD,KIF2A,IGFBP3,GALK2,FKBP4,ENO2,GLRX,KIF20A,DCN,GFPT1,LHX9,AGL,MED24	PMAtreatedTHP1s_vs_FreshMonocytes
270	HALLMARK_HEDGEHOG_SIGNALING	0.102853914969538	0.153057003392074	0.287805130535564	0.481894244358729	1.38064356451655	31	CDK6,VEGFA,NRP1,NF1,NRP2,CELSR1,RASA1,NRCAM	PMAtreatedTHP1s_vs_FreshMonocytes
271	HALLMARK_HEME_METABOLISM	0.000880801250168965	0.00489334027871647	0.477270815362862	-0.466742158073343	-1.60245658172981	176	CAST,TOP1,BNIP3L,VEZF1,RIOK3,KLF3,YPEL5,SDCBP,MXI1,CIR1,BACH1,NCOA4,USP15,SLC30A1,MPP1,FOXO3,SYNJ1,MAP2K3,TCEA1,FBXO7,PICALM,CCDC28A,FBXO34,KAT2B,SLC25A37,KDM7A,RBM38,ADIPOR1,SEC14L1,MKRN1,NUDT4,BLVRA,SNCA,ATG4A	PMAtreatedTHP1s_vs_FreshMonocytes
272	HALLMARK_HYPOXIA	4.30654228793557e-05	0.000269158892995973	0.557332238758646	-0.515700047098097	-1.76710918995238	175	KLF6,BTG1,FOSL2,TNFAIP3,BNIP3L,MAP3K1,HSPA5,MXI1,NFIL3,SLC2A3,TES,ATF3,PNRC1,FOS,FOXO3,KLF7,DDIT3,TIPARP,BHLHE40,TPI1,PPP1R15A,ZFP36,ZNF292,KDM3A,PFKFB3,JUN,FBP1,SLC6A6,KLHL24,GAPDH,CXCR4,DUSP1,CDKN1C,NDRG1,RBPJ,ADM,IRS2,LDHC,NAGK,CDKN1B,PDK1,HMOX1,ADORA2B,ENO1,TGFBI,MT2A,ISG20,JMJD6,S100A4,BCL2,PDK3,P4HA1,ANXA2,ALDOB	PMAtreatedTHP1s_vs_FreshMonocytes
273	HALLMARK_IL2_STAT5_SIGNALING	0.00496428141827729	0.0177295764938475	0.407017918923954	-0.428031493514298	-1.46977746145782	180	CD83,KLF6,IL10RA,CD44,CD86,ARL4A,NFIL3,SLC2A3,GABARAPL1,SYNGR2,PLSCR1,CD48,BHLHE40,CKAP4,MAP3K8,TNFRSF1B,TIAM1,GLIPR2,MXD1,SWAP70,AHNAK,GADD45B,PTGER2,CDC42SE2,NFKBIZ,MAPKAPK2,IFNGR1,FGL2,CCND2,IRF8,XBP1,NCOA3,CDKN1C,NDRG1,PRNP,AHR,EMP1,IL4R,IL3RA,IKZF2,TNFRSF21,DENND5A	PMAtreatedTHP1s_vs_FreshMonocytes
274	HALLMARK_IL6_JAK_STAT3_SIGNALING	0.0114750440401107	0.0301974843160807	0.380730400722792	-0.510639039410965	-1.56877905203296	74	CCR1,CD44,PTPN1,MAP3K8,TNFRSF1B,IL6ST,JUN,STAT1,PTPN11,IRF1,IFNGR1,ACVR1B,CSF3R,GRB2,IFNGR2,PIK3R5,IL4R,IL3RA,ITGA4,CSF2RB,TNFRSF21,HMOX1,CD14	PMAtreatedTHP1s_vs_FreshMonocytes
275	HALLMARK_INFLAMMATORY_RESPONSE	3.36540527346506e-06	3.36540527346506e-05	0.627256739718528	-0.543297389495084	-1.86167485393167	175	PTPRE,KLF6,IL10RA,NAMPT,NFKBIA,HIF1A,LYN,LCP2,CYBB,GPR183,CD48,RIPK2,NOD2,AQP9,NFKB1,CD55,ABI1,BEST1,TNFRSF1B,NLRP3,ATP2B1,MXD1,CCRL2,PTGER2,PDE4B,EREG,RHOG,IRF1,PSEN1,SEMA4D,PROK2,FPR1,P2RY2,ACVR1B,SELENOS,RNF144B,CSF3R,ADM,AHR,IFNGR2,PTGER4,PIK3R5,EMP3,IL4R,RELA,MARCO,GABBR1,C5AR1,PTAFR,CD14,ADORA2B	PMAtreatedTHP1s_vs_FreshMonocytes
276	HALLMARK_INTERFERON_ALPHA_RESPONSE	2.53102202045275e-05	0.000180787287175196	0.575610261071129	-0.60272656400744	-1.89450091597807	93	ELF1,B2M,TXNIP,GBP2,PLSCR1,PSME1,RIPK2,CD74,HLA-C,CCRL2,IFI30,TENT5A,PSMA3,IRF1,PARP14,IFIT2,CASP1,TMEM140,IFI44,PARP12,CNP,IL4R,SAMD9,TRIM25,SP110,NUB1,EPSTI1,TRIM26,ISG20,CASP8,USP18,EIF2AK2,CMTR1,TRAFD1,IFIT3,IL15,SLC25A28,IRF7,LAMP3	PMAtreatedTHP1s_vs_FreshMonocytes
277	HALLMARK_INTERFERON_GAMMA_RESPONSE	1e-10	2.5e-09	NA	-0.634127684953791	-2.19288922718243	187	IL10RA,B2M,NAMPT,BTG1,NFKBIA,HIF1A,PELI1,TNFAIP3,TXNIP,LCP2,CD86,HLA-A,ARL4A,PLSCR1,PTPN1,PSME1,RIPK2,HLA-B,CASP4,NFKB1,LATS2,CD74,FCGR1A,RIPK1,SECTM1,PTPN6,PDE4B,IFI30,TNFAIP2,STAT1,EIF4E3,HLA-DRB1,PSMA3,IRF1,PARP14,FPR1,IFIT2,FGL2,IRF8,CASP1,NCOA3,IFNAR2,IL18BP,IFI44,PARP12,ZNFX1,HLA-DQA1,IL4R,CSF2RB,TRIM25,SP110,EPSTI1,TRIM26,ISOC1,VAMP8,MT2A,ISG20,CASP8,USP18,ICAM1,BANK1,EIF2AK2,CASP3,CMTR1,T…	PMAtreatedTHP1s_vs_FreshMonocytes
278	HALLMARK_KRAS_SIGNALING_DN	1	1	0.0338245444462164	-0.189769437261994	-0.622783366069878	122	SNN,NR4A2,ASB7,KMT2D,THNSL2,SKIL,LFNG,TCL1A,SERPINB2,TFCP2L1,YPEL1,MFSD6,MTHFR,TCF7L1,CPEB3,CDKAL1,GP1BA,SGK1,C5,BMPR1B,CD80	PMAtreatedTHP1s_vs_FreshMonocytes
279	HALLMARK_KRAS_SIGNALING_UP	0.0973201692524683	0.153057003392074	0.16823816568964	-0.364948194902267	-1.24542519352331	169	CTSS,IL10RA,ID2,TNFAIP3,MAP3K1,MAFB,PECAM1,SATB1,PPP1R15A,TNFRSF1B,KLF4,IKZF1,DNMBP,FUCA1,EREG,BIRC3,TRIB1,CCND2,CXCR4,IRF8,TLR8,USP12,G0S2,GALNT3,MTMR10,LCP1,EMP1,DUSP6,PRDM1	PMAtreatedTHP1s_vs_FreshMonocytes
280	HALLMARK_MITOTIC_SPINDLE	0.0432960893854749	0.0773144453312051	0.257206466468838	-0.38248998637808	-1.32613012633373	197	EZR,ROCK1,MARCKS,ARF6,PPP4R2,AKAP13,KIF5B,MYO9B,TUBGCP2,ARHGAP5,SMC3,NET1,FLNA,WASF2,ABI1,RFC1,TIAM1,TUBA4A,CLIP1,PREX1,CAPZB,NEDD9,DYNLL2,MAPRE1,YWHAE,BCL2L11,FGD4,KIF20B,PAFAH1B1,SSH2,TLK1,WASL,ARHGEF3,ARHGEF11,CSNK1D,MYH10,CDC42,TAOK2,ATG4B,RHOF,CD2AP,ARHGAP4,CNTRL,RANBP9	PMAtreatedTHP1s_vs_FreshMonocytes
281	HALLMARK_MTORC1_SIGNALING	0.00267132983620324	0.0111305409841802	0.431707695803346	-0.432456404895322	-1.49751015121492	196	NAMPT,ETF1,HSPA5,NFIL3,SLC2A3,TES,UBE2D3,SERP1,SLC9A3R1,RIT1,ADD3,CFP,DDIT3,BHLHE40,SLA,TPI1,PPP1R15A,TUBA4A,HSP90B1,IFI30,IDI1,MAP2K3,EDEM1,RAB1A,TCEA1,PSMA3,SLC6A6,FGL2,PSMD12,GAPDH,UFM1,SEC11A,CXCR4,XBP1,GGA2,M6PR,PSMG1,ARPC5L,SLC7A5,SSR1,IFRD1,ACSL3,TBK1,PSMA4,ACTR3,ADIPOR2,INSIG1,CCNG1,PDK1,DAPP1,ENO1,FKBP2,CALR,ACTR2,RPN1,RDH11,TXNRD1,SHMT2,P4HA1,SCD,PSMC2	PMAtreatedTHP1s_vs_FreshMonocytes
282	HALLMARK_MYC_TARGETS_V1	0.0449438202247191	0.0774893452150329	0.252961123069611	-0.383173051022905	-1.3253971550155	195	RPL6,HNRNPA1,RPL22,DEK,RPS6,RPL34,ETF1,TRA2B,PABPC1,EIF4A1,PSMD7,HNRNPC,EEF1B2,CNBP,POLE3,HNRNPA3,HNRNPD,DDX21,SNRPB2,U2AF1,RAD23B,RPS3,PSMA7,RPL14,SRSF3,YWHAE,NAP1L1,FAM120A,HNRNPR,SF3A1,SET,EIF4G2,EIF4H,USP1,UBE2L3,EIF1AX,IFRD1,XRCC6,AP3S1,HNRNPA2B1,PSMA4,SRM,RSL1D1,YWHAQ,KPNA2	PMAtreatedTHP1s_vs_FreshMonocytes
283	HALLMARK_MYC_TARGETS_V2	0.0143216623600057	0.0325492326363765	0.380730400722792	0.484248131137573	1.56801941139008	57	HSPD1,PA2G4,TBRG4,NOP56,GNL3,UTP20,GRWD1,CDK4,LAS1L,MRTO4,NDUFAF4,HSPE1,MCM4,PPAN,RABEPK,NOP16,MCM5,DDX18,NIP7,PRMT3,TFB2M,SLC19A1,MPHOSPH10	PMAtreatedTHP1s_vs_FreshMonocytes
284	HALLMARK_MYOGENESIS	0.474006116207951	0.526673462453279	0.106729884364606	0.262697723377503	0.993468304216058	151	ITGB5,DTNA,SSPN,TPM2,MEF2C,PC,NOTCH1,MRAS,TSC2,CAMK2B,LAMA2,MYO1C,PLXNB2,NQO1,MYLK,RB1,BAG1,SIRT2,AKT2,FGF2,CDKN1A,MYH11,AK1,CASQ2,IGFBP3,GSN,WWTR1,SMTN,PSEN2,SPTAN1,DAPK2,COL6A2,AGL,COL6A3,PDLIM7	PMAtreatedTHP1s_vs_FreshMonocytes
285	HALLMARK_NOTCH_SIGNALING	0.381609195402299	0.443731622560813	0.102449405629826	0.379832270091187	1.06408737935164	29	MAML2,CCND1,NOTCH3,JAG1,NOTCH1,FBXW11,PSENEN,NOTCH2,WNT5A,PSEN2	PMAtreatedTHP1s_vs_FreshMonocytes
286	HALLMARK_OXIDATIVE_PHOSPHORYLATION	0.0904033379694019	0.150672229949003	0.173747838999571	-0.357441821084891	-1.24283489281969	200	SLC25A6,ATP5F1E,COX4I1,PDK4,NDUFA5,GLUD1,UQCRB,COX7C,ATP5MG,HADHA,UQCRFS1,OPA1,VDAC2,ATP6V1F,ATP6V1G1,ATP6V0C,ISCU,ATP6V0B,NDUFA2,ACADVL,TIMM9,PHYH,GRPEL1,MRPL11,UQCR10,ATP5PB,NDUFS6,COX6B1,CYCS,FDX1,NDUFS2,ABCB7,ATP6V1H,GOT2,IDH3B,ECHS1,RHOT1,GPX4,UQCRC1,SLC25A3,ISCA1,COX5B,OAT,NDUFA9,HSPA9,IDH3G,ETFDH,NDUFV2,NDUFB7,VDAC3,CYB5R3,SLC25A5,SDHB,COX7A2L,NDUFAB1,DLD,COX7B,NDUFB1,PDHA1,VDAC1	PMAtreatedTHP1s_vs_FreshMonocytes
287	HALLMARK_P53_PATHWAY	1.46761419502903e-05	0.000122301182919086	0.593325476396405	-0.515470266485985	-1.78000050581709	189	PTPRE,BTG1,IER5,SAT1,TXNIP,ZFP36L1,CCNK,ATF3,MKNK2,FOS,RXRA,GADD45A,FBXW7,RAP2B,FOXO3,DDIT3,RALGDS,PPP1R15A,S100A10,KLF4,MXD1,RPL36,FUCA1,TSPYL2,IFI30,SP1,JUN,GM2A,ERCC5,MAPKAPK3,TOB1,CCND2,ACVR1B,ISCU,BAIAP2,CASP1,NDRG1,TCN2,CGRRF1,POM121,CDKN2B,DNTTIP2,PLK2,ABHD4,PITPNC1,RAD9A,IP6K2,CCNG1,RNF19B,HMOX1,SEC61A1	PMAtreatedTHP1s_vs_FreshMonocytes
288	HALLMARK_PANCREAS_BETA_CELLS	0.373239436619718	0.443731622560813	0.0880945010398517	-0.41163630208069	-1.06434645145189	27	MAFB,FOXO1,SRP14,SEC11A	PMAtreatedTHP1s_vs_FreshMonocytes
289	HALLMARK_PEROXISOME	0.283068783068783	0.345205833010711	0.132147260608774	0.30439566073548	1.07317337200137	91	CTPS1,ITGB1BP1,GNPAT,ABCB4,TOP2A,SEMA3C,SLC25A17,SOD1,IDH2,ERCC3,ABCB1,MLYCD,HSD17B4,SLC25A4,SLC35B2,ACSL5,CADM1,ACOX1	PMAtreatedTHP1s_vs_FreshMonocytes
290	HALLMARK_PI3K_AKT_MTOR_SIGNALING	0.00266390544285473	0.0111305409841802	0.431707695803346	-0.512733598878352	-1.6151604484235	94	RAC1,PTEN,MKNK2,UBE2D3,RIT1,DDIT3,PRKCB,SLA,GRK2,CFL1,TIAM1,RIPK1,HSP90B1,PLCB1,AP2M1,ARPC3,MAP2K3,PTPN11,CXCR4,MAPK8,GRB2,PIKFYVE,ARF1,TBK1,CDKN1B,ACTR3,RALB,PDK1,DAPP1,CALR,ACTR2,CSNK2B	PMAtreatedTHP1s_vs_FreshMonocytes
291	HALLMARK_PROTEIN_SECRETION	0.453525641025641	0.515370046620047	0.0727141077934447	-0.319381049493793	-1.00090329025932	91	SNX2,ARFGEF2,GOLGA4,SGMS1,RAB9A,STAM,AP2M1,RAB2A,GNAS,VPS4B,AP3B1,SCRN1,AP1G1,VAMP3,VAMP7,M6PR,ANP32E,NAPG,AP3S1,ARF1,RAB14,COPB1,RAB5A,TSG101,ATP6V1H,NAPA,CD63,TMED10,MAPK1,ARFGAP3	PMAtreatedTHP1s_vs_FreshMonocytes
292	HALLMARK_REACTIVE_OXYGEN_SPECIES_PATHWAY	0.496551724137931	0.539730134932534	0.0718276293603809	-0.340358725265024	-0.968495847638935	48	LSP1,OXSR1,HHEX,SELENOS,FTL,JUNB,SRXN1,PRNP,NDUFS2,GPX3,GPX4,TXNRD1,PRDX6,TXN,PTPA,CAT,MPO	PMAtreatedTHP1s_vs_FreshMonocytes
293	HALLMARK_SPERMATOGENESIS	0.276699029126214	0.345205833010711	0.100633389423036	-0.35338088978373	-1.10423096134203	89	AGFG1,TLE4,ARL4A,CSNK2A2,SIRT1,SPATA6,BRAF,PSMG1,LDHC,COIL,PEBP1,GSG1,PHF7,CCT6B,ALOX15,RPL39L	PMAtreatedTHP1s_vs_FreshMonocytes
294	HALLMARK_TGF_BETA_SIGNALING	0.0293547018949519	0.0587094037899039	0.352487857583619	-0.5195920938022	-1.49536200784655	52	ID2,UBE2D3,PPM1A,THBS1,SMAD3,PPP1R15A,TGFBR1,SKI,CTNNB1,KLF10,CDKN1C,ARID4B,JUNB,SMAD6,TGIF1,IFNGR2,SKIL,RHOA	PMAtreatedTHP1s_vs_FreshMonocytes
295	HALLMARK_TNFA_SIGNALING_VIA_NFKB	1e-10	2.5e-09	NA	-0.699055492976433	-2.41564425638784	188	CD83,LITAF,PTPRE,KLF6,EIF1,NAMPT,BTG1,NFKBIA,IER5,FOSL2,SAT1,ID2,CD44,TNFAIP3,ETS2,CEBPD,CCNL1,MCL1,GPR183,MARCKS,TANK,NFIL3,REL,KLF9,SLC2A3,ATF3,PNRC1,ZBTB10,FOS,GADD45A,RIPK2,PLEK,SNN,NFKB1,B4GALT5,TIPARP,BHLHE40,HES1,SLC16A6,SMAD3,NR4A3,PPP1R15A,MAP3K8,KLF4,ZFP36,BIRC2,ATP2B1,MXD1,PFKFB3,EHD1,CCRL2,IL6ST,NR4A2,GADD45B,PDE4B,MAP2K3,PTX3,JUN,TNFAIP2,IER2,KDM6B,TNIP1,IRF1,BIRC3,KLF2,KLF10,IFIT2,T…	PMAtreatedTHP1s_vs_FreshMonocytes
296	HALLMARK_UNFOLDED_PROTEIN_RESPONSE	0.00812138537637139	0.0238864275775629	0.380730400722792	-0.469397302182798	-1.51191192107815	108	HSPA5,RPS14,DNAJC3,ATF3,EIF4A1,SERP1,ATF4,KIF5B,HERPUD1,EEF2,YWHAZ,HSP90B1,TSPYL2,EIF2AK3,PAIP1,CEBPG,EDEM1,SEC11A,XBP1,CEBPB,DCP2,PDIA6,SLC7A5,SSR1,CNOT4,NFYA	PMAtreatedTHP1s_vs_FreshMonocytes
297	HALLMARK_UV_RESPONSE_DN	0.162241887905605	0.213476168296848	0.130105630751129	-0.35754571494688	-1.19520800097378	140	YTHDC1,NIPBL,PTEN,CELF2,ZMIZ1,RXRA,ADD3,NFKB1,NR1D2,BHLHE40,SCAF8,SMAD3,PHF3,ATP2B1,PRKAR2B,PRDM2,WDR37,MGMT,ATXN1,DYRK1A,SIPA1L1,DUSP1,TGFBR2,PMP22,MAPK14,GRK5,CDKN1B,INSIG1	PMAtreatedTHP1s_vs_FreshMonocytes
298	HALLMARK_UV_RESPONSE_UP	0.00245777141870287	0.0111305409841802	0.431707695803346	-0.470232724066915	-1.5805984744726	144	BTG1,NFKBIA,LYN,EIF5,ATF3,FOS,POLE3,DDX21,DNAJB1,MGAT1,TMBIM6,TUBA4A,CDC5L,IL6ST,CEBPG,ATP6V1F,HSPA13,BID,IRF1,EIF2S3,PPIF,BCL2L11,CDKN1C,JUNB,GGH,CDKN2B,CNP,NXF1,GRPEL1,FOSB,CDC34,HMOX1,MAOA,CA2,GPX3,CYB5R1,RPN1,PPP1R2,ICAM1,STARD3,CCND3,HLA-F,CASP3,GAL	PMAtreatedTHP1s_vs_FreshMonocytes
299	HALLMARK_WNT_BETA_CATENIN_SIGNALING	0.844036697247706	0.861261935967047	0.0598603117764473	0.263907340954577	0.777024869369101	35	NUMB,TP53,JAG1,NOTCH1,HDAC2,CSNK1E,PSEN2,HDAC11,SKP2,DVL2,CUL1	PMAtreatedTHP1s_vs_FreshMonocytes
300	HALLMARK_XENOBIOTIC_METABOLISM	0.525352112676056	0.558885226251124	0.059221919380382	-0.280532511830122	-0.958079142956607	167	ID2,ETS2,GABARAPL1,PDK4,AQP9,ARPP19,TMBIM6,FBP1,SLC6A6,DHRS7,IRF8,TPST1,ALDH2,ARG2,PGD,VNN1,DHRS1,HMOX1,MAOA,CA2,PTS,PINK1,MT2A,CBR1,CYFIP2,SHMT2,PGRMC1,ADH5,ETFDH,CD36,DDT,CAT,ELOVL5,PAPSS2,ACP1,DDAH2,MAN1A1	PMAtreatedTHP1s_vs_FreshMonocytes
301	HALLMARK_ADIPOGENESIS	1e-10	5.24387669487772e-10	NA	0.539116235171852	2.42656007585383	190	MGLL,NABP1,CD36,PLIN2,GHITM,SOD1,ACAA2,LPL,AGPAT3,MTCH2,UQCRQ,UQCR11,APLP2,NMT1,UQCR10,RTN3,GPD2,YWHAG,ACADM,SCP2,ME1,FABP4,MDH2,DLD,REEP5,IMMT,DECR1,DHRS7,DRAM2,ATP1B3,FAH,UBC,SUCLG1,QDPR,TOB1,CAT,DLAT,C3,APOE,NDUFA5,CHUK,GBE1,GPX4,ADIPOR2,G3BP2,STAT5A,PHYH,UCP2,ECHS1,ESYT1,CMPK1,AIFM1,BCL2L13,IDH1,SQOR,JAGN1,CYC1,SCARB1,COX6A1,DNAJC15,GPX3,COX8A,ACLY,CHCHD10,MGST3,DGAT1,UBQLN1,VEGFB,ABCA1,MAP4K…	NucleofectedMDMs_vs_FreshMonocytes
302	HALLMARK_ALLOGRAFT_REJECTION	4.48362633665824e-05	0.000101900598560414	0.557332238758646	0.387923248671378	1.71390773468575	159	IGSF6,FYB1,GALNT1,CTSS,NPM1,EIF4G3,STAT1,EIF3A,FGR,BCAT1,EIF3J,FLNA,RPS19,CAPG,MTIF2,PTPN6,ABI1,CD86,MMP9,CCL22,NME1,CD47,UBE2N,CCND3,PRKCB,HCLS1,MAP3K7,IL27RA,B2M,TLR6,TAP2,HLA-A,JAK2,CD74,CD40,CSF1,HLA-DMA,HLA-E,CCR5,ABCE1,NCK1,ITGB2,PTPRC,RPL9,CRTAM,IL18,RPL39,TLR1,TGFB1,ELF4	NucleofectedMDMs_vs_FreshMonocytes
303	HALLMARK_ANDROGEN_RESPONSE	1e-10	5.24387669487772e-10	NA	0.604081475498656	2.47511137258697	95	DBI,ACTN1,SCD,ABHD2,LMAN1,IQGAP2,PA2G4,SMS,ACSL3,MYL12A,INSIG1,MAF,TSC22D1,PGM3,XRCC5,SPCS3,CDK6,ARID5B,CCND3,XRCC6,TMEM50A,ZMIZ1,HMGCS1,B2M,HMGCR,SORD,RAB4A,HPGD,CCND1,SGK1,IDI1,PDLIM5,ELL2,MAP7,SLC26A2,PIAS1,NCOA4,GSR,RPS6KA3,VAPA,UBE2I,UBE2J1	NucleofectedMDMs_vs_FreshMonocytes
304	HALLMARK_ANGIOGENESIS	0.331858407079646	0.377111826226871	0.108820126769161	0.346668360568744	1.08589358214801	27	LPL,SPP1,LRPAP1,NRP1,FGFR1,APP	NucleofectedMDMs_vs_FreshMonocytes
305	HALLMARK_APICAL_JUNCTION	5.59685645347376e-05	0.000121670792466821	0.557332238758646	0.392759948231426	1.73868232852125	169	ACTN1,FYB1,SKAP2,SIRPA,RSU1,SYK,MYL12B,ITGB1,EVL,ACTN4,CTNNA1,MYH9,RASA1,EPB41L2,GNAI2,INSIG1,ACTG1,CD86,MMP9,ARPC2,VCL,CTNND1,MPZL1,STX4,PECAM1,MYL9,PIK3CB,MAPK14,RAC2,CAP1,TRAF1,LIMA1,CD276,DHX16,EXOC4,AKT3,TSPAN4,ADAM9,SORBS3,SLC30A3,VASP,GTF2F1,YWHAH,SRC,MAPK13,PTPRC,ZYX,AMIGO2,ACTB	NucleofectedMDMs_vs_FreshMonocytes
306	HALLMARK_APICAL_SURFACE	0.475471698113208	0.485175202156334	0.0787113806986485	-0.307894082491101	-1.00080551505979	33	TMEM8B,LYN,PKHD1,SCUBE1,SLC2A4,SULF2,ATP8B1,CX3CL1,GSTM3,GATA3,CD160,CROCC	NucleofectedMDMs_vs_FreshMonocytes
307	HALLMARK_APOPTOSIS	9.00679846771688e-05	0.000187641634744102	0.538434096309916	0.387450725791627	1.70415704308403	150	SQSTM1,PPT1,JUN,IGF2R,TIMP2,LGALS3,SOD1,TIMP3,DNAJA1,EMP1,ATF3,BCAP31,LMNA,PAK1,SOD2,PLCB2,GPX1,PSEN1,DAP3,RNASEL,MADD,APP,DPYD,ROCK1,NEFH,GPX4,CCND1,SC5D,VDAC2,CDKN1A,XIAP,DNAJC3,PEA15,ANXA1,GPX3,GSR,DNM1L,PSEN2,DAP,CASP3,TOP2A,IL18,TSPO,MGMT,ENO2,BCL2L1,CCND2	NucleofectedMDMs_vs_FreshMonocytes
308	HALLMARK_BILE_ACID_METABOLISM	0.0703296703296703	0.0837257980115123	0.252961123069611	0.318306647958257	1.29080987697272	92	SOD1,OPTN,AQP9,SCP2,PEX19,IDH2,ALDH9A1,ATXN1,HSD17B4,CYP27A1,GNPAT,ACSL5,CAT,ALDH1A1,SLC23A2,IDI1,PHYH,RXRA,IDH1,ABCA5,ABCD3,ABCA1,TFCP2L1,ACSL1,NUDT12,PEX6,GCLM,NR3C2,AMACR,MLYCD,SLC29A1,PRDX5,ABCD1,SLC22A18,RETSAT,ISOC1	NucleofectedMDMs_vs_FreshMonocytes
309	HALLMARK_CHOLESTEROL_HOMEOSTASIS	0.00037490166103771	0.000669467251853054	0.49849310876659	0.462542110013286	1.78072450770673	71	FABP5,SCD,ALCAM,LGALS3,LPL,ATF3,S100A11,ACTG1,ANXA5,FDFT1,PLAUR,HMGCS1,HMGCR,NSDHL,IDI1,SC5D,PCYT2,LSS,STARD4,CD9,CYP51A1,ACAT2,CXCL16,PMVK,SREBF2,TM7SF2,ETHE1	NucleofectedMDMs_vs_FreshMonocytes
310	HALLMARK_COAGULATION	0.000497532186148976	0.000829220310248294	0.477270815362862	0.396830490779256	1.67200466202171	113	CTSB,TIMP3,WDR1,RAC1,LAMP2,CTSH,A2M,PREP,SPARC,MMP9,PECAM1,ARF4,CTSO,C3,CPQ,LTA4H,APOC1,MMP14,LRP1,APOC2,USP11,CAPN2,RAPGEF3,ADAM9,PLEK,ANXA1,ITGB3,S100A13,P2RY1,ISCU,MSRB2,CD9,FURIN,MMP7,CTSK	NucleofectedMDMs_vs_FreshMonocytes
311	HALLMARK_COMPLEMENT	6.9897237221462e-10	2.91238488422758e-09	0.801215574617779	0.485287687053897	2.16129244403476	176	CTSB,PLA2G7,CALM3,CD36,CPM,CD59,TIMP2,LGALS3,CTSS,ATOX1,CALM1,DYRK2,LAMP2,FDX1,GPD2,CTSH,ME1,GRB2,CTSL,LIPA,KIF2A,LAP3,DOCK4,GNAI2,PREP,CTSD,PRCP,ITGAM,ANXA5,STX4,PSEN1,PIK3CA,ADRA2B,PRDM4,PLAUR,CTSO,C3,CBLB,DOCK10,CPQ,LTA4H,APOC1,JAK2,GNB4,MMP14,LRP1,MSRB1,GCA,CP,ADAM9,PLEK,CA2,SRC,ERAP2,S100A13,USP14,CD46,CASP3,IRF2	NucleofectedMDMs_vs_FreshMonocytes
312	HALLMARK_DNA_REPAIR	1e-10	5.24387669487772e-10	NA	0.521039952952297	2.29157807460616	147	ARL6IP1,RALA,BCAP31,TAF10,RBX1,XPC,UPF3B,MPC2,NCBP2,SSRP1,APRT,REV3L,DUT,CETN2,POLD4,POLR2E,NME1,COX17,TMED2,GUK1,POLR2K,GSDME,TAF12,HCLS1,NELFE,BOLA2,POLR2J,AK3,GTF2A2,ELOA,EDF1,GPX4,SUPT4H1,ERCC5,RPA3,POLR3GL,USP11,SEC61A1,GTF2H1,CSTF3,GTF2F1,POLE4,NUDT9,RFC5,MRPL40,POLR2I,PCNA,NFX1,STX3,NELFCD,ERCC3,IMPDH2,SURF1,RRM2B,ADRM1,GMPR2,NME4,POLR2G,SDCBP,SRSF6,CANT1,SNAPC4,NELFB,NT5C3A,RFC3,TSG101,TA…	NucleofectedMDMs_vs_FreshMonocytes
313	HALLMARK_E2F_TARGETS	3.51750053621941e-05	8.37500127671288e-05	0.557332238758646	0.375117866917549	1.686441343559	195	SMC1A,RAD50,RAN,TUBB,PA2G4,IPO7,SMC6,TFRC,GSPT1,SYNCRIP,SSRP1,NOP56,SMC3,PRKDC,NBN,DUT,NME1,LUC7L3,CDK4,DNMT1,JPT1,XRCC6,CSE1L,RANBP1,LYAR,PPP1R8,STAG1,NOLC1,SRSF1,MCM6,MKI67,RPA1,CDKN1A,RAD21,RPA3,CENPE,PRDX4,RFC1,SHMT1,EIF2S1,EED,MCM3,MXD3,POLE4,CNOT9,DCTPP1,PCNA,RAD51AP1,DEK,USP1,MTHFD2,TOP2A,ZW10,HNRNPD,AK2,CDCA8,SNRPB,MCM5,NUP205,NAA38,CBX5,HMGA1,TIMELESS,DONSON,KPNA2,UBR7,SMC4	NucleofectedMDMs_vs_FreshMonocytes
314	HALLMARK_EPITHELIAL_MESENCHYMAL_TRANSITION	0.00086476030717833	0.00127170633408578	0.477270815362862	0.340677499108499	1.51131328678203	172	DAB2,JUN,CD59,CALU,VIM,GLIPR1,TIMP3,TGM2,ITGB1,WIPF1,FLNA,LGALS1,SPP1,CAPG,COPA,TPM4,SPARC,DST,ITGB5,ID2,LAMC1,MYL9,DPYSL3,PDLIM4,PLAUR,MMP14,COL8A2,LRP1,ECM1,SNTB1	NucleofectedMDMs_vs_FreshMonocytes
315	HALLMARK_ESTROGEN_RESPONSE_EARLY	0.000407807334357349	0.000703116093719567	0.49849310876659	0.358914947546293	1.59071212853835	175	UGCG,RAB31,ABHD2,SH3BP5,MYOF,SLC1A4,TGM2,SLC16A1,TIAM1,AMFR,TMEM164,RPS6KA2,OPN3,MREG,SLC39A6,RETREG1,FDFT1,TOB1,ITPK1,FKBP4,JAK2,CCND1,AKAP1,SYNGR1,INPP5F,ENDOD1,AFF1,SCARB1,BLVRB,SLC26A2,FCMR,MINDY1,NCOR2,CELSR1,FAM102A,BHLHE40,ARL3,PAPSS2,WFS1,FLNB,RBBP8	NucleofectedMDMs_vs_FreshMonocytes
316	HALLMARK_ESTROGEN_RESPONSE_LATE	2.22843588634474e-06	6.96386214482733e-06	0.627256739718528	0.416499922502559	1.83047038920483	165	FABP5,RAB31,ABHD2,RABEP1,MYOF,SLC1A4,COX6C,ALDH3A2,SLC16A1,TIAM1,SNX10,IDH2,AMFR,RPS6KA2,OPN3,PTPN6,JAK1,ID2,DNAJC1,ATP2B4,FDFT1,TOB1,ITPK1,MOCS2,FKBP4,JAK2,SORD,CCND1,SGK1,AFF1,SLC2A8,DCXR,ST14,SCARB1,BLVRB,SLC26A2,NCOR2,FAM102A,CA2,MAPK13,ARL3,PAPSS2,WFS1,FLNB,RBBP8,CD9,TOP2A	NucleofectedMDMs_vs_FreshMonocytes
317	HALLMARK_FATTY_ACID_METABOLISM	1e-10	5.24387669487772e-10	NA	0.555509558260134	2.43216852036349	143	MGLL,CD36,HSP90AA1,ACAA2,ALDH3A2,HSPH1,GPD2,ACADM,RDH11,LGALS1,ME1,SMS,ERP29,MDH2,DLD,ALDH9A1,GLUL,LDHA,PRDX6,RAP1GDS1,PDHA1,DECR1,NBN,HSD17B4,HADHB,ACSL4,SUCLG1,CPT1A,ECI1,PSME1,ACSL5,ODC1,ALDH1A1,HMGCS1,OSTC,FH,MDH1,NSDHL,GPD1,ETFDH,ADIPOR2,HPGD,HSDL2,IDI1,ACADVL,METAP1,ECHS1,SUCLG2,IDH1,UBE2L6,SDHA,YWHAH,S100A10,CA2,PCBD1,HCCS,BLVRA,APEX1,UROD,ACSL1,ACAT2,ACOT2,ENO2,HSD17B10,IDH3B,IDH3G,HMGCL,…	NucleofectedMDMs_vs_FreshMonocytes
318	HALLMARK_G2M_CHECKPOINT	2.42297156171384e-06	7.12638694621718e-06	0.627256739718528	0.405208679525312	1.82384268915986	190	ATRX,SMC1A,KPNB1,RASAL2,HSPA8,SMARCC1,G3BP1,PURA,PRPF4B,KIF5B,GSPT1,HNRNPU,SYNCRIP,SMC2,CDC27,DKC1,CUL5,NCL,CUL4A,CDK4,HMGN2,JPT1,MAPK14,CASP8AP2,RAD23B,CBX1,ODC1,CUL1,STAG1,BUB3,NOLC1,SLC7A1,SRSF1,AMD1,CCND1,MCM6,MKI67,RAD21,CENPE,LIG3,MNAT1,MTF2,MCM3,ARID4A,PAFAH1B1,E2F3,WRN,CCNA2,NOTCH2,CHMP1A,TOP2A,INCENP,HNRNPD,TGFB1,UCK2,FOXN3,MCM5,SAP30,UPF1,HMGA1,MT2A,KPNA2,SMC4	NucleofectedMDMs_vs_FreshMonocytes
319	HALLMARK_GLYCOLYSIS	2.9904828624527e-07	1.06802959373311e-06	0.674962860011025	0.434216923485681	1.92445071270317	175	PPIA,TXN,RRAGD,HDLBP,COPB2,SOD1,SLC16A3,PKM,SDC2,GPC4,TPI1,ME1,SRD5A3,MDH2,DLD,ALDH9A1,PGK1,KIF2A,LDHA,FAM162A,P4HA1,SLC25A13,GNPDA1,AK4,ARPP19,GCLC,UGP2,ENO1,HS2ST1,HOMER1,IL13RA1,AK3,MDH1,PGAM1,FKBP4,PGM2,NSDHL,HK2,ERO1A,PYGB,SLC37A4,IDH1,PC,B3GALT6,GOT1,EXT2,PAM,QSOX1,PFKP,MPI,MERTK	NucleofectedMDMs_vs_FreshMonocytes
320	HALLMARK_HEDGEHOG_SIGNALING	0.363636363636364	0.395256916996047	0.101713902282311	0.326063097582873	1.05361473493299	31	NRP2,MYH9,RASA1,NRP1,CDK6,DPYSL2,CELSR1,TLE1,RTN1	NucleofectedMDMs_vs_FreshMonocytes
321	HALLMARK_HEME_METABOLISM	1.04189217099017e-06	3.47297390330058e-06	0.643551836150722	0.427183230899224	1.90251661806187	176	CTSB,CIR1,CLCN3,MFHAS1,LAMP2,OPTN,LRP10,TFRC,NFE2L1,SLC11A2,CAST,HDGF,BMP2K,TNRC6B,EIF2AK1,UBAC1,TNS1,DCAF11,NR3C1,CDC27,TRAK2,SLC7A11,GCLC,RAD23A,GDE1,AGPAT4,CCND3,NNT,CAT,LPIN2,C3,KHNYN,ABCG2,MOSPD1,BSG,BTRC,DCUN1D1,UCP2,ENDOD1,HTATIP2,ARL2BP,TMEM9B,PC,ELL2,BLVRB,NCOA4,FECH,PICALM,MPP1,TCEA1,RHCE,MGST3,ATG4A,CA2,GLRX5,NEK7,BLVRA,ACP5,KAT2B,ADIPOR1,HTRA2,SYNJ1,UROD,SDCBP,SLC6A8,CCDC28A,KEL,CTNS,…	NucleofectedMDMs_vs_FreshMonocytes
322	HALLMARK_HYPOXIA	0.000575280695866944	0.000927872090107974	0.477270815362862	0.354298018795156	1.57024988640763	175	ANXA2,JUN,PLIN2,RRAGD,HDLBP,TGM2,SDC2,FBP1,GPC4,ATF3,TPI1,MYH9,SLC6A6,NAGK,PGK1,PHKG1,LDHA,FAM162A,WSB1,P4HA1,NR3C1,AK4,UGP2,ENO1,PLAUR,GAPDH,PGM2,GBE1,HK2,ERO1A,CDKN1A,SLC37A4,CP,SCARB1,B3GALT6,STBD1,PAM,HK1,BHLHE40,PFKP,SLC25A1,AMPD3,IDS,CHST3,ENO2,SDC4,PIM1,SAP30,HEXA,DTNA,MT2A	NucleofectedMDMs_vs_FreshMonocytes
323	HALLMARK_IL2_STAT5_SIGNALING	1.76926120403386e-05	4.42315301008466e-05	0.575610261071129	0.395324416345082	1.76371063109774	180	PLIN2,HUWE1,IGF2R,RRAGD,ALCAM,HIPK2,CYFIP1,MYO1E,EMP1,TGM2,TIAM1,SPP1,SWAP70,CAPG,SYNGR2,GLIPR2,P4HA1,GSTO1,CD86,NRP1,NCS1,FAH,CCND3,ODC1,ANXA4,TRAF1,MYO1C,AHNAK,GALM,CD81,BMPR2,GPX4,SNX9,CSF1,HK2,ECM1,CTSZ,ITGA6,COL6A1,EEF1AKMT1,CA2,CKAP4,TNFRSF21,BHLHE40,AHCY,PLEC,CASP3,TWSG1,SLC1A5,WLS,POU2F1,PTRH2,FURIN,UCK2,SNX14,RNH1,SLC39A8,BCL2L1,PIM1,CCND2	NucleofectedMDMs_vs_FreshMonocytes
324	HALLMARK_IL6_JAK_STAT3_SIGNALING	0.0751072961373391	0.0873340652759757	0.241339976815091	0.343446971199398	1.34406029308635	74	JUN,CD36,IFNAR1,STAT1,CBL,GRB2,A2M,IL10RB,PTPN1,IL13RA1,IL17RA,CSF1,PTPN11,STAM2,MYD88,ITGB3,TNFRSF21,CD9,TGFB1,PIM1,IL17RB,CCR1,STAT3,IL7,TNFRSF1B,PDGFC,IFNGR1,CCL7,LEPR	NucleofectedMDMs_vs_FreshMonocytes
325	HALLMARK_INFLAMMATORY_RESPONSE	0.0274099573714571	0.0360657333834961	0.352487857583619	-0.298924958907136	-1.32988546633516	175	ATP2B1,NAMPT,NLRP3,EREG,CSF3R,IL10RA,CALCRL,IRF1,TNFRSF9,NOD2,HIF1A,LDLR,ITGB8,P2RX4,ITGA5,GPR183,IL1B,SLC1A2,IL10,PTGIR,LYN,AHR,NFKBIA,ACVR2A,RAF1,MEFV,IL15,F3,CCL5,SLC28A2,HBEGF,FFAR2,TLR2,SEMA4D,SCN1B,ICAM1,MET,PROK2,NMUR1,TLR3,SCARF1,PTGER2,CX3CL1,SPHK1,TNFSF15,BDKRB1,PDE4B,LAMP3	NucleofectedMDMs_vs_FreshMonocytes
326	HALLMARK_INTERFERON_ALPHA_RESPONSE	0.000808176467069921	0.00122450979859079	0.477270815362862	0.414580674885095	1.69103847900536	93	NMI,PARP14,TMEM140,LAP3,IFIH1,NCOA7,CD47,SP110,SAMD9,TRIM14,SAMD9L,CCRL2,IFIT2,PSME1,B2M,TENT5A,IFIT3,PSMA3,DDX60,CD74,CSF1,TRIM25,BST2,UBE2L6,ISG15,PARP9,HLA-C,IFI44,PSME2,IRF2,EIF2AK2,LY6E,LPAR6,LGALS3BP,RTP4,UBA7,EPSTI1,CMTR1,TRIM21,PSMB8,USP18,RSAD2,IL7	NucleofectedMDMs_vs_FreshMonocytes
327	HALLMARK_INTERFERON_GAMMA_RESPONSE	0.000217152117137482	0.000417600225264389	0.518848077743792	0.35491277201009	1.59558732510364	187	SAMHD1,SLAMF7,STAT1,IL18BP,NMI,PARP14,LAP3,PTPN6,SOD2,IFIH1,CD86,PTPN1,FCGR1A,SP110,TRIM14,ARID5B,SAMD9L,IFIT2,PSME1,DDX58,RNF213,OAS3,B2M,RAPGEF6,IFIT3,HLA-A,PSMA3,DDX60,JAK2,CD74,CD40,RIPK1,ZNFX1,CDKN1A,HLA-DMA,IRF5,TRIM25,OAS2,BST2,UBE2L6,VAMP8,SPPL2A,ST3GAL5,PSMA2,MYD88,ISG15,XAF1,PFKP,HLA-DRB1,IFI44,IFIT1,PSME2,MTHFD2,CASP3,METTL7B,IRF2,PSMB2,CD274,EIF2AK2,LY6E,HLA-B,LGALS3BP,RTP4,PIM1,MT2A,…	NucleofectedMDMs_vs_FreshMonocytes
328	HALLMARK_KRAS_SIGNALING_DN	0.00312807271471274	0.00446867530673249	0.431707695803346	-0.367322513226118	-1.54647927006518	122	ABCB11,PRKN,MYO15A,NOS1,MAST3,PRODH,PCDHB1,PDE6B,MEFV,TENT5C,GP2,MSH5,KCNMB1,COQ8A,SLC5A5,P2RX6,GAMT,PAX3,TCF7L1,CHRNG,SLC25A23,GPRC5C,NR6A1,RGS11,PTGFR,SLC16A7,CLSTN3,ZC2HC1C,SLC6A14,TCL1A,IGFBP2,SLC38A3,HTR1D,KRT15,GTF3C5,SIDT1,CLDN16,RYR2,AKR1B10,CPB1,TGFB2,GDNF,IL12B,TFAP2B,KLK7	NucleofectedMDMs_vs_FreshMonocytes
329	HALLMARK_KRAS_SIGNALING_UP	0.0626398210290828	0.0763900256452229	0.271288554688953	0.282376799797724	1.25003466876769	169	GPNMB,CTSS,CBL,EMP1,NIN,LCP1,IKZF1,SPP1,LAPTM5,WDR33,STRN,CCSER2,MMP9,NRP1,ID2,SDCCAG8,PECAM1,VWA5A,TRAF1,PLAUR,USP12,ERO1A,MAP7,FUCA1,CAB39L,ENG,ITGB2,TFPI,ADAMDEC1,CA2,MMD,SCG5,TMEM158,HSD11B1,SPRY2,RBP4,CCND2,AMMECR1,EVI5,DOCK2,CMKLR1,ACE,LY96,FCER1G,BTBD3,FBXO4,KCNN4,IRF8,EPB41L3,PSMB8	NucleofectedMDMs_vs_FreshMonocytes
330	HALLMARK_MITOTIC_SPINDLE	1.04877533897554e-10	5.24387669487772e-10	0.839088935621274	0.472294086312264	2.13643095570164	197	CCDC88A,WASF2,SMC1A,TLK1,YWHAE,MYO1E,RASAL2,NIN,APC,SOS1,ARHGAP10,TIAM1,ACTN4,CDK5RAP2,FLNA,TRIO,KIF5B,CKAP5,MYH9,RABGAP1,RASA1,CAPZB,EPB41L2,RAB3GAP1,FGD6,ARHGAP5,KIF1B,RALBP1,DOCK4,ABI1,SMC3,DST,CDC27,PALLD,STAU1,CNTRL,VCL,MAPRE1,RAPGEF6,ROCK1,PCM1,ARFGEF1,CD2AP,CLIP1,BCAR1,PCGF5,ARHGEF3,PDLIM5,ATG4B,CENPE,RFC1,RASA2,CDC42BPA,ARHGEF11,CTTN,CEP57,NCK1,FGD4,PAFAH1B1,CDC42,DYNLL2,NOTCH2,TBCD,LRPPR…	NucleofectedMDMs_vs_FreshMonocytes
331	HALLMARK_MTORC1_SIGNALING	1e-10	5.24387669487772e-10	NA	0.582335858227068	2.62164651800536	196	SQSTM1,PPIA,TXNRD1,EIF2S2,SCD,SKAP2,SLC1A4,BCAT1,M6PR,USO1,NMT1,CANX,HSPA9,ACTR2,CALR,PSMA4,ACTR3,TPI1,CACYBP,HSPD1,RDH11,ME1,PDAP1,PSMC2,GSK3B,CCT6A,TFRC,RAB1A,HSP90B1,SLC6A6,PSMD14,ACSL3,IMMT,UCHL5,PGK1,LDHA,INSIG1,P4HA1,UFM1,ATP6V1D,SLC7A11,AK4,PRDX1,GCLC,ENO1,HSPE1,QDPR,ATP2A2,SSR1,STIP1,HMGCS1,GAPDH,ARPC5L,SERP1,HMGCR,HSPA4,PSMA3,LTA4H,SORD,GBE1,ADIPOR2,HK2,FKBP2,PITPNB,IDI1,NUFIP1,ERO1A,SC5…	NucleofectedMDMs_vs_FreshMonocytes
332	HALLMARK_MYC_TARGETS_V1	1e-10	5.24387669487772e-10	NA	0.674914696897598	3.03425709251507	195	PPIA,PSMD1,EIF2S2,SERBP1,PSMA7,KPNB1,TCP1,COX5A,NPM1,FAM120A,YWHAE,RAN,PA2G4,EIF3J,SSB,CANX,UBE2L3,PSMA4,TUFM,HSPD1,SMARCC1,PWP1,HSP90AB1,CBX3,G3BP1,VDAC1,SET,SNRPB2,RPS2,HNRNPA2B1,PABPC4,GSPT1,PSMD14,HDGF,HNRNPU,EIF1AX,SRSF7,PGK1,SYNCRIP,TOMM70,TARDBP,NCBP2,LDHA,DDX18,YWHAQ,NOP56,ILF2,HNRNPC,SNRPD3,DUT,CNBP,PSMD8,NME1,SF3A1,GNL3,PABPC1,CCT5,AP3S1,CDK4,SLC25A3,SNRPG,HSPE1,XRCC6,CCT4,EIF4G2,RAD23B…	NucleofectedMDMs_vs_FreshMonocytes
333	HALLMARK_MYC_TARGETS_V2	0.000140538848252403	0.000281077696504805	0.518848077743792	0.524786545684503	1.95364112920655	57	NPM1,PA2G4,HSPD1,CBX3,MPHOSPH10,DDX18,NOP56,GNL3,CDK4,HSPE1,NOLC1,MRTO4,SORD,HK2,IMP4,UTP20,WDR43,NDUFAF4,DCTPP1,FARSA,PPRC1,MCM5	NucleofectedMDMs_vs_FreshMonocytes
334	HALLMARK_MYOGENESIS	0.0194186894977065	0.026241472294198	0.352487857583619	0.305055851893336	1.34117753841074	151	CD36,SCD,MRAS,ITGB1,TPM3,MYH9,SYNGR2,MEF2A,NQO1,SPARC,FLII,ITGB5,RB1,GABARAPL2,LSP1,APP,MYO1C,FABP3,CDKN1A,TNNI2,PDE4DIP,PC,ATP6AP1,SORBS3,GPX3,PSEN2,WWTR1,FHL1,BHLHE40,IGFBP7,ACSL1,PLXNB2,TGFB1,TPM2,BIN1,SLC6A8,DTNA,AGL,CAMK2B,GAA,SVIL,PRNP,MAPRE3,NAV2,HDAC5,COL6A2,PDLIM7,ATP2A1	NucleofectedMDMs_vs_FreshMonocytes
335	HALLMARK_NOTCH_SIGNALING	0.00468852130922707	0.00651183515170426	0.407017918923954	0.550909916065908	1.77050334239125	29	RBX1,ST3GAL6,PSENEN,FBXW11,CUL1,CCND1,NOTCH3,MAML2,SKP1,PSEN2,NOTCH2,DTX4,SAP30	NucleofectedMDMs_vs_FreshMonocytes
336	HALLMARK_OXIDATIVE_PHOSPHORYLATION	1e-10	5.24387669487772e-10	NA	0.660255905756763	3.00352112325033	200	ATP6V0E1,ATP5MC3,COX5B,ATP1B1,COX5A,ATP5F1E,NDUFB4,ACAA2,COX6C,UQCRQ,UQCR11,UQCR10,HSPA9,FDX1,ATP5PB,TIMM8B,COX7C,ATP6V1C1,ATP6V1E1,ACADM,NDUFC2,COX6B1,VDAC1,NDUFA6,HADHA,NDUFS6,UQCRB,MDH2,ATP6V1H,IDH2,ALAS1,ATP6V0C,DLD,NDUFA4,IMMT,ATP5MF,TOMM70,LDHA,TIMM13,COX7A2,TCIRG1,NDUFB6,PDHA1,DECR1,SLC25A11,CYCS,ATP6V1D,HADHB,AFG3L2,ATP5MG,OPA1,COX17,ATP6V1F,ETFA,CYB5R3,RHOT1,SLC25A3,SUCLG1,CPT1A,ECI1,MRP…	NucleofectedMDMs_vs_FreshMonocytes
337	HALLMARK_P53_PATHWAY	0.000237527857199665	0.000439866402221602	0.518848077743792	0.362436144256405	1.6302158388504	189	GM2A,PRMT2,JUN,ATF3,NOL8,WWP1,XPC,PHLDA3,FAM162A,CTSD,TSC22D1,SLC7A11,KIF13B,TCN2,ABCC5,CCND3,HINT1,RB1,TOB1,VWA5A,TM7SF3,APP,LDHB,ZMAT3,CD81,RPS27L,ABHD4,RXRA,RPL36,ERCC5,CDKN1A,DCXR,CD82,ST14,SEC61A1,SP1,VAMP8,FUCA1,EI24,S100A10,RPL18,ISCU,PCNA,CDKN2AIP,TAX1BP3,RAD9A,MAPKAPK3,CDKN2B,STEAP3,ELP1,PLXNB2,TGFB1,PERP,CSRNP2,CCND2,TRIAP1,ALOX15B,HRAS,CCNK,RAP2B,ANKRA2,PITPNC1,EPS8L2,CEBPA,SESN1,CCNG1…	NucleofectedMDMs_vs_FreshMonocytes
338	HALLMARK_PANCREAS_BETA_CELLS	0.871681415929204	0.871681415929204	0.0566484183613995	0.240011801731265	0.751805774003076	27	SRP14,SRPRB,AKT3,STXBP1,SEC11A	NucleofectedMDMs_vs_FreshMonocytes
339	HALLMARK_PEROXISOME	5.26514399566851e-06	1.46253999879681e-05	0.610526878385931	0.483376153519133	1.96008634809265	91	SOD1,ITGB1BP1,SMARCC1,RDH11,SCP2,IDH2,ALDH9A1,SEMA3C,ATXN1,SOD2,HSD17B4,CNBP,ACSL4,PRDX1,PABPC1,ABCC5,GNPAT,ACSL5,CAT,ALDH1A1,IDE,SLC23A2,IDI1,FIS1,IDH1,VPS4B,CRABP2,YWHAH,SLC25A17,ABCD3,ERCC3,TOP2A,TSPO,ACSL1,SIAH1,STS,PEX11B,PEX6,HMGCL,HRAS,ACOX1,CDK7,MLYCD,PRDX5,ABCD1,RETSAT,ISOC1,PEX14	NucleofectedMDMs_vs_FreshMonocytes
340	HALLMARK_PI3K_AKT_MTOR_SIGNALING	1.00018102268029e-05	2.63205532284288e-05	0.593325476396405	0.486063361831904	1.99016743815734	94	SQSTM1,YWHAB,CLTC,CFL1,RAC1,ACTR2,CALR,MAPKAP1,ACTR3,TIAM1,ITPR2,GRB2,GSK3B,HSP90B1,RALB,ARF1,CDK4,UBE2N,PRKCB,MAP3K7,MAPK1,DUSP3,PRKAR2A,ARPC3,RIPK1,PTPN11,CDKN1A,AP2M1,CAB39L,MYD88,NCK1,RPS6KA3,PPP1CA,RPS6KA1,CAB39,PPP2R1B,ARHGDIA,PIKFYVE,NOD1,HRAS,PFN1	NucleofectedMDMs_vs_FreshMonocytes
341	HALLMARK_PROTEIN_SECRETION	1e-10	5.24387669487772e-10	NA	0.717478405486839	2.90936906466648	91	CD63,PPT1,IGF2R,CLTC,COPB2,AP2B1,SOD1,LMAN1,CLCN3,M6PR,GOLGA4,USO1,LAMP2,RAB22A,ATP1A1,SCAMP1,STX12,RER1,RAB2A,RAB14,ATP6V1H,GNAS,AP3B1,STX7,SEC31A,SEC22B,KIF1B,SNX2,DST,ADAM10,ARF1,STAM,AP3S1,TMED10,TMED2,ARFIP1,MAPK1,COPB1,ARFGEF1,ARFGEF2,TMX1,DOP1A,AP2S1,SGMS1,VPS4B,YKT6,AP2M1,VAMP4,DNM1L,RPS6KA3,PAM,CLTA,ABCA1,VPS45,ARCN1,SNAP23,GBF1,OCRL,ZW10,SCAMP3,MON2	NucleofectedMDMs_vs_FreshMonocytes
342	HALLMARK_REACTIVE_OXYGEN_SPECIES_PATHWAY	4.94871481456477e-10	2.24941582480217e-09	0.801215574617779	0.704648730441079	2.52084884490304	48	TXNRD1,TXN,FTL,ATOX1,NDUFB4,SOD1,MBP,NDUFA6,SOD2,NQO1,PRDX6,SELENOS,PRDX1,GCLC,GLRX2,LSP1,CAT,GPX4,PRDX4,GPX3,GSR,ABCC1,SRXN1,PFKP,SCAF4,HMOX2,MSRA,OXSR1,GCLM,STK25,PTPA	NucleofectedMDMs_vs_FreshMonocytes
343	HALLMARK_SPERMATOGENESIS	0.401119402985075	0.426722769133058	0.0873098257637931	-0.256050570098366	-1.02365200885167	89	CLPB,HSPA4L,TLE4,NOS1,SHE,DDX25,BRAF,NEK2,NPHP1,SLC2A5,ARL4A,PGS1,OAZ3,DMC1,ZC3H14,PIAS2,CAMK4,ART3,PHKG2,HSPA2,LDHC,GSTM3,PACRG	NucleofectedMDMs_vs_FreshMonocytes
344	HALLMARK_TGF_BETA_SIGNALING	0.0508714672925082	0.06521982986219	0.321775918075361	0.386127601548597	1.41136603340887	52	RAB31,HIPK2,APC,TRIM33,RHOA,ID2,FKBP1A,MAP3K7,BMPR2,XIAP,NCOR2,ENG,WWTR1,PPP1CA,TGFB1,FURIN,SPTBN1,TGFBR1,HDAC1	NucleofectedMDMs_vs_FreshMonocytes
345	HALLMARK_TNFA_SIGNALING_VIA_NFKB	0.344322344322344	0.382580382580383	0.0949751525905595	-0.230918713278177	-1.03458183653114	188	BTG1,ATP2B1,NAMPT,FOSL2,NFIL3,IRF1,TNFRSF9,ETS2,LDLR,HES1,SMAD3,VEGFA,GPR183,IL1B,TNC,SLC2A3,TNFAIP3,NFKBIA,CEBPD,EHD1,F3,TAP1,CCL5,PTGS2	NucleofectedMDMs_vs_FreshMonocytes
346	HALLMARK_UNFOLDED_PROTEIN_RESPONSE	1e-10	5.24387669487772e-10	NA	0.6044774034098	2.5159237202268	108	NABP1,EIF4G1,NPM1,SLC1A4,SDAD1,ATF6,HSPA9,CALR,ATF3,KHSRP,PDIA6,KIF5B,HSP90B1,SEC31A,LSM4,NOP56,SRPRB,DKC1,YWHAZ,SPCS3,PAIP1,TTC37,HYOU1,SSR1,DCTN1,SRPRA,SERP1,NOLC1,EEF2,CNOT4,CEBPG,ERO1A,NHP2,EXOC2,NOP14,EXOSC1,DNAJC3,EIF2S1,EXOSC9,BAG3,YIF1A,FUS,WFS1,IFIT1,TATDN2,MTHFD2,CNOT6,DNAJA4,CEBPB,SEC11A,CXXC1,EIF4A1,MTREX,LSM1,GEMIN4,DNAJB9,PREB	NucleofectedMDMs_vs_FreshMonocytes
347	HALLMARK_UV_RESPONSE_DN	0.0527019921153527	0.0658774901441908	0.321775918075361	0.305711012834626	1.33174454247339	140	ANXA2,DAB2,MGLL,ATRX,SDC2,AGGF1,PLPP3,ATXN1,INSIG1,NR3C1,NRP1,LAMC1,ATP2B4,ATP2C1,MRPS31,MAPK14,ZMIZ1,ANXA4,SLC7A1,RXRA,SPOP,PDLIM5,AKT3,RASA2,CDC42BPA,ABCC1,TFPI,ITGB3,NEK7,BHLHE40,NOTCH2,ATRN,RND3,DLG1,MGMT,PIAS3,PTPRM,LPAR1,PHF3	NucleofectedMDMs_vs_FreshMonocytes
348	HALLMARK_UV_RESPONSE_UP	0.00076525007957804	0.00119570324934069	0.477270815362862	0.378651029382299	1.65608032585699	144	SQSTM1,TMBIM6,PPT1,CREG1,DNAJA1,ATF3,ATP6V1C1,PDAP1,TFRC,ALAS1,MGAT1,HNRNPU,SOD2,AGO2,ATP6V1F,GLS,CCND3,CLTB,STIP1,PSMC3,BSG,FKBP4,CEBPG,AMD1,MMP14,AP2S1,CYB5R1,PLCL1,POLE3,YKT6,GPX3,NUP58,DGAT1,CA2,PPAT,CYB5B,CASP3,CDKN2B,TGFBRAP1,UROD,SPR,FURIN,ENO2,SLC6A8,EIF5,STK25,CDC5L,TST,PPIF,POLR2H,NAT1,MAOA,HLA-F,SIGMAR1,CHKA,DDX21,SLC6A12,RPN1,GRPEL1,PRKACA,BTG3,WIZ,HMOX1,MARK2,STARD3,BAK1,FEN1	NucleofectedMDMs_vs_FreshMonocytes
349	HALLMARK_WNT_BETA_CATENIN_SIGNALING	0.43047619047619	0.448412698412698	0.0845557442441281	-0.308794452182397	-1.01473181465145	35	ADAM17,GNAI1,PTCH1,TP53,SKP2,TCF7,NOTCH4	NucleofectedMDMs_vs_FreshMonocytes
350	HALLMARK_XENOBIOTIC_METABOLISM	5.59295673765405e-08	2.15113720679002e-07	0.719512826338911	0.447578768715077	1.98269250496193	167	TMBIM6,CD36,BCAT1,NMT1,FBP1,AQP9,PGD,CNDP2,TKFC,ABCC3,MAN1A1,ADH5,ARG2,ALAS1,SLC6A6,ALDH9A1,NQO1,GSTO1,DHRS7,ID2,ARPP19,GCLC,FAH,PINK1,ATP2A2,CYP27A1,ACP1,CAT,LPIN2,APOE,ETFDH,PDK4,SSR3,ACOX3,BCAR1,ACP2,PDLIM5,PTGES3,DCXR,SLC46A3,IDH1,PC,BLVRB,GSTM4,GSR,COMT,CA2,SHMT2,PAPSS2,AHCY,CES1,SLC1A5,PTGR1,HSD11B1,PGRMC1,DDT,RBP4,HES6,MT2A	NucleofectedMDMs_vs_FreshMonocytes
351	HALLMARK_ADIPOGENESIS	0.00190929481174639	0.0043393063903327	0.45505986738723	0.368996001419847	1.50279593347933	190	SOD1,ACADM,AGPAT3,AK2,UQCR10,MDH2,NMT1,DGAT1,IMMT,MTCH2,UQCRQ,LPL,YWHAG,APLP2,DLD,SUCLG1,CDKN2C,GPD2,UQCR11,CAT,FAH,SCP2,SLC19A1,QDPR,AIFM1,GRPEL1,DLAT,RTN3,CMPK1,ADIPOR2,NDUFA5,G3BP2,GPHN,JAGN1,ESYT1,DNAJC15,GBE1,DECR1,ACLY,GHITM,DRAM2,PPP1R15B,CYC1,PREB,PTCD3,OMD,ME1	ControlTHP1s_vs_FreshMonocytes
352	HALLMARK_ALLOGRAFT_REJECTION	0.000762675717283589	0.0020070413612726	0.477270815362862	-0.356658765606406	-1.58012831934909	159	CTSS,FGR,LYN,GBP2,HIF1A,HLA-E,RIPK2,EREG,CD86,B2M,IL1B,IL16,HLA-A,ICAM1,HLA-DRA,HLA-DMB,ACVR2A,UBE2D1,GPR65,HLA-DOA,ST8SIA4,ITK,FAS,IL15,CCR1,CFP,CCL5,LCP2,KLRD1,CCND2,C2,IFNAR2,IL10,IGSF6,CD96,IL2RA,BCL10,FLNA,CD3G,CCL22,CD74,TAP1,PRF1,TGFB1,IRF4,ICOSLG,IL12RB1,TLR6	ControlTHP1s_vs_FreshMonocytes
353	HALLMARK_ANDROGEN_RESPONSE	0.0028096222104625	0.00610787437057066	0.431707695803346	0.436694221479398	1.64618448423441	95	CDK6,PA2G4,LMAN1,DBI,XRCC5,XRCC6,RAB4A,ACSL3,MYL12A,ACTN1,FKBP5,TSC22D1,UBE2J1,INPP4B,SORD,PIAS1,PGM3,HMGCS1,UBE2I,SLC26A2,SMS,STK39,SCD,TPD52,HMGCR	ControlTHP1s_vs_FreshMonocytes
354	HALLMARK_ANGIOGENESIS	0.538823529411765	0.626538987688099	0.0838361057159929	-0.306507418853873	-0.954477033988011	27	VCAN,CCND2,PTK2,VEGFA,SLCO2A1,OLR1,NRP1,STC1,ITGAV,JAG1	ControlTHP1s_vs_FreshMonocytes
355	HALLMARK_APICAL_JUNCTION	0.612625538020086	0.665897323934876	0.0529129848430583	0.230459967900918	0.929439149564576	169	AKT3,CAP1,SYK,SKAP2,EPB41L2,ARPC2,ACTN4,ACTN1,DLG1,MYL9,PIK3CB,MAPK14,GTF2F1,YWHAH,RSU1,EXOC4,NF1,LIMA1,RASA1,ARHGEF6,MYL12B,MYH9,AMIGO2,PBX2,CTNNA1,JAM3,SORBS3,MMP2,DHX16,ACTG1,LAMA3,MYH10	ControlTHP1s_vs_FreshMonocytes
356	HALLMARK_APICAL_SURFACE	0.569739952718676	0.640522875816993	0.0810802057550866	-0.285524730852811	-0.928255323517391	33	LYN,SULF2,PKHD1,CROCC,CX3CL1,B4GALT1,GATA3,PLAUR,ATP8B1,TMEM8B	ControlTHP1s_vs_FreshMonocytes
357	HALLMARK_APOPTOSIS	0.0433546165201905	0.069926800839017	0.321775918075361	-0.290572435602361	-1.28180156136172	150	SAT1,CD44,BNIP3L,CYLD,IRF1,BIRC3,EREG,MCL1,ATF3,IL1B,BID,EMP1,LGALS3,BCL2L11,CASP9,CFLAR,NEDD9,FAS,TIMP2,SLC20A1,IER3,CCND2,PTK2,ERBB2,ANXA1,SQSTM1,BCL10,TAP1,CD14,PRF1,FEZ1,CASP6,CTNNB1,EBP,CASP4	ControlTHP1s_vs_FreshMonocytes
358	HALLMARK_BILE_ACID_METABOLISM	0.663841807909605	0.691501883239171	0.0824344091527096	-0.228513826432025	-0.917278043611587	92	PNPLA8,PEX26,GSTK1,ACSL1,AQP9,PEX13,ABCG8,SLC27A5,BCAR3,HSD3B7,PFKM,NPC1,ALDH8A1,ABCA6,EFHC1,PECR,CYP8B1,PEX1,ATXN1,RBP1,FADS2,ABCA8,NR1H4,ALDH1A1,DIO2,PEX7	ControlTHP1s_vs_FreshMonocytes
359	HALLMARK_CHOLESTEROL_HOMEOSTASIS	0.266115702479339	0.341173977537614	0.104343952581949	0.310002575310252	1.1040301212608	71	FDFT1,ALCAM,LPL,SQLE,TMEM97,FABP5,PCYT2,NSDHL,HMGCS1,SC5D,LSS,SCD,HMGCR,ACAT2,TM7SF2,TP53INP1,ATF5,FASN,CBS,ACTG1	ControlTHP1s_vs_FreshMonocytes
360	HALLMARK_COAGULATION	0.235294117647059	0.309597523219814	0.151148761385484	-0.26440542589982	-1.10996249746741	113	THBS1,DUSP6,CASP9,SIRT2,SERPINA1,PRSS23,GDA,F3,CFI,CTSB,CSRP1,LRP1,LGMN,C2,ANXA1,ADAM9,MAFF,MMP8,SERPINE1,C1S,COMP	ControlTHP1s_vs_FreshMonocytes
361	HALLMARK_COMPLEMENT	0.000556037148395937	0.00163540337763511	0.477270815362862	-0.35143060913696	-1.58631544579253	176	CTSS,TNFAIP3,LYN,FCN1,USP8,EHD1,IRF1,CD55,CASP10,LGALS3,SRC,DUSP6,CASP9,S100A9,SERPINA1,PSMB9,CR1,F3,TIMP2,RBSN,CDH13,CTSB,CSRP1,FCER1G,CCL5,LCP2,RNF4,LRP1,LGMN,C2,RAF1,ADAM9,NOTCH4,PIK3R5,PLA2G7,GNG2,MAFF,APOBEC3F,MMP8,RHOG,LIPA,SERPINE1,ERAP2,APOBEC3G,C1S,CEBPB,CASP4,KYNU,GATA3,PLAUR,OLR1,XPNPEP1,DOCK4	ControlTHP1s_vs_FreshMonocytes
362	HALLMARK_DNA_REPAIR	1e-10	7.14285714285714e-10	NA	0.588140217650459	2.33927682423867	147	SSRP1,DUT,UPF3B,NCBP2,CSTF3,NELFE,NME1,REV3L,APRT,NFX1,RFC3,ARL6IP1,POLR2J,SF3A3,RPA3,POLA1,POLR2E,TAF10,POLR2K,CETN2,TMED2,ERCC3,SRSF6,POLE4,GTF2F1,RBX1,POLD3,BRF2,TAF12,TAF13,ERCC5,SNAPC4,LIG1,XPC,ZWINT,POLR1D,PCNA,BCAP31,MPC2,AK3,NME4,POLR3GL,POM121,UMPS,GTF2B,PRIM1,HCLS1,IMPDH2,SUPT4H1,SMAD5,SUPT5H,GMPR2,POLR2I,NT5C3A,GTF2H1,BOLA2,USP11,FEN1,EDF1,RALA,POLR2A,GTF2A2,HPRT1	ControlTHP1s_vs_FreshMonocytes
363	HALLMARK_E2F_TARGETS	1e-10	7.14285714285714e-10	NA	0.731367220386554	2.99009849388539	195	SMC1A,RAD50,CBX5,PA2G4,SSRP1,SMC4,USP1,PRKDC,RAD21,DNMT1,DUT,PSIP1,HMGB2,NASP,RAN,SMC3,SYNCRIP,HNRNPD,LUC7L3,CTPS1,NOP56,CENPE,RANBP1,RFC1,AK2,SMC6,ANP32E,MCM5,MCM3,ATAD2,NME1,IPO7,XRCC6,LYAR,EZH2,GSPT1,TIMELESS,TOP2A,ILF3,CSE1L,PPP1R8,MCM4,MCM6,RFC3,NOLC1,AURKA,STMN1,MKI67,RPA3,CDK4,PDS5B,TUBB,LBR,BRCA1,CDKN2C,CDCA8,BRCA2,HMMR,DEK,JPT1,PNN,TMPO,NBN,DONSON,DLGAP5,SRSF1,BARD1,ASF1A,XPO1,LMNB1,POLE…	ControlTHP1s_vs_FreshMonocytes
364	HALLMARK_EPITHELIAL_MESENCHYMAL_TRANSITION	0.0243630875354249	0.0420053233369395	0.352487857583619	-0.286472962457034	-1.28844533621667	172	SAT1,CD44,TNFAIP3,VIM,VCAN,THBS1,ITGA5,P3H1,FAS,CXCL8,IL15,ID2,LAMA1,TNC,ADAM12,LRP1,VEGFA,PLOD1,COL6A3,ELN,CDH6,FLNA,FUCA1,SERPINE1,TGFB1,GREM1,PTX3,COMP,PLOD3,AREG,PPIB,SGCB,LAMC2,PLAUR,LOXL2,WNT5A,MFAP5,ITGB1,TGM2,CD59,JUN,SDC1,ITGAV,APLP1,COL1A2,TNFRSF11B,BMP1,SERPINH1,SGCD,LAMA2,FBLN5,PCOLCE,MYLK,NID2,IL32,TIMP1,IGFBP2,INHBA,EMP3,DCN	ControlTHP1s_vs_FreshMonocytes
365	HALLMARK_ESTROGEN_RESPONSE_EARLY	0.786838340486409	0.786838340486409	0.0413209506074822	0.2133315661519	0.862615611843056	175	SLC16A1,SLC2A1,FDFT1,BCL2,AR,AKAP1,JAK2,AFF1,MYB,FKBP5,SLC39A6,SLC26A2,TMEM164,MYBL1,RAB31,RBBP8,FKBP4,ENDOD1,ADCY9,RET,SYNGR1,P2RY2,CELSR1,RHOBTB3,FASN,RPS6KA2,SLC27A2,CBFA2T3,CCND1,SLC1A4,ISG20L2,MYC,CELSR2,ELF1,NCOR2,BAG1,TGIF2,MYOF	ControlTHP1s_vs_FreshMonocytes
366	HALLMARK_ESTROGEN_RESPONSE_LATE	0.154178674351585	0.228134213112453	0.132147260608774	0.292051367484318	1.17536275722893	165	SLC16A1,IDH2,COX6C,FDFT1,BCL2,DNAJC1,CA2,TOP2A,RABEP1,ATP2B4,JAK2,AFF1,FABP5,MYB,FKBP5,SORD,CDC6,PERP,SLC26A2,MOCS2,KIF20A,RAB31,RBBP8,FKBP4,STIL,PRKAR2B,BTG3,RET,PLK4,RPS6KA2,HPRT1,SLC27A2,DCXR,CCND1,SLC1A4,PTPN6,CELSR2,MEST,GINS2,NCOR2,CPE,BAG1,ST14,MYOF	ControlTHP1s_vs_FreshMonocytes
367	HALLMARK_FATTY_ACID_METABOLISM	5.17142937463215e-05	0.000172380979154405	0.557332238758646	0.45092285956232	1.7883540610182	143	HSP90AA1,HSPH1,ACADM,ERP29,MDH2,LDHA,CA2,APEX1,PDHA1,KMT5A,PRDX6,DLD,SUCLG1,GPD2,ODC1,ECI1,METAP1,NBN,ALDH9A1,SUCLG2,NSDHL,YWHAH,FH,ADIPOR2,HMGCS1,RAP1GDS1,OSTC,HADHB,HSDL2,MDH1,SMS,RDH11,PSME1,DECR1,GCDH,ACSL5,HCCS,ACAT2,FASN,ME1,LGALS1,CCDC58,HMGCL,ACSL4,CPT1A,ETFDH,MIF,ACO2,ENO2,MLYCD,MCEE,HIBCH,IDI1,HSD17B11,CBR3,TDO2,EHHADH,UROD	ControlTHP1s_vs_FreshMonocytes
368	HALLMARK_G2M_CHECKPOINT	1e-10	7.14285714285714e-10	NA	0.699042068126817	2.84696195424804	190	SMC1A,CASP8AP2,SMARCC1,DKC1,ATRX,HNRNPU,KPNB1,SMC4,NCL,PURA,RAD21,SMC2,NASP,SYNCRIP,HNRNPD,CENPE,HSPA8,MTF2,MCM5,HMGN2,MCM3,NSD2,CDC27,EZH2,CENPF,GSPT1,CBX1,TOP2A,ILF3,CUL5,CHAF1A,BUB3,G3BP1,POLQ,MCM6,NOLC1,AURKA,CUL1,NUSAP1,KIF20B,WRN,SQLE,STMN1,MKI67,UPF1,KMT5A,CDK4,KATNA1,PDS5B,DBF4,RASAL2,LBR,CCNA2,CDKN2C,BRCA2,HMMR,ODC1,TPX2,KIF15,JPT1,TMPO,SFPQ,INCENP,MNAT1,BUB1,SLC7A1,SRSF1,MAPK14,SLC38A1,…	ControlTHP1s_vs_FreshMonocytes
369	HALLMARK_GLYCOLYSIS	0.0030465465410573	0.00634697196053604	0.431707695803346	0.371813998438187	1.50344632789222	175	SOD1,HDLBP,TXN,PPIA,NASP,COPB2,KIF2A,MDH2,LDHA,SLC16A3,RRAGD,AURKA,ZNF292,STMN1,DLD,UGP2,AK4,HMMR,PGM2,ALDH9A1,ENO1,NSDHL,QSOX1,SLC25A13,FUT8,SLC37A4,PGK1,PKM,SRD5A3,MDH1,NOL3,SAP30,B3GALT6,KIF20A,HS2ST1,FKBP4,AK3,GNPDA1,CDK1,HOMER1,PAXIP1,PYGB,PYGL	ControlTHP1s_vs_FreshMonocytes
370	HALLMARK_HEDGEHOG_SIGNALING	0.45221843003413	0.551485890285524	0.0760837160951725	0.329960518489523	0.995804659941593	31	CDK6,TLE1,NF1,RASA1,MYH9,DPYSL2,CELSR1,SLIT1,CDK5R1,UNC5C	ControlTHP1s_vs_FreshMonocytes
371	HALLMARK_HEME_METABOLISM	0.504273504273504	0.6003256003256	0.0617054053637522	0.24161364400172	0.977590634887875	176	HDGF,SLC2A1,CDC27,CA2,MFHAS1,EIF2AK1,NNT,RAD23A,LAMP2,CLCN3,DCAF10,TCEA1,GMPS,CAT,TNRC6B,UBAC1,XPO7,BMP2K,KAT2B,NEK7,GLRX5,DCAF11,BSG,ARL2BP,ENDOD1,NR3C1,NFE2L1,GDE1,CCDC28A,AGPAT4,LMO2,HTRA2,ATG4A,TRAK2,ANK1,GCLM,GYPC,TOP1,KHNYN,DAAM1,MARK3,CDR2	ControlTHP1s_vs_FreshMonocytes
372	HALLMARK_HYPOXIA	0.00180033146872859	0.00428650349697284	0.45505986738723	-0.338146931337804	-1.52740683250379	175	KLF6,BTG1,TNFAIP3,SLC2A3,FOSL2,BNIP3L,ANXA2,ATF3,NFIL3,NAGK,GLRX,PDK1,ERO1A,PPP1R15A,CAVIN1,PFKL,GCNT2,PDK3,F3,IER3,HEXA,TIPARP,BHLHE40,VEGFA,MAFF,ATP7A,NDST1,PGF,HS3ST1,PFKFB3,FOS,ADM,SERPINE1,CASP6,FOXO3,GRHPR,KLHL24,LDHC,ANGPTL4,SLC2A5,PLIN2,MXI1,ETS1,IDS,PLAUR,XPNPEP1,NOCT,TGM2,ENO3,ISG20,ILVBL,ZFP36,JUN,CCNG2,DUSP1,LXN,SLC6A6,TPST2,STC1	ControlTHP1s_vs_FreshMonocytes
373	HALLMARK_IL2_STAT5_SIGNALING	1.63579534007909e-05	5.84212621456819e-05	0.575610261071129	-0.389071862552526	-1.75058337286377	180	KLF6,CD83,IL10RA,CD44,SLC2A3,AHR,P2RX4,NCOA3,PHLDA1,TNFRSF1B,NFIL3,CD86,GABARAPL1,CCR4,EMP1,TNFRSF9,IGF1R,NFKBIZ,GPR65,TLR7,MXD1,PUS1,FAM126B,CD48,DENND5A,ITIH5,SYT11,FLT3LG,SERPINB6,TIAM1,ARL4A,GBP4,CCND2,BHLHE40,FGL2,IL10,ITGAE,HOPX,MAP3K8,IL2RA,NOP2,MAFF,CDCP1,RHOH,PTGER2,SHE,IRF4,PTCH1,SCN9A,SOCS2,SNX9,IL1R2,PLIN2,ETFBKMT,GPR83,ENPP1,PRNP,TGM2,ENO3,IFNGR1	ControlTHP1s_vs_FreshMonocytes
374	HALLMARK_IL6_JAK_STAT3_SIGNALING	0.000345366089331686	0.00107926902916152	0.49849310876659	-0.452533159093506	-1.76890837393905	74	CD44,IRF1,CSF3R,TNFRSF1B,TNFRSF1A,IL1B,LTBR,STAT2,FAS,CCR1,IRF9,IL1R1,IL6ST,MAP3K8,INHBE,PIK3R5,CSF2RA,IL2RA,CXCL3,PTPN2,CD14,TGFB1,IL12RB1,ACVR1B	ControlTHP1s_vs_FreshMonocytes
375	HALLMARK_INFLAMMATORY_RESPONSE	1e-10	7.14285714285714e-10	NA	-0.585628335956912	-2.64527824667682	175	ATP2B1,PTPRE,KLF6,NAMPT,IL10RA,NFKBIA,BEST1,C5AR1,LYN,AHR,HIF1A,CYBB,GPR183,IRF1,RIPK2,P2RX4,CD55,CSF3R,EREG,TNFRSF1B,IL1B,NOD2,ICAM1,HBEGF,AQP9,TNFRSF9,ACVR2A,PTAFR,ITGA5,CALCRL,RNF144B,MXD1,SLC1A2,LDLR,CXCL8,CD48,F3,MET,IL15,FPR1,CCL5,LAMP3,LCP2,PTGIR,TNFSF15,FFAR2,SPHK1,RAF1,IL7R,IL1R1,CCRL2,IRAK2,IL10,NFKB1,PIK3R5,SCARF1,PTGER2,MSR1,RGS1,CCL22,RHOG,ADM,CD14,SERPINE1,CX3CL1,ICOSLG,ACVR1B,SCN1B…	ControlTHP1s_vs_FreshMonocytes
376	HALLMARK_INTERFERON_ALPHA_RESPONSE	0.235127478753541	0.309597523219814	0.152144922367565	-0.275934766048993	-1.10729454355791	93	GBP2,IRF1,RIPK2,IFI30,B2M,STAT2,PSMB9,IL15,MOV10,LAMP3,GBP4,IRF9,CCRL2,OASL,TRIM5,MX1,CD74,TAP1,IFI44L,PARP9,C1S,HLA-C	ControlTHP1s_vs_FreshMonocytes
377	HALLMARK_INTERFERON_GAMMA_RESPONSE	9.53663040377818e-08	4.33483200171736e-07	0.704975715167238	-0.435079703517457	-1.96167211579314	187	NAMPT,BTG1,IL10RA,NFKBIA,TNFAIP3,PELI1,UPP1,HIF1A,IRF1,RIPK2,CIITA,NCOA3,IFI30,CD86,B2M,HLA-A,ICAM1,ST3GAL5,TNFAIP2,STAT2,MVP,EIF4E3,MX2,ZNFX1,PSMB9,ST8SIA4,PTGS2,FAS,IL15,HLA-B,FPR1,SPPL2A,LATS2,RNF213,CCL5,ARL4A,LCP2,GBP4,IRF9,IFNAR2,FGL2,AUTS2,NFKB1,RIPK1,OASL,MX1,PTPN2,CD74,TAP1,IRF4,IFI44L	ControlTHP1s_vs_FreshMonocytes
378	HALLMARK_KRAS_SIGNALING_DN	0.000735942889987326	0.0020070413612726	0.477270815362862	-0.386982527570165	-1.63829039620578	122	SGK1,MTHFR,SNN,SKIL,PCDHB1,PRKN,NOS1,ABCB11,MAST3,PDE6B,PRODH,P2RX6,MX1,YPEL1,TAS2R4,IFI44L,COQ8A,MYO15A,NR6A1,SIDT1,HTR1D,TCL1A,LFNG,CHRNG,SLC30A3,NR4A2,SLC12A3,GTF3C5,CLSTN3,GP2,GPRC5C,RGS11,PAX3,CLDN16,TENT5C,MEFV,ZC2HC1C,SLC5A5,AKR1B10,THRB,NRIP2,RSAD2,SLC6A14,CPB1,MSH5,BRDT,IGFBP2,TCF7L1,RYR2,KRT15,CAMK1D,CDKAL1,VPS50	ControlTHP1s_vs_FreshMonocytes
379	HALLMARK_KRAS_SIGNALING_UP	0.000949690453558223	0.00237422613389556	0.477270815362862	-0.346508295614632	-1.55053635537717	169	IL10RA,CTSS,TNFAIP3,MAFB,ADAM17,BIRC3,EREG,TNFRSF1B,IL1B,GLRX,ERO1A,HBEGF,EMP1,PRDM1,PPP1R15A,DUSP6,GPNMB,ATG10,PTGS2,ZNF639,ID2,EPHB2,FCER1G,CCND2,TPH1,IL7R,CSF2RA,DNMBP,PIGR,FUCA1,KLF4,TRIB1,EPB41L3,SCN1B,ANGPTL4,ETS1,PLAUR,MALL,RELN,CCSER2,TNNT2,LAPTM5,NRP1,NR1H4,AVL9,LAT2,TOR1AIP2,CFHR2,SEMA3B,G0S2,GALNT3,F2RL1,ETV5,ALDH1A2,RBM4,TRAF1,AKAP12,ZNF277,GUCY1A1,CXCR4,CROT,TLR8,INHBA,TFPI	ControlTHP1s_vs_FreshMonocytes
380	HALLMARK_MITOTIC_SPINDLE	2.17176148354202e-10	1.35735092721376e-09	0.826657301178302	0.514592314910155	2.10404495812004	197	SMC1A,CNTRL,SMC4,NIN,SMC3,CKAP5,CDK5RAP2,CEP57,CENPE,RFC1,SASS6,PCNT,CDC27,YWHAE,CENPF,TOP2A,DST,EPB41L2,CENPJ,CAPZB,PCM1,AURKA,SOS1,NUSAP1,ACTN4,KIF20B,LRPPRC,KATNA1,APC,DLG1,RASAL2,CD2AP,ARFGEF1,TLK1,BRCA2,RAPGEF6,TPX2,KIF15,SPTBN1,DLGAP5,INCENP,BUB1,RALBP1,TBCD,CEP192,WASF2,LMNB1,TTK,STAU1,RAB3GAP1,FBXO5,TUBGCP3,PPP4R2,RABGAP1,ANLN,PKD2,DOCK2,NF1,RASA1,KIF5B,CDK1,GEMIN4,PRC1,MAPRE1,KIF4A,MYH9,…	ControlTHP1s_vs_FreshMonocytes
381	HALLMARK_MTORC1_SIGNALING	8.74773244152244e-08	4.33483200171736e-07	0.704975715167238	0.473757485860901	1.9366098614559	196	EIF2S2,UCHL5,CACYBP,HSPD1,PPIA,HSP90B1,CALR,PDAP1,CANX,SLC2A1,PSMA4,CCT6A,DHFR,ACTR2,LDHA,NMT1,USO1,IMMT,SKAP2,ACSL3,MCM4,AURKA,PSMD14,SQLE,HSPE1,TCEA1,PITPNB,TMEM97,HSPA9,AK4,NUFIP1,GMPS,BUB1,QDPR,GSK3B,ENO1,SORD,SLC37A4,SHMT2,PSMA3,ARPC5L,NUP205,ACTR3,PGK1,ADIPOR2,HMGCS1,NFYC,SC5D,TXNRD1,STIP1,PSMC2,M6PR,RDH11,ABCF2,RPA1,GBE1,HSPA4,ACLY,PSMG1,CCNG1,SCD,HMGCR,BCAT1	ControlTHP1s_vs_FreshMonocytes
382	HALLMARK_MYC_TARGETS_V1	1e-10	7.14285714285714e-10	NA	0.784971582259766	3.20925286290136	195	SERBP1,NPM1,EIF2S2,SMARCC1,CBX3,HNRNPU,KPNB1,PA2G4,RPS6,SET,HSPD1,USP1,HNRNPA1,HSP90AB1,CCT3,SSB,DUT,RPS3,PPIA,HDGF,PABPC4,HNRNPR,TCP1,SRPK1,RAN,PABPC1,DDX18,PSMD1,SYNCRIP,HNRNPD,CTPS1,NOP56,EIF3J,RPL22,RANBP1,RPL6,HNRNPA2B1,VDAC1,GNL3,CANX,PSMA4,COX5A,PPM1G,NCBP2,POLE3,TARDBP,MCM5,NME1,UBA2,LDHA,XRCC6,SRSF7,EIF1AX,HDAC2,YWHAE,GLO1,EEF1B2,RRM1,RPL14,SF3A1,CLNS1A,ILF2,GSPT1,PWP1,TOMM70,CCT5,APEX1,…	ControlTHP1s_vs_FreshMonocytes
383	HALLMARK_MYC_TARGETS_V2	1.21519859492818e-07	5.06332747886743e-07	0.690132458796796	0.645490089568015	2.21355376073286	57	NPM1,CBX3,PA2G4,HSPD1,DDX18,NOP56,GNL3,MCM5,WDR43,MPHOSPH10,MCM4,NOLC1,HSPE1,CDK4,TMEM97,IMP4,UTP20,SLC19A1,SORD,LAS1L,NDUFAF4,NOP16,MRTO4,GRWD1,PLK4	ControlTHP1s_vs_FreshMonocytes
384	HALLMARK_MYOGENESIS	0.276923076923077	0.346153846153846	0.14551614609036	-0.243517676635475	-1.07044924514943	151	RIT1,HBEGF,ACSL1,PDE4DIP,SIRT2,DAPK2,MYH3,LPIN1,PTGIS,CDH13,LSP1,NOS1,ADAM12,PFKM,SPHK1,BHLHE40,COL6A3,TGFB1,TNNI1,SVIL,ABLIM1,ATP6AP1,MYL6B,PRNP,CSRP3,AK1,CHRNG,ITGB1,ENO3,SCHIP1,LDB3,TNNT2,MYH11,CD36,DMD,FST,CTF1,SORBS1,CHRNB1,SGCD,ERBB3,LAMA2,AGRN,MYLK,FDPS,OCEL1,NAV2,GSN,FOXO4,REEP1,COL1A1,KCNH1	ControlTHP1s_vs_FreshMonocytes
385	HALLMARK_NOTCH_SIGNALING	0.72289156626506	0.73764445537251	0.0697792517076235	-0.264181897817273	-0.834429970454254	29	HES1,MAML2,TCF7L2,ST3GAL6,DTX4	ControlTHP1s_vs_FreshMonocytes
386	HALLMARK_OXIDATIVE_PHOSPHORYLATION	1e-10	7.14285714285714e-10	NA	0.543049251318988	2.21871089217193	200	ACADM,NDUFB4,NDUFS6,ATP5MC3,IDH2,COX6C,TIMM13,VDAC1,COX5A,COX7C,UQCR10,MDH2,LDHA,TIMM8B,ATP6V0E1,LDHB,COX7A2,NDUFA6,TOMM70,IMMT,UQCRQ,NDUFC2,MRPL11,ATP5MF,ATP5PB,NNT,PDHA1,HADHA,UQCRB,COX5B,LRPPRC,CYCS,DLD,SUCLG1,AFG3L2,HSPA9,UQCR11,MRPL35,ECI1,MPC1,NDUFA2,AIFM1,GRPEL1,UQCRH,ATP5F1E,DLAT,COX6B1,FH,SLC25A11,OPA1,NDUFA5,SLC25A3,NDUFB6,RHOT1,HADHB,ACAT1,MDH1,NDUFS4,VDAC3,ATP5MG,ATP5PD,DECR1,ALAS1,TI…	ControlTHP1s_vs_FreshMonocytes
387	HALLMARK_P53_PATHWAY	0.0155827275035543	0.0278262991134898	0.380730400722792	-0.299038581225018	-1.34905519152992	189	PTPRE,SAT1,BTG1,ZFP36L1,IER5,UPP1,RAP2B,IFI30,ATF3,DRAM1,HBEGF,MDM2,PPP1R15A,RAD51C,MXD1,FAS,IER3,MKNK2,CDH13,RALGDS,VDR,CCND2,ZMAT3,PRKAB1,SPHK1,PPM1D,S100A10,FUCA1,KLF4,FOS,TAP1,PLK3,TGFB1,TNNI1,FOXO3,COQ8A,ACVR1B,SLC3A2,STOM	ControlTHP1s_vs_FreshMonocytes
388	HALLMARK_PANCREAS_BETA_CELLS	0.576470588235294	0.640522875816993	0.0802023444698144	-0.298720133600939	-0.930227099161532	27	MAFB,FOXO1,ELP4,VDR,DCX,PCSK2	ControlTHP1s_vs_FreshMonocytes
389	HALLMARK_PEROXISOME	0.00546654276886374	0.0105125822478149	0.407017918923954	0.414232267894772	1.55586515278586	91	SMARCC1,SOD1,PABPC1,CTPS1,IDH2,GNPAT,TOP2A,ITGB1BP1,CAT,SCP2,ALDH9A1,ERCC3,YWHAH,RDH11,ABCD3,PEX6,ABCB4,SLC25A17,SIAH1,ACSL5,FADS1,HMGCL,ACSL4,SLC27A2,IDE,MLYCD,FIS1,HRAS,LONP2,CNBP,CDK7,IDI1,HSD17B11,EHHADH,IDH1,EPHX2	ControlTHP1s_vs_FreshMonocytes
390	HALLMARK_PI3K_AKT_MTOR_SIGNALING	0.0370047202442266	0.0616745337403777	0.321775918075361	0.387311614645969	1.4575794369145	94	YWHAB,HSP90B1,CALR,SLC2A1,RAC1,ACTR2,GRB2,PTPN11,CDK4,CFL1,MAP3K7,GSK3B,PRKCB,CLTC,RALB,ACTR3,ARF1,UBE2N,PIKFYVE,CSNK2B,CDK1,DUSP3,PPP2R1B,VAV3,PRKAR2A,NOD1,E2F1,AP2M1	ControlTHP1s_vs_FreshMonocytes
391	HALLMARK_PROTEIN_SECRETION	3.99626031851321e-08	2.22014462139623e-07	0.719512826338911	0.589054623268871	2.21250161434613	91	PPT1,SOD1,LMAN1,COPB2,ANP32E,USO1,DST,AP2B1,DNM1L,LAMP2,CLCN3,ATP1A1,ARFGEF1,RAB14,COPB1,RER1,TMED2,SEC31A,CLTC,DOP1A,GOLGA4,RAB2A,SEC22B,ARF1,IGF2R,AP3B1,M6PR,SCAMP1,VPS45,SNX2,ARCN1,ZW10,ARFIP1,RAB22A,TPD52,VAMP7,STX16,OCRL,VAMP4,AP2M1,MON2,TMX1,AP2S1,TMED10,GBF1,GNAS,CTSC	ControlTHP1s_vs_FreshMonocytes
392	HALLMARK_REACTIVE_OXYGEN_SPECIES_PATHWAY	0.0105894918088221	0.0196101700163372	0.380730400722792	0.464307057179039	1.53244282739558	48	SOD1,TXN,NDUFB4,NDUFA6,ATOX1,PRDX6,IPCEF1,CAT,TXNRD1,SELENOS,PFKP,SCAF4,GLRX2,GCLM	ControlTHP1s_vs_FreshMonocytes
393	HALLMARK_SPERMATOGENESIS	0.00320166217142995	0.0064033243428599	0.431707695803346	0.433355541085095	1.61694460616686	89	TOPBP1,PEBP1,EZH2,STRBP,MLLT10,COIL,AURKA,DBF4,TSN,NCAPH,CLGN,NEFH,BUB1,MTOR,TTK,VDAC3,PHF7,CDK1,PSMG1,PRKAR2A,CCNB2,ACRV1,CSNK2A2,KIF2C,CDKN3,JAM3,MAST2,MAP7,IL12RB2,IDE,GMCL1	ControlTHP1s_vs_FreshMonocytes
394	HALLMARK_TGF_BETA_SIGNALING	0.155131264916468	0.228134213112453	0.173747838999571	-0.332487387986671	-1.22067785483752	52	THBS1,SKIL,TGIF1,PPP1R15A,SLC20A1,BCAR3,ID2,BMPR1A,PPM1A,SMAD1,TJP1,CDH1,SERPINE1,TGFB1,CTNNB1,UBE2D3,IFNGR2,FNTA,SMAD7,XIAP,NOG,SMURF2,ACVR1	ControlTHP1s_vs_FreshMonocytes
395	HALLMARK_TNFA_SIGNALING_VIA_NFKB	1e-10	7.14285714285714e-10	NA	-0.662743375536196	-2.98677530416216	188	ATP2B1,PTPRE,KLF6,NAMPT,SAT1,BTG1,CD83,CD44,NFKBIA,TNFAIP3,IER5,SLC2A3,LITAF,FOSL2,EHD1,GPR183,IRF1,RIPK2,REL,SGK1,CCNL1,BIRC3,PHLDA1,MCL1,ATF3,NFIL3,MARCKS,IL1B,BCL6,DRAM1,ICAM1,TNFAIP2,HBEGF,SNN,HES1,TNFRSF9,BCL2A1,TGIF1,PPP1R15A,NFAT5,CFLAR,NR4A3,SLC16A6,PLPP3,MXD1,PTGS2,KLF9,LDLR,F3,DENND5A,IER3,TNFAIP8,CEBPD,ID2,EIF1,TNC,TANK,CCL5,TIPARP,SPHK1,SQSTM1,IL7R,BHLHE40,CCRL2,IL6ST,VEGFA,DNAJB4,NFK…	ControlTHP1s_vs_FreshMonocytes
396	HALLMARK_UNFOLDED_PROTEIN_RESPONSE	4.97135415797814e-07	1.91205929153005e-06	0.659444398037935	0.539292840455948	2.05420871084244	108	NPM1,DKC1,EIF4G1,HSP90B1,NOP56,CALR,SDAD1,KHSRP,NOP14,MTREX,HYOU1,ATF6,NOLC1,PDIA6,NHP2,FUS,CEBPG,SRPRB,HSPA9,SRPRA,EEF2,SEC31A,EXOSC9,CNOT6,PAIP1,DCTN1,DNAJA4,LSM4,KIF5B,TTC37,GEMIN4,CNOT4,LSM1,RPS14,CXXC1,EIF2S1,CNOT2,PREB,NFYB,EXOSC10,DCP2,CKS1B,SLC1A4,SERP1,SSR1,EDEM1,SPCS3,TATDN2,XPOT,DDX10,MTHFD2	ControlTHP1s_vs_FreshMonocytes
397	HALLMARK_UV_RESPONSE_DN	0.171974522292994	0.238853503184713	0.191892240384838	-0.262140696763646	-1.13141247095555	140	ATP2B1,ZMIZ1,ANXA2,SIPA1L1,DYRK1A,ACVR2A,SYNE1,DMAC2L,MAGI2,IGF1R,NR1D2,CACNA1A,PLPP3,LDLR,F3,GRK5,MET,PPARG,BMPR1A,MGLL,ADD3,DBP,ERBB2,BHLHE40,NFKB1,TJP1	ControlTHP1s_vs_FreshMonocytes
398	HALLMARK_UV_RESPONSE_UP	0.0472673559822747	0.0738552437223043	0.252961123069611	0.331285700931196	1.31572632769408	144	PPT1,HNRNPU,DNAJA1,PDAP1,POLE3,SHOX2,DGAT1,CA2,PSMC3,PPAT,PRPF3,AGO2,CEBPG,CLTB,GRPEL1,CDC5L,MMP14,TMBIM6,TCHH,STIP1,CREG1,FKBP4,ALAS1,BSG,BTG3,MRPL23,ATP6V1C1,RET,FEN1,GLS,CASP3,POLG2,DDX21,AP2S1,MARK2	ControlTHP1s_vs_FreshMonocytes
399	HALLMARK_WNT_BETA_CATENIN_SIGNALING	0.632075471698113	0.672420714572461	0.0755015292281669	-0.271078179852267	-0.898282407735107	35	ADAM17,GNAI1,TCF7,CCND2,NOTCH4,PTCH1,CTNNB1	ControlTHP1s_vs_FreshMonocytes
400	HALLMARK_XENOBIOTIC_METABOLISM	0.163987138263666	0.234267340376665	0.197822021315103	-0.254797815917044	-1.13803694992299	167	UPP1,TNFRSF1A,GABARAPL1,NFS1,AQP9,SERTAD1,BPHL,APOE,FAS,GCNT2,CSAD,GCLC,SAR1B,DHRS7,ID2,CNDP2,ACOX1,NDRG2,UPB1,IL1R1,GSS,ETS2,NPC1,HSD17B2,CYB5A,FMO3,SMOX,SERPINE1,BLVRB,CASP6,G6PC,ALDH2,ABCC2,KYNU,VNN1,PTS,TTPA,PTGR1,ESR1,XDH,PDK4,SLC35B1,SLC12A4,SLC6A6,CD36	ControlTHP1s_vs_FreshMonocytes
401	HALLMARK_ADIPOGENESIS	0.0410731508677505	0.0789868285918279	0.321775918075361	-0.257330426968382	-1.23122442439019	190	LPL,G3BP2,GHITM,RNF11,GRPEL1,PPARG,NDUFA5,SUCLG1,GPD2,ACADM,AIFM1,CAVIN1,ATP1B3,CMPK1,PPP1R15B,CAVIN2,SORBS1,STAT5A,CHUK,DLD,ENPP2,COL4A1,IFNGR1,UQCRQ,IDH3A,PTCD3,ECHS1,HIBCH,ATL2,MAP4K3,UQCR11,DGAT1,MDH2,TKT,AK2,IMMT,POR,ARL4A,DHRS7,PTGER3,TANK,SOWAHC,BCL2L13	NucleofectedMDMsandMoDCs_vs_controlMDMsandMoDCs
402	HALLMARK_ALLOGRAFT_REJECTION	0.443768996960486	0.516010461581961	0.0711327399327894	0.233354791874529	1.00704800098829	158	TIMP1,HLA-DMA,FAS,CD74,HLA-DRA,AKT1,PSMB10,ELF4,PTPN6,IFNGR2,ETS1,CD47,IL27RA,C2,IRF7,ITGB2,SOCS1,TAP2,IL12B,IL4R,EREG,CD3G,CCL4,NCF4,RPS9,TAP1,CCL5,CCND3,CSK,HLA-DOB,IL12RB1,CAPG,ICOSLG,BCL3,CD2,CCL2,CD4,LY86,IGSF6	NucleofectedMDMsandMoDCs_vs_controlMDMsandMoDCs
403	HALLMARK_ANDROGEN_RESPONSE	0.000123192789488638	0.000559967224948353	0.518848077743792	-0.425145300081258	-1.84012295385744	95	SORD,ACSL3,PIAS1,RPS6KA3,UBE2J1,NDRG1,SLC26A2,XRCC5,ABHD2,MAF,ANKH,HERC3,PA2G4,RAB4A,STK39,GNAI3,XRCC6,ELK4,B2M,MYL12A,TSC22D1,SELENOP,SPCS3,ITGAV,IQGAP2,CDK6,GUCY1A1,CENPN,NCOA4,PDLIM5,SMS,RRP12,PGM3,ACTN1,AKAP12,DNAJB9,B4GALT1,UBE2I,UAP1,ZMIZ1,ELL2	NucleofectedMDMsandMoDCs_vs_controlMDMsandMoDCs
404	HALLMARK_ANGIOGENESIS	0.0276285404448418	0.0624238361540648	0.352487857583619	-0.45788182717409	-1.48818807173468	27	THBD,LPL,OLR1,FSTL1,SPP1,JAG1,ITGAV,CCND2,STC1,FGFR1	NucleofectedMDMsandMoDCs_vs_controlMDMsandMoDCs
405	HALLMARK_APICAL_JUNCTION	0.377811094452774	0.460745237137529	0.0787113806986485	0.237155473032798	1.03354041066902	168	ACTN4,THBS3,NEGR1,ACTB,CERCAM,TUBG1,TGFBI,EVL,SLC30A3,LDLRAP1,CLDN11,NECTIN2,INPPL1,SIRPA,IKBKG,ACTG1,ZYX,CDH15,CDH3,STX4,LAMC2,PFN1,LAMB3,SDC3,PARVA,GAMT,TJP1,ADAM15,CLDN18,SHC1,ICAM2,MAPK13,CDH6,NEXN,MVD,CDH8,GNAI2,CX3CL1,CLDN4,DSC1,HRAS,NECTIN1,RAC2,INSIG1	NucleofectedMDMsandMoDCs_vs_controlMDMsandMoDCs
406	HALLMARK_APICAL_SURFACE	0.9375	0.956632653061224	0.0589694466690997	-0.195612358684404	-0.674657573865899	33	AKAP7,BRCA1,CRYBG1,LYN,GATA3,ADAM10,MDGA1,B4GALT1,ADIPOR2,SLC2A4	NucleofectedMDMsandMoDCs_vs_controlMDMsandMoDCs
407	HALLMARK_APOPTOSIS	0.11614730878187	0.187334369003016	0.222056046145248	-0.251369504738996	-1.17056007755541	150	SATB1,CYLD,BID,CASP3,MGMT,DNAJC3,DNM1L,ANKH,BCL10,ETF1,TIMP3,MCL1,RNASEL,TOP2A,DAP,PMAIP1,CDKN1B,NEDD9,XIAP,JUN,IFNGR1,DNAJA1,HGF,DPYD,CASP7,BRCA1,BTG3,WEE1,VDAC2,CASP6,CD44,ATF3,CASP1,IL1A,HMGB2,CCND2,BIRC3,ROCK1	NucleofectedMDMsandMoDCs_vs_controlMDMsandMoDCs
408	HALLMARK_BILE_ACID_METABOLISM	0.0619047619047619	0.110544217687075	0.227987202850442	0.331626741737022	1.32298584725347	92	NEDD4,FADS2,CYP27A1,CYP46A1,ABCD1,ABCA9,SULT1B1,ABCA5,HSD3B7,FDXR,ALDH8A1,GSTK1,RETSAT,ABCA6,PEX16,BCAR3,SLCO1A2,LONP2,PEX6,ABCA1,AGXT,NR3C2,DHCR24,IDH1,NR1H4,ACSL5,PAOX,ABCG8	NucleofectedMDMsandMoDCs_vs_controlMDMsandMoDCs
409	HALLMARK_CHOLESTEROL_HOMEOSTASIS	0.124018838304553	0.187907330764474	0.156312403073186	0.324800579044436	1.245700222729	71	FADS2,LSS,SREBF2,S100A11,ACSS2,ECH1,GSTM2,CHKA,ACTG1,TRIB3,MVK,STX5,PNRC1,TM7SF2,FDPS,MVD,GPX8,LGMN,TNFRSF12A,SEMA3B,TMEM97,PLAUR,ANXA13,LGALS3,LDLR,TP53INP1,HSD17B7,SCD	NucleofectedMDMsandMoDCs_vs_controlMDMsandMoDCs
410	HALLMARK_COAGULATION	0.0252120923445757	0.0600287912966088	0.352487857583619	0.330932480889471	1.35750413675358	113	TIMP1,FURIN,RAPGEF3,GDA,CASP9,THBS1,C1QA,SERPING1,C1S,MAFF,CTSB,CSRP1,COMP,GSN,TF,HRG,A2M,PDGFB,C2,S100A1,CFB,PLG,PLAU,SERPINE1,PEF1,GNB2	NucleofectedMDMsandMoDCs_vs_controlMDMsandMoDCs
411	HALLMARK_COMPLEMENT	0.166172106824926	0.237388724035608	0.188204146308491	-0.23985368141465	-1.13816516392787	176	KIF2A,CA2,CD46,CASP3,USP14,GPD2,HSPA5,PLEK,JAK2,OLR1,PIK3CG,IRF2,GNB4,LAP3,ZEB1,GNAI3,USP16,S100A13,PIK3CA,CALM1,VCPIP1,FDX1,TFPI2,DOCK10,CPQ,CASP7,GP1BA,TNFAIP3,L3MBTL4,LCP2,SH2B3,GNGT2,WAS,USP15,LAMP2,RASGRP1,FN1,DGKH,CTSC,LYN,CTSH,CASP1	NucleofectedMDMsandMoDCs_vs_controlMDMsandMoDCs
412	HALLMARK_DNA_REPAIR	0.00217207548912718	0.0077574124611685	0.431707695803346	-0.329519236006076	-1.52423553319553	147	NCBP2,TAF13,POLD3,EIF1B,SUPT4H1,SRSF6,DUT,UMPS,POLE4,FEN1,STX3,POM121,CSTF3,ARL6IP1,RNMT,RFC3,GTF2A2,RBX1,RPA3,POLA1,NELFE,AK3,GTF2F1,SMAD5,ERCC3,RAE1,POLR2J,ZWINT,POLR2A,HPRT1,DCTN4,SSRP1,SURF1,TMED2,POLR1D,RFC4,TSG101,TAF10,GTF2H3,SNAPC4,SF3A3,GTF2H1,GMPR2,PNP,ELOA,POLB,VPS37B,NUDT21	NucleofectedMDMsandMoDCs_vs_controlMDMsandMoDCs
413	HALLMARK_E2F_TARGETS	1e-10	1.25e-09	NA	-0.581636882509518	-2.79354854107902	195	LBR,SMC3,USP1,ANP32E,POLD3,STMN1,IPO7,RAD21,HMMR,ING3,PPP1R8,RANBP1,PHF5A,GSPT1,HNRNPD,DUT,ATAD2,BARD1,RAD50,POLE4,RAD51AP1,NBN,RAN,UNG,CBX5,CDK4,SMC4,DEK,PA2G4,TIPIN,EZH2,MCM5,PRKDC,TOP2A,UBR7,BRCA2,SPC25,CKS2,NUP205,RFC3,PDS5B,MCM4,HELLS,RRM2,KIF4A,RPA3,BRMS1L,SMC1A,CENPE,CDKN1B,XRCC6,LMNB1,CDC25A,AURKA,CDKN3,MKI67,CDCA8,CSE1L,BUB1B,CDK1,MCM3,MCM7,RFC1,DIAPH3,BRCA1,NAP1L1,CIT,WEE1,MCM6,TIMELESS…	NucleofectedMDMsandMoDCs_vs_controlMDMsandMoDCs
414	HALLMARK_EPITHELIAL_MESENCHYMAL_TRANSITION	0.25948406676783	0.341426403641882	0.100633389423036	0.250386416249559	1.09014717336282	172	SGCB,TIMP1,ANPEP,FAS,ECM1,COL6A3,SLC6A8,THBS1,COLGALT1,TGFBI,COL6A2,CADM1,TPM1,CXCL8,COMP,IGFBP4,LAMC2,GPC1,SERPINH1,PLOD2,PLOD3,FUCA1,SERPINE1,BDNF,FSTL3,LGALS1,SDC1,RHOB,PPIB,CAPG,MGP,OXTR,PLOD1,CDH6,P3H1,ENO2,LAMC1,COL1A2,MSX1,MMP14,TNFRSF12A,CD59,EFEMP2,PLAUR,CTHRC1	NucleofectedMDMsandMoDCs_vs_controlMDMsandMoDCs
415	HALLMARK_ESTROGEN_RESPONSE_EARLY	0.194202898550725	0.262436349392871	0.170932335370056	-0.235102392010765	-1.11642255220688	175	ENDOD1,FLNB,SLC26A2,PAPSS2,ABHD2,JAK2,DLC1,MYBL1,NRIP1,BCL2,PMAIP1,ABAT,RAB31,ADCY1,SLC27A2,XBP1,IGF1R,LAD1,ABLIM1,OLFML3,DYNLT3,IL6ST,MED13L,RASGRP1,ELF1,CD44,UGCG,ADD3,RBBP8,INPP5F,BCL11B,CISH,GAB2,ISG20L2,RHOBTB3,TGM2,PDZK1,MYOF,RRP12,KLF10,SLC39A6,TGIF2,MLPH,MINDY1,ARL3,TUBB2B,RPS6KA2,BAG1	NucleofectedMDMsandMoDCs_vs_controlMDMsandMoDCs
416	HALLMARK_ESTROGEN_RESPONSE_LATE	0.156521739130435	0.230179028132992	0.191892240384838	-0.245463507474647	-1.15704101942137	165	SORD,FLNB,CA2,DNAJC1,ATP2B4,SLC26A2,PAPSS2,ABHD2,JAK2,TOP2A,CDH1,NRIP1,BCL2,RAB31,SLC27A2,XBP1,MOCS2,TFPI2,RABEP1,MEST,JAK1,BTG3,SLC2A8,FABP5,CDC6,HPRT1,DYNLT3,IL6ST,UGDH,CD44,ADD3,RBBP8,KIF20A,PTGER3,DNAJC12	NucleofectedMDMsandMoDCs_vs_controlMDMsandMoDCs
417	HALLMARK_FATTY_ACID_METABOLISM	0.0106045276366041	0.027906651675274	0.380730400722792	-0.302031541595876	-1.39219063451064	143	SUCLG2,ALDH1A1,HSPH1,CA2,YWHAH,ALDH9A1,APEX1,PDHA1,SUCLG1,GPD2,OSTC,ACADM,NBN,ERP29,HSP90AA1,EHHADH,RDH11,DLD,SUCLA2,METAP1,BLVRA,SERINC1,ECI1,ECHS1,HIBCH,KMT5A,ADSL,MDH2,HMGCL,CCDC58,CYP4A11,MDH1	NucleofectedMDMsandMoDCs_vs_controlMDMsandMoDCs
418	HALLMARK_G2M_CHECKPOINT	1e-10	1.25e-09	NA	-0.601008969382536	-2.87559046591982	190	LBR,DR1,SRSF10,YTHDC1,DBF4,KIF5B,DKC1,STMN1,RAD21,HMMR,ATRX,CBX1,CUL5,CASP8AP2,SMAD3,GSPT1,MTF2,HNRNPD,KIF20B,PBK,SAP30,BARD1,SMC2,CDC27,AMD1,BUB1,KIF15,CENPF,MNAT1,NUSAP1,CDK4,SMC4,EZH2,MCM5,TTK,FBXO5,TOP2A,HIF1A,TPX2,SNRPD1,G3BP1,BRCA2,SFPQ,UPF1,CKS2,PDS5B,KIF4A,SMC1A,CDC7,CENPE,CDKN1B,PRC1,RAD23B,LMNB1,CDC25A,AURKA,CDKN3,TOP1,BUB3,HSPA8,MKI67,PURA,E2F3,NCL,CDK1,CDC45,KPNB1,PAFAH1B1,MCM3,KIF11,…	NucleofectedMDMsandMoDCs_vs_controlMDMsandMoDCs
419	HALLMARK_GLYCOLYSIS	0.00971501261272885	0.026986146146469	0.380730400722792	-0.286311908901326	-1.35959940402566	175	STMN1,KIF2A,HS2ST1,HMMR,GNPDA1,ALDH9A1,SAP30,GFPT1,HSPA5,UGP2,KDELR3,AK4,SDC2,NANP,PGM2,HOMER1,PMM2,HDLBP,AK3,PGK1,ARPP19,DLD,AURKA,COPB2,SLC25A13,FUT8,MXI1,RRAGD,PHKA2,CDK1,GPC3,P4HA1,GUSB,ME2,DEPDC1,MDH2,CASP6,MDH1,NASP,ENO1,CD44,PYGL,ADORA2B,KIF20A	NucleofectedMDMsandMoDCs_vs_controlMDMsandMoDCs
420	HALLMARK_HEDGEHOG_SIGNALING	0.616013071895425	0.669579425973288	0.0587185879555941	0.275983261419394	0.905650130182853	30	RTN1,NRCAM,SLIT1,PLG,CRMP1,DPYSL2,PML	NucleofectedMDMsandMoDCs_vs_controlMDMsandMoDCs
421	HALLMARK_HEME_METABOLISM	0.00516709306531706	0.0161471658291158	0.407017918923954	-0.297990679548617	-1.41403962881478	176	ENDOD1,SLC11A2,FBXO34,KLF3,ATG4A,CA2,EIF2AK1,KAT2B,MFHAS1,GAPVD1,TNRC6B,CDC27,MINPP1,PICALM,CCDC28A,VEZF1,CAST,EPOR,RNF19A,RBM5,SYNJ1,FBXO7,BACH1,TOP1,ATP6V0A1,CLCN3,MXI1,TCEA1,UBAC1,ARL2BP,BLVRA,CDR2,NR3C1,NEK7,EZH1,USP15,MPP1,FECH,LAMP2,LPIN2	NucleofectedMDMsandMoDCs_vs_controlMDMsandMoDCs
422	HALLMARK_HYPOXIA	0.476407914764079	0.541372630413726	0.0676760401641789	0.226818009921775	0.988451168806471	175	CDKN1A,CA12,P4HA2,GAA,TMEM45A,SCARB1,GYS1,TGFBI,NEDD4L,CXCR4,MAFF,CITED2,ETS1,TGFB3,NOCT,ADM,HMOX1,PLAC8,KLF6,PDGFB,GPC1,HEXA,ISG20,SDC3,NAGK,PGM1,PNRC1,CCNG2,SERPINE1,DDIT4,TPI1,ANGPTL4,RORA,MT1E,HK2,CSRP2,CHST3,NDST1,SELENBP1,ILVBL,TPBG,PFKL,PKLR,ENO2,GPI,PGF	NucleofectedMDMsandMoDCs_vs_controlMDMsandMoDCs
423	HALLMARK_IL2_STAT5_SIGNALING	0.306306306306306	0.392700392700393	0.135740943810425	-0.222738729241681	-1.05935327722073	180	ITGA6,ALCAM,CD83,CDC42SE2,CA2,CASP3,IRF8,UMPS,PHTF2,NDRG1,BCL2,BMPR2,SNX14,XBP1,SLC39A8,IGF1R,IFNGR1,RRAGD,SERPINB6,MAPKAPK2,P4HA1,LRRC8C,CDC6,FAM126B,SPP1,GALM,CSF1,NFIL3,CD44,ARL4A,IL18R1,EOMES,ITGAV,SPRED2,CISH,IL10RA,CCND2,PNP,TGM2	NucleofectedMDMsandMoDCs_vs_controlMDMsandMoDCs
424	HALLMARK_IL6_JAK_STAT3_SIGNALING	0.630555555555556	0.67080378250591	0.0843144320642653	-0.2301421412964	-0.933148542044665	74	ACVRL1,CCR1,PTPN11,STAM2,ITGA4,JUN,IFNGR1,TGFB1,IL6ST,IFNAR1,CSF1,CD44,IL18R1,IL1R1,CBL	NucleofectedMDMsandMoDCs_vs_controlMDMsandMoDCs
425	HALLMARK_INFLAMMATORY_RESPONSE	0.121765601217656	0.187907330764474	0.155241966228839	0.274061777006786	1.19433498204557	175	CDKN1A,LY6E,TIMP1,AXL,MET,CALCRL,RAF1,TNFSF9,SCARF1,SPHK1,IFNGR2,CXCL8,ADM,IRAK2,SLC31A2,KLF6,TNFSF10,IRF7,IL12B,TNFAIP6,IL4R,CSF3R,EREG,MARCO,KCNJ2,CLEC5A,FFAR2,PTGIR,SERPINE1,AHR,DCBLD2,CCL5,SCN1B,FZD5,ABCA1,ICOSLG,CCL2,ADRM1,LAMP3,IRF1,RHOG,TPBG	NucleofectedMDMsandMoDCs_vs_controlMDMsandMoDCs
426	HALLMARK_INTERFERON_ALPHA_RESPONSE	1.11895269120978e-06	7.99251922292701e-06	0.643551836150722	0.50918243214733	2.04166943211277	93	RSAD2,IFI44L,MX1,IFIT2,EPSTI1,LY6E,IFI30,ISG15,HLA-C,IFITM3,PARP12,TRIM26,CD74,LGALS3BP,UBE2L6,CNP,IFIT3,C1S,USP18,PNPT1,PSME2,HELZ2,CD47,OGFR,TRIM25,IRF7,IL4R,ISG20,OASL,SAMD9L,TMEM140,SP110,TAP1,CMPK2,OAS1,IFI27,IRF9,GMPR,LAMP3,IRF1,RNF31,DDX60,IFI44,DHX58,TXNIP,PARP9	NucleofectedMDMsandMoDCs_vs_controlMDMsandMoDCs
427	HALLMARK_INTERFERON_GAMMA_RESPONSE	2.44228390336621e-08	2.03523658613851e-07	0.73376198835648	0.453608197678289	1.9970428133863	187	RSAD2,IFIT1,IFI44L,MX1,CDKN1A,DDX58,IFIT2,EPSTI1,LY6E,RNF213,IFI30,ISG15,HLA-DMA,IFITM3,PARP12,XAF1,FAS,TRIM26,CD74,LGALS3BP,MX2,IL18BP,UBE2L6,OAS2,SERPING1,PSMB10,IFIT3,C1S,USP18,PNPT1,PSME2,IRF5,PTPN6,SOD2,HELZ2,OGFR,TRIM25,TNFSF10,RBCK1,IRF7,SOCS1,CFB,TNFAIP6,IL4R,SECTM1,SAMHD1,ISG20,TOR1B,OASL,PLA2G4A,SAMD9L,NUP93,OAS3,HLA-B,SP110,KLRK1,TAP1,CCL5	NucleofectedMDMsandMoDCs_vs_controlMDMsandMoDCs
428	HALLMARK_KRAS_SIGNALING_DN	0.0298380446188277	0.0624238361540648	0.352487857583619	0.326734636021259	1.35694505511751	122	RSAD2,IFI44L,MX1,BMPR1B,YPEL1,DLK2,COQ8A,SLC30A3,MTHFR,TAS2R4,CPB1,MAGIX,ZC2HC1C,MSH5,ABCB11,IL12B,SLC29A3,GDNF,SPHK2,GAMT,SLC16A7,GPR3,SLC12A3,GPRC5C,PCDHB1,CACNA1F,SIDT1,GTF3C5,SLC38A3,NRIP2	NucleofectedMDMsandMoDCs_vs_controlMDMsandMoDCs
429	HALLMARK_KRAS_SIGNALING_UP	0.984939759036145	0.984939759036145	0.0655321029282414	-0.165772623699981	-0.779055560904366	169	HBEGF,SATB1,CA2,IRF8,GPRC5B,MMD,ANKH,MAP3K1,STRN,PPP1R15A,SDCCAG8,LCP1,TNFAIP3,NIN,SPP1,PRELID3B,BTBD3,ALDH1A2,CBL,IL10RA,CCND2,PTBP2,BIRC3,GUCY1A1,USP12,SPRY2,DOCK2,CCSER2,IKZF1,BPGM	NucleofectedMDMsandMoDCs_vs_controlMDMsandMoDCs
430	HALLMARK_MITOTIC_SPINDLE	1e-10	1.25e-09	NA	-0.460838831724913	-2.2174446218348	197	SMC3,CEP57,KIF5B,CD2AP,FLNB,KIF20B,PPP4R2,ARHGAP10,LRPPRC,CEP192,CDC27,APC,WASL,NET1,BUB1,KIF15,CENPF,NUSAP1,SMC4,ARFGEF1,DYNLL2,CKAP5,TTK,FBXO5,TOP2A,TPX2,BRCA2,PCM1,KIF4A,SMC1A,CENPE,NEDD9,PRC1,LMNB1,ANLN,AURKA,CENPJ,RABGAP1,CDK1,SASS6,SPTBN1,GEMIN4,VCL,AKAP13,PAFAH1B1,KIF11,RFC1,NIN,ARF6,DLGAP5,TRIO,MAP1S,PALLD,KIFAP3,RASA1,FGD6,RICTOR,FGD4,TSC1,MYH10,ARHGEF7,NCK2,KIF23,CNTRL,ROCK1,ARHGEF11,PR…	NucleofectedMDMsandMoDCs_vs_controlMDMsandMoDCs
431	HALLMARK_MTORC1_SIGNALING	1.79913448725162e-05	9.99519159584232e-05	0.575610261071129	-0.361097480401445	-1.74043305328999	196	SORD,UCHL5,EIF2S2,ACSL3,SSR1,TES,CACYBP,ACTR2,CCT6A,STIP1,HSPD1,PSMD14,SLA,HSPA5,SERP1,BUB1,UNG,AK4,ETF1,POLR3G,PSMD12,ACTR3,M6PR,UBE2D3,PSMA4,NUFIP1,NUP205,USO1,PPP1R15A,PITPNB,ATP6V1D,RDH11,PDAP1,MCM4,SKAP2,RRM2,PGK1,CDC25A,PSMA3,AURKA,XBP1,TCEA1,UFM1,PNO1,RIT1,HSPA9,P4HA1,EEF1E1,RAB1A,PSMG1,MLLT11,HPRT1,CANX,IMMT,ENO1,NFIL3,ADD3,TBK1,CTSC,GMPS,ACACA,PSMC6,GTF2H1,GSK3B,PPA1,CCNG1,STC1,PNP	NucleofectedMDMsandMoDCs_vs_controlMDMsandMoDCs
432	HALLMARK_MYC_TARGETS_V1	1e-10	1.25e-09	NA	-0.609918998871239	-2.92938494911427	195	HNRNPA1,DDX21,RPS3,SET,SERBP1,USP1,NCBP2,SRSF3,EEF1B2,DDX18,CLNS1A,RPS6,GNL3,HNRNPR,PABPC1,EIF2S2,SLC25A3,RANBP1,SSBP1,GSPT1,UBA2,PWP1,HNRNPD,CBX3,DUT,EIF1AX,HSPD1,PSMD14,APEX1,RPL22,CCT2,COX5A,RPL6,NPM1,ABCE1,RAN,CDK4,XPOT,VDAC1,DEK,PA2G4,ETF1,PTGES3,MCM5,HNRNPC,RRM1,SRPK1,PSMA4,SNRPD1,G3BP1,VBP1,MCM4,CCT3,SRSF7,MRPL9,TOMM70,RPL14,SF3B3,PGK1,RAD23B,XRCC6,CSTF2,BUB3,RPL34,GLO1,NCBP1,HDAC2,FAM120A…	NucleofectedMDMsandMoDCs_vs_controlMDMsandMoDCs
433	HALLMARK_MYC_TARGETS_V2	0.0033309683062811	0.0111032276876037	0.431707695803346	-0.428540804562215	-1.68949655420523	57	SORD,DDX18,GNL3,CBX3,HSPD1,NPM1,UNG,CDK4,PA2G4,MCM5,MCM4,WDR43,NOP56,PRMT3,UTP20,NDUFAF4,NOLC1,RRP12,WDR74,PPAN,GRWD1,HSPE1,SLC19A1,PLK4,MPHOSPH10	NucleofectedMDMsandMoDCs_vs_controlMDMsandMoDCs
434	HALLMARK_MYOGENESIS	0.00868614042451638	0.0255474718368129	0.380730400722792	0.338939148268227	1.4522666797496	151	CDKN1A,AK1,MEF2D,ATP6AP1,GAA,COL6A3,SLC6A8,AGRN,LSP1,GPX3,COL6A2,NQO1,SPHK1,TSC2,DAPK2,GSN,PLXNB2,TNNI1,PTGIS,MYO1C,OCEL1,IFRD1,ERBB3,CASQ1,BIN1,IGFBP7,TNNT1,MYBPC3,KCNH1,PDE4DIP,HDAC5,FDPS,CKB,TNNI2,CDH13,CHRNB1,LARGE1,PC,SVIL,SH2B1,PYGM,MYLPF,ADCY9,CAMK2B,MYOZ1,SORBS3,MYL6B,PICK1,SCHIP1,SCD,PSEN2,MAPK12	NucleofectedMDMsandMoDCs_vs_controlMDMsandMoDCs
435	HALLMARK_NOTCH_SIGNALING	0.349009900990099	0.436262376237624	0.112843355675562	-0.317255531485775	-1.05678665386409	29	SAP30,SKP1,RBX1,CUL1,MAML2,JAG1,FBXW11	NucleofectedMDMsandMoDCs_vs_controlMDMsandMoDCs
436	HALLMARK_OXIDATIVE_PHOSPHORYLATION	1.50643008162273e-06	9.41518801014209e-06	0.643551836150722	-0.373893451658128	-1.79285789378826	200	MRPL11,SLC25A3,ATP6V1G1,GRPEL1,TIMM17A,GLUD1,ATP5F1E,NDUFS4,LRPPRC,PDHA1,OPA1,NDUFA5,COX5A,ATP1B1,SUCLG1,ACADM,LDHB,ATP5PD,TIMM8B,ATP5MG,MRPS30,AIFM1,UQCRB,PDHX,VDAC1,NDUFS1,RHOT1,ATP6V1D,TIMM13,TOMM70,COX7C,ATP5MC3,AFG3L2,DLD,MRPL35,SUCLA2,UQCRQ,NDUFA2,FDX1,IDH3A,MPC1,ATP5PB,ECI1,COX15,ECHS1,MRPS15,HSPA9,CASP7,UQCR11,ISCU,VDAC2,NDUFA6,MDH2,ATP6V1C1,BDH2,NDUFV2,MDH1,NDUFA4,UQCRFS1,MFN2,IMMT,POR,S…	NucleofectedMDMsandMoDCs_vs_controlMDMsandMoDCs
437	HALLMARK_P53_PATHWAY	0.0180831785181701	0.0452079462954252	0.352487857583619	0.302641662956976	1.33627136884735	189	MDM2,CYFIP2,CDKN1A,AK1,PLK3,IFI30,EPS8L2,PLK2,FAS,HSPA4L,PHLDA3,TNFSF9,ST14,DDB2,SLC3A2,COQ8A,SPHK1,TRAF4,TAX1BP3,NINJ1,RACK1,FDXR,DCXR,SLC7A11,ABHD4,HMOX1,IER5,TRIB3,PLXNB2,RETSAT,OSGIN1,CTSD,SOCS1,ZMAT3,TNNI1,RAB40C,PVT1,FUCA1,SESN1,S100A10,DDIT4,SEC61A1,TAP1,SDC1,RPS12,CCND3	NucleofectedMDMsandMoDCs_vs_controlMDMsandMoDCs
438	HALLMARK_PANCREAS_BETA_CELLS	0.865336658354115	0.901392352452203	0.0626618230932491	-0.229452560244559	-0.739571105685075	26	SRP14,STXBP1,AKT3,SYT13,SRPRB	NucleofectedMDMsandMoDCs_vs_controlMDMsandMoDCs
439	HALLMARK_PEROXISOME	0.0810055865921788	0.139664804469274	0.266350657088526	-0.293016535307549	-1.2561630432499	91	ALDH1A1,PABPC1,YWHAH,ALDH9A1,BCL10,EHHADH,TOP2A,VPS4B,ESR2,RDH11,ABCD3,SLC27A2,FIS1,ITGB1BP1,SEMA3C,ERCC3,PEX2,HMGCL,STS,SMARCC1,IDE	NucleofectedMDMsandMoDCs_vs_controlMDMsandMoDCs
440	HALLMARK_PI3K_AKT_MTOR_SIGNALING	0.00214434114645434	0.0077574124611685	0.431707695803346	-0.378246923596667	-1.62989653963897	94	ACTR2,RPS6KA3,AP2M1,SLA,RALB,PTPN11,CDK4,ACTR3,UBE2D3,IRAK4,MAP3K7,PIKFYVE,MAPK9,PPP2R1B,ITPR2,YWHAB,CAB39,DUSP3,CDKN1B,PRKCB,CDK1,RIT1,CFL1,PRKAR2A,VAV3,TBK1,CLTC,AKT1S1,ACACA,GSK3B,RIPK1,HSP90B1	NucleofectedMDMsandMoDCs_vs_controlMDMsandMoDCs
441	HALLMARK_PROTEIN_SECRETION	2.1942908157731e-10	2.1942908157731e-09	0.826657301178302	-0.574294765409148	-2.46200392575681	91	ANP32E,ARFGAP3,STAM,RPS6KA3,RAB2A,AP2M1,RAB14,SCRN1,DNM1L,ARFGEF2,RAB22A,RAB5A,ARFGEF1,SNAP23,VAMP7,VPS4B,M6PR,VAMP4,USO1,COPB1,STX12,ATP7A,COPB2,CLCN3,SEC31A,NAPG,ARCN1,TMX1,STX7,SEC22B,VAMP3,ZW10,GOLGA4,LAMP2,SNX2,TMED2,AP3S1,CTSC,TSG101,CLTC,PAM,GBF1,RER1,MON2	NucleofectedMDMsandMoDCs_vs_controlMDMsandMoDCs
442	HALLMARK_REACTIVE_OXYGEN_SPECIES_PATHWAY	0.040650406504065	0.0789868285918279	0.287857117255149	0.396908628949673	1.41814047402265	48	LSP1,GPX3,SBNO2,FTL,PRDX1,NQO1,SOD2,ERCC2,G6PD,MGST1,FES,GPX4,STK25,NDUFB4,JUNB,NDUFS2	NucleofectedMDMsandMoDCs_vs_controlMDMsandMoDCs
443	HALLMARK_SPERMATOGENESIS	0.0299634413539511	0.0624238361540648	0.352487857583619	-0.325570626457949	-1.38968704167616	89	DBF4,BUB1,TOPBP1,STAM2,GMCL1,EZH2,TTK,STRBP,AURKA,CDKN3,CDK1,BRAF,TSN,CSNK2A2,ZC3H14,PSMG1,RAD17,PRKAR2A,NCAPH,PHF7,IDE,ARL4A,VDAC3,RFC4	NucleofectedMDMsandMoDCs_vs_controlMDMsandMoDCs
444	HALLMARK_TGF_BETA_SIGNALING	0.188295165394402	0.261521063047781	0.161978948883402	-0.302617703622516	-1.17372863180776	52	SMAD3,TGFBR1,APC,UBE2D3,MAP3K7,PPP1R15A,CDH1,BMPR2,RAB31,XIAP,SPTBN1,TGFB1,PPM1A	NucleofectedMDMsandMoDCs_vs_controlMDMsandMoDCs
445	HALLMARK_TNFA_SIGNALING_VIA_NFKB	0.0922619047619048	0.153769841269841	0.257206466468838	-0.247786908672261	-1.1876599608287	188	HBEGF,ETS2,EGR1,CD83,EDN1,LITAF,SMAD3,NFE2L2,PTPRE,PLEK,OLR1,MCL1,SERPINB8,ICAM1,PPP1R15A,CLCF1,STAT5A,PLPP3,JUN,PHLDA2,EIF1,TSC22D1,TNFAIP3,BTG3,IL6ST,CSF1,NFIL3,CD44,BCL2A1,PANX1,JAG1,PTX3,KLF9,SNN,GPR183,TANK,ATF3,NFKB1,BIRC2,IL1A,BIRC3,REL,B4GALT5,PDLIM5,GEM,RNF19B,EHD1,KLF10,KDM6B	NucleofectedMDMsandMoDCs_vs_controlMDMsandMoDCs
446	HALLMARK_UNFOLDED_PROTEIN_RESPONSE	0.00011252190802806	0.000559967224948353	0.538434096309916	-0.409845470214111	-1.82424166958309	108	PAIP1,KIF5B,DKC1,DCP2,SSR1,KHSRP,RPS14,HSPA5,NPM1,DNAJC3,SERP1,KDELR3,SDAD1,XPOT,NFYB,YWHAZ,HYOU1,XBP1,ATF6,EDC4,GEMIN4,SEC31A,HSPA9,EXOSC9,PARN,LSM1,NOP56,EIF2AK3,SPCS3,ATF3,NOLC1,SRPRA,FUS,TTC37,SRPRB,HSP90B1	NucleofectedMDMsandMoDCs_vs_controlMDMsandMoDCs
447	HALLMARK_UV_RESPONSE_DN	0.000314395472794892	0.00130998113664538	0.49849310876659	-0.358050483342707	-1.64806424173197	140	YTHDC1,CELF2,ATRX,SMAD3,WDR37,NIPBL,PPARG,SCAF8,MGMT,SYNJ2,ATP2B4,MRPS31,SDC2,DLC1,DYRK1A,PLPP3,CDKN1B,IGF1R,MAP2K5,PRDM2,AGGF1,NR3C1,NEK7,SPOP,SCN8A,AKT3,TOGARAM1,SRI,ADD3,ADORA2B,PRKCE,LPAR1,PHF3,NFKB1,SLC7A1,PDLIM5,DLG1,PTGFR,MGLL,MAPK14,FYN,PLCB4	NucleofectedMDMsandMoDCs_vs_controlMDMsandMoDCs
448	HALLMARK_UV_RESPONSE_UP	0.57910447761194	0.643449419568823	0.0931454575337804	-0.207669922925185	-0.954437948381614	144	DDX21,PPAT,CA2,GRPEL1,BID,CASP3,STIP1,AMD1,FEN1,ICAM1,PDAP1,DNAJA1,BTG3,GLS,DGAT1,CREG1,EIF5,ATP6V1C1,IL6ST,HSPA13,TCHH,RASGRP1,LYN,RFC4,ATF3,PSMC3,NAT1	NucleofectedMDMsandMoDCs_vs_controlMDMsandMoDCs
449	HALLMARK_WNT_BETA_CATENIN_SIGNALING	0.396610169491525	0.472154963680387	0.0826646449123753	0.310166617247979	1.04263837381182	35	NOTCH4,SKP2,HDAC11,NKD1,HDAC5,NCSTN,TP53,LEF1,DVL2,FRAT1,ADAM17,PSEN2,TCF7,NUMB,WNT5B,MYC,PTCH1	NucleofectedMDMsandMoDCs_vs_controlMDMsandMoDCs
450	HALLMARK_XENOBIOTIC_METABOLISM	0.0605143721633888	0.110544217687075	0.224966093540314	0.298489512642298	1.29806202484217	167	CYFIP2,SERTAD1,FAS,CYP27A1,SLC1A5,COMT,PSMB10,AP4B1,NQO1,ABCC3,XDH,ECH1,NINJ1,DCXR,BCAR1,HMOX1,ACP2,HRG,TMEM176B,DHPS,RETSAT,IGFBP4,SLC6A12,CFB,ABCC2,PGD,SLC12A4,PTGR1,PLG,BPHL,NDRG2,KYNU,LCAT,SERPINE1,CYP1A2,ITIH4,GSTO1,ALDH2,TTPA,TAT,BLVRB,CNDP2,DDAH2,GCKR,PTGDS,SLC35B1,HES6,TNFRSF1A,ITIH1,FMO3,IDH1,RBP4,SLC22A1,ABHD6,PC,DHRS1,CYP17A1,AKR1C2,TMEM97	NucleofectedMDMsandMoDCs_vs_controlMDMsandMoDCs
451	HALLMARK_ADIPOGENESIS	2.15783021423108e-05	7.70653647939671e-05	0.575610261071129	-0.533642898958255	-1.647916751085	180	TKT,APLP2,SOD1,GRPEL1,ACADM,UQCRQ,AK2,AGPAT3,NDUFA5,NMT1,ATP1B3,G3BP2,IMMT,MDH2,DGAT1,UQCR10,SUCLG1,DLD,RTN3,YWHAG,GHITM,UQCR11,MTCH2,GPAT4,PDCD4,BAZ2A,GPD2,CDKN2C,PPP1R15B,SCP2,FAH,SLC19A1,GADD45A,CMPK1,RIOK3,DNAJC15,LPL,RREB1,CAT,AIFM1,QDPR,JAGN1,ADIPOR2,UBC,RNF11,DRAM2,COX7B,ARL4A,CD302,ACAA2,TANK,DLAT,CHUK,OMD,DECR1,GBE1,REEP5,PTCD3,GPHN,PREB,EPHX2	PMAtreatedTHP1s_vs_ControlTHP1s
452	HALLMARK_ALLOGRAFT_REJECTION	0.00145869459335633	0.00455842060423854	0.45505986738723	-0.50212092818674	-1.52911029871509	146	RPS19,NPM1,RPL9,EIF3A,SRGN,B2M,PTPRC,EIF4G3,PRKCB,RPS3A,EIF3J,BRCA1,GALNT1,NME1,CCR1,STAT1,FYB1,MTIF2,HDAC9,ABCE1,JAK2,UBE2N,HCLS1,TPD52,GLMN,EIF3D,IRF8,LCP2,HIF1A,WAS,CTSS,PTPN6,MAP3K7,LYN,MRPL3,CCR2,RPL39	PMAtreatedTHP1s_vs_ControlTHP1s
453	HALLMARK_ANDROGEN_RESPONSE	1.8645226420408e-05	7.17124093092614e-05	0.575610261071129	-0.595293138806451	-1.76338708347572	92	XRCC5,CDK6,B2M,UBE2J1,LMAN1,ACSL3,DBI,XRCC6,PIAS1,PA2G4,UBE2I,ACTN1,MYL12A,FKBP5,RAB4A,SMS,INPP4B,SORD,ZBTB10,FADS1,TPD52,VAPA,INSIG1,IDI1,SCD,SPCS3,STK39,NCOA4,SLC26A2,ABCC4,PGM3,HMGCS1,SLC38A2,PTK2B,TMEM50A,HERC3,MAP7,HMGCR	PMAtreatedTHP1s_vs_ControlTHP1s
454	HALLMARK_ANGIOGENESIS	0.120416063683408	0.182448581338496	0.287805130535564	0.418843099417718	1.33532205403484	25	SPP1,VEGFA,NRP1,STC1,PDGFA,PTK2,TIMP1,THBD,JAG1	PMAtreatedTHP1s_vs_ControlTHP1s
455	HALLMARK_APICAL_JUNCTION	0.0426829268292683	0.0735912531539109	0.219250346703755	-0.423919898648136	-1.29748799646263	158	ARPC2,CAP1,MSN,PTPRC,SKAP2,SYK,AKT3,ACTN1,FYB1,EPB41L2,ACTN4,MYL12B,PIK3CB,ARHGEF6,MYH9,PECAM1,VCAN,GTF2F1,MAPK14,YWHAH,MYL9,RSU1,PTEN,GNAI2,SDC3,DLG1,ACTB,INSIG1,CTNNA1,ACTG1,PBX2,LIMA1,MYH10,EXOC4,AKT2,MPP5,INPPL1,NLGN3,WASL,CDK8,RASA1,LAMA3,AMIGO2,SORBS3	PMAtreatedTHP1s_vs_ControlTHP1s
456	HALLMARK_APICAL_SURFACE	0.508515815085158	0.591297459401347	0.0538979025357319	-0.37930633106716	-0.982790045954891	32	BRCA1,APP,CRYBG1,AKAP7,ADIPOR2,LYN	PMAtreatedTHP1s_vs_ControlTHP1s
457	HALLMARK_APOPTOSIS	0.00762570229693782	0.0165776136889953	0.407017918923954	-0.471743222881958	-1.43862052239867	143	TOP2A,PPT1,SATB1,TXNIP,ROCK1,SOD1,HMGB2,DNAJA1,BRCA1,APP,ETF1,PLCB2,CREBBP,DAP,DNM1L,DNAJC3,PDCD4,PAK1,PMAIP1,CD38,GADD45A,NEFH,DAP3,DPYD,PSEN1,MGMT,RNASEL,VDAC2,TIMP2,CASP3,BCAP31,SC5D,RARA,DDIT3,GADD45B,IGF2R,CASP4,WEE1,BMP2,MCL1,TIMP3,LMNA,CASP1,RELA,CAV1,BTG3,CASP2,CASP8	PMAtreatedTHP1s_vs_ControlTHP1s
458	HALLMARK_BILE_ACID_METABOLISM	0.485232067510549	0.577657223226844	0.0494904866135495	-0.339039381400375	-1.00350555868243	88	SOD1,AR,GNPAT,RXRA,SCP2,FADS1,ALDH9A1,IDH2,CAT,PEX19,IDI1,LONP2,ABCD3,HSD17B11,CYP46A1,PXMP2,ABCA5,GCLM,SLC27A2,PEX6,EPHX2	PMAtreatedTHP1s_vs_ControlTHP1s
459	HALLMARK_CHOLESTEROL_HOMEOSTASIS	0.363636363636364	0.478468899521531	0.0642140881844605	-0.372451118191696	-1.07415116063646	69	FDFT1,FABP5,TMEM97,PNRC1,LPL,PCYT2,NSDHL,ACTG1,IDI1,SCD,PLSCR1,ATF5,ACAT2,SC5D,HMGCS1,TP53INP1,CPEB2,TM7SF2,HMGCR,FASN,LSS,CYP51A1,CBS,ATXN2,SREBF2,CTNNB1,STARD4,NFIL3,SQLE	PMAtreatedTHP1s_vs_ControlTHP1s
460	HALLMARK_COAGULATION	0.0164426495237319	0.0328852990474638	0.352487857583619	0.322500892051657	1.41366044282554	98	FN1,TFPI2,SIRT2,C3,DUSP6,MMP14,LGMN,CFI,C2,CTSB,MMP9,F3,PRSS23,CASP9,TIMP1,THBD,BMP1,MMP8,COMP,GDA,CSRP1,ADAM9,TF,ITGA2,MAFF,THBS1,GSN	PMAtreatedTHP1s_vs_ControlTHP1s
461	HALLMARK_COMPLEMENT	0.544715447154472	0.6189948263119	0.0425023180036553	-0.321322526343677	-0.986186008350294	164	HSPA5,CALM1,GRB2,KIF2A,LAMP2,USP16,PLEK,USP14,CPM,CA2,CALM3,GPD2,JAK2,LAP3,USP15,GNAI2,PREP,CD46,ATOX1,PSEN1,LCP2,PCLO,WAS,CTSS,TIMP2,PLSCR1,PIK3CA,LYN,S100A9,ZEB1,CASP3,CTSC	PMAtreatedTHP1s_vs_ControlTHP1s
462	HALLMARK_DNA_REPAIR	2.85474010036613e-09	1.78421256272883e-08	0.774939030136436	-0.629021313843728	-1.91733035189503	142	SSRP1,DUT,REV3L,NME1,UPF3B,POLR2E,SRSF6,ARL6IP1,POLA1,CSTF3,NELFE,APRT,RFC3,SF3A3,TAF10,NCBP2,NFX1,POLD3,SUPT4H1,POM121,GTF2F1,TAF13,ERCC5,TMED2,POLR2J,RBX1,POLE4,RALA,HCLS1,RPA3,DCTN4,POLR2K,BRF2,NT5C3A,AK3,POLR3GL,POLR1D,CETN2,SMAD5,LIG1,RAE1,ERCC3,POLR2A,SUPT5H,SDCBP,AGO4,RNMT,GTF2A2,NUDT21,ZWINT,MPC2,PRIM1,TAF12,UMPS,BCAP31,FEN1,PCNA,XPC,ELOA,GTF2B,NME4,POLR2I,BOLA2,SEC61A1,GTF2H1,EDF1,RAD52,…	PMAtreatedTHP1s_vs_ControlTHP1s
463	HALLMARK_E2F_TARGETS	1e-10	8.33333333333333e-10	NA	-0.740423400624029	-2.29529155912463	194	TOP2A,SMC4,HNRNPD,STMN1,SMC1A,ATAD2,SYNCRIP,DEK,PRKDC,RAD21,CENPE,NAP1L1,MKI67,NASP,RAN,CBX5,MCM4,RAD50,USP1,SMC3,SSRP1,HMGB2,RFC1,GSPT1,PSIP1,ANP32E,LBR,DNMT1,RANBP1,ILF3,PNN,LUC7L3,DUT,EZH2,MCM3,NOP56,BRCA1,AURKA,TRA2B,BRCA2,AK2,IPO7,NME1,XRCC6,LYAR,PDS5B,PA2G4,MCM5,NBN,SMC6,TIMELESS,MCM6,RFC3,TUBB,HMMR,DIAPH3,UBE2S,LMNB1,XPO1,POLD3,CSE1L,BUB1B,BARD1,PPP1R8,ING3,TMPO,HMGB3,KIF4A,CDK4,POLE4,CTCF…	PMAtreatedTHP1s_vs_ControlTHP1s
464	HALLMARK_EPITHELIAL_MESENCHYMAL_TRANSITION	0.0102940091668957	0.0214458524310327	0.380730400722792	0.290077079647665	1.38774966593455	167	FN1,SPP1,VEGFA,TFPI2,SAT1,P3H1,MMP14,VIM,CDH6,AREG,CD59,ITGB5,CXCL8,ITGA5,INHBA,TNC,TGM2,GREM1,TIMP1,COL7A1,FAP,BMP1,COMP,APLP1,COL6A3,MYLK,WNT5A,NT5E,CD44,IGFBP2,FAS,LAMA1,CADM1,ITGA2,THBS1,FBLN5,SGCD,LAMA2,ELN,DAB2,PPIB,MMP1,PLOD1,PLOD3,IL15,COL1A2,PLAUR,DCN,SERPINE2,LOXL2,MGP,LAMC2,TGFBR3,GEM,PCOLCE,CXCL1,SNTB1,FGF2,SERPINH1,MFAP5,IGFBP3,ITGAV,PRRX1,MMP3,ACTA2,FERMT2	PMAtreatedTHP1s_vs_ControlTHP1s
465	HALLMARK_ESTROGEN_RESPONSE_EARLY	0.148936170212766	0.219023779724656	0.110122263835536	-0.383855982504677	-1.18017880600203	166	ELF1,MYB,SLC16A1,AR,MED13L,BCL2,FDFT1,FKBP5,NRIP1,RBBP8,AFF1,SLC2A1,JAK2,PMAIP1,AKAP1,MYBL1,ISG20L2,SLC39A6,NCOR2,PGR,ADCY9,P2RY2,TMEM164,UGCG,RET,TGIF2,SLC26A2,RAB31,CBFA2T3,RARA,SYNGR1,SLC27A2,ENDOD1,BAG1,FOS,MYC,XBP1,FKBP4,FLNB,ELOVL2,AMFR	PMAtreatedTHP1s_vs_ControlTHP1s
466	HALLMARK_ESTROGEN_RESPONSE_LATE	0.0250065574833051	0.0463084397838983	0.352487857583619	-0.440205907493216	-1.34348098715196	153	TOP2A,COX6C,MYB,SLC16A1,DNAJC1,BCL2,FDFT1,FABP5,FKBP5,RABEP1,CDC6,NRIP1,RBBP8,AFF1,ATP2B4,CA2,PDCD4,ID2,JAK1,JAK2,STIL,SORD,PRKAR2B,IDH2,NCOR2,PGR,SNX10,RET,MOCS2,PTPN6,PERP,S100A9,PLK4,SLC26A2,RAB31,SLC27A2,KIF20A,BAG1,FOS,XBP1,FKBP4,HSPA4L,FLNB,AMFR,GINS2,SLC1A4,CAV1,BTG3,DCXR,CELSR2,ALDH3A2,SLC9A3R1,MEST,ADD3,PPIF,SLC2A8,CPE,HPRT1,ARL3	PMAtreatedTHP1s_vs_ControlTHP1s
467	HALLMARK_FATTY_ACID_METABOLISM	4.72479883370287e-05	0.000157493294456762	0.557332238758646	-0.54301151756954	-1.65270164873472	136	HSP90AA1,ERP29,LDHA,HSPH1,APEX1,ACADM,KMT5A,NBN,MDH2,GLUL,SMS,SUCLG1,PSME1,DLD,PRDX6,PDHA1,RDH11,SUCLG2,CA2,YWHAH,ODC1,GPD2,METAP1,ALDH9A1,ECI1,NSDHL,FH,OSTC,ADIPOR2,ADSL,IDI1,ACSL4,EHHADH,HSD17B11,HADHB,HSDL2,RAP1GDS1,ACAA2,ACAT2,CPT1A,HMGCS1,ETFDH,DECR1,HMGCL	PMAtreatedTHP1s_vs_ControlTHP1s
468	HALLMARK_G2M_CHECKPOINT	1e-10	8.33333333333333e-10	NA	-0.7619335531554	-2.35702220152111	188	TOP2A,CENPF,SMC4,NCL,KPNB1,HNRNPD,SFPQ,STMN1,SMC1A,SYNCRIP,DKC1,SMARCC1,RAD21,CENPE,MKI67,TOP1,SMC2,HSPA8,HNRNPU,NASP,NUSAP1,CASP8AP2,GSPT1,LBR,SLC38A1,ILF3,KIF5B,PRC1,MTF2,ATRX,KIF20B,EZH2,MCM3,AURKA,FOXN3,TRA2B,TPX2,BRCA2,PRPF4B,KMT5A,SRSF10,PURA,CDC27,CHAF1A,PDS5B,HMGN2,NSD2,DBF4,KIF15,MCM5,BUB3,CUL5,ARID4A,KNL1,MCM6,POLQ,YTHDC1,CBX1,HMMR,UBE2S,EWSR1,LMNB1,XPO1,UPF1,RAD23B,CDC6,BUB1,TTK,CUL1,B…	PMAtreatedTHP1s_vs_ControlTHP1s
469	HALLMARK_GLYCOLYSIS	0.00241534652969611	0.00635617507814766	0.431707695803346	-0.479934864439176	-1.47695327539859	170	HSPA5,LDHA,STMN1,TXN,PPIA,NASP,HDLBP,SOD1,ENO1,ZNF292,KIF2A,AURKA,PGK1,AK4,COPB2,RRAGD,MDH2,HMMR,QSOX1,DLD,ARPP19,VCAN,PYGL,TPI1,PGM2,UGP2,ALDH9A1,CDK1,SDC3,AK3,VLDLR,SRD5A3,NSDHL,PAXIP1,MXI1,SLC37A4,PKM,SLC25A13,SAP30,DEPDC1,P4HA1	PMAtreatedTHP1s_vs_ControlTHP1s
470	HALLMARK_HEDGEHOG_SIGNALING	0.56479217603912	0.627546862265689	0.0492917662312669	-0.368289582789733	-0.945948456612168	31	CDK6,MYH9,ETS2,TLE1,VLDLR,TLE3,DPYSL2,RASA1,UNC5C,NF1,NKX6-1,CDK5R1,SLIT1	PMAtreatedTHP1s_vs_ControlTHP1s
471	HALLMARK_HEME_METABOLISM	0.0278193267427871	0.0496773691835484	0.352487857583619	-0.439969925955676	-1.35412798958786	169	TOP1,HDGF,CAST,CIR1,CDC27,LAMP2,MFHAS1,TCEA1,EIF2AK1,UBAC1,RAD23A,SLC2A1,CA2,GMPS,VEZF1,TNRC6B,DCAF10,DCAF11,CLCN3,RIOK3,USP15,GDE1,CCDC28A,CAT,NNT,RNF19A,MXI1,XPO7,LMO2,SDCBP,MBOAT2,KAT2B,NCOA4,KHNYN,BMP2K,BSG,ATG4A,GLRX5,FBXO34,RBM5,GCLM,FOXO3,SYNJ1,NR3C1,NFE2L1,ENDOD1,NEK7,ARL2BP,ADD2,NUDT4,BACH1,KLF3,LPIN2,PICALM,TRAK2,TSPAN5,MARK3,SLC30A1,DAAM1,ADIPOR1,MPP1,ANK1	PMAtreatedTHP1s_vs_ControlTHP1s
472	HALLMARK_HYPOXIA	0.117290192113246	0.182448581338496	0.126253987849115	-0.39187178708929	-1.20609278935325	169	HSPA5,LDHA,HDLBP,ENO1,ZNF292,MAP3K1,BCL2,PGK1,AK4,RRAGD,PLAC8,SLC2A1,MYH9,PNRC1,TPI1,PGM2,UGP2,RBPJ,TPD52,TES,SDC3,VLDLR,KLF7,MXI1,SLC37A4,SAP30,P4HA1,WSB1,FOXO3,FBP1,DTNA,NR3C1,DDIT3,GBE1,GPC3,FOS,KDM3A,VHL,GAPDH,ALDOA,B3GALT6,PHKG1,TGFBI,FOSL2	PMAtreatedTHP1s_vs_ControlTHP1s
473	HALLMARK_IL2_STAT5_SIGNALING	0.47585896904717	0.577657223226844	0.203508959461977	0.219428316549237	1.0631216284851	172	SPP1,PHLDA1,NRP1,RGS16,P2RX4,CCR4,TNFRSF9,TTC39B,CDCP1,GBP4,HOPX,SHE,SYT11,FLT3LG,ENPP1,TLR7,TGM2,COL6A1,AHR,PTCH1,EMP1,ITIH5,IL1R2,ITGAE,APLP1,PUS1,MYO1E,NT5E,FAM126B,CD44,IL2RA,IGF1R,ABCB1,SERPINB6,MAFF,SH3BGRL2,SCN9A,NOP2,NCOA3,SLC2A3,CD83,HIPK2,KLF6,SNX9,IL18R1,RHOH,SOCS2	PMAtreatedTHP1s_vs_ControlTHP1s
474	HALLMARK_IL6_JAK_STAT3_SIGNALING	0.586507072905332	0.637507687940578	0.0422468188360053	-0.328479968017006	-0.941573170851677	67	GRB2,PTPN11,CCR1,STAT1,ITGA4,CBL,PTPN1,CD38,IL10RB	PMAtreatedTHP1s_vs_ControlTHP1s
475	HALLMARK_INFLAMMATORY_RESPONSE	1.40137779960939e-06	7.00688899804694e-06	0.643551836150722	0.391911536915634	1.8749330525913	167	ATP2B1,IL1B,BEST1,C5AR1,LDLR,CCL5,SLC1A2,RGS16,P2RX4,TNFRSF9,MMP14,F3,TNFSF15,HBEGF,RGS1,ICAM1,SCN1B,CXCL8,ITGA5,INHBA,PTGIR,EREG,MET,AHR,IRAK2,MSR1,PTAFR,CCL22,TIMP1,SLC11A2,ACVR2A,CCL20,IRF1,MEFV,SLC28A2,CALCRL,CSF3R,NAMPT,IL1R1,HRH1,SCARF1,ITGB8,SPHK1,NMUR1,TLR3,FFAR2,IL7R,CX3CL1,KLF6,IL18R1,IL15,LAMP3,PLAUR,IL10,SLC31A1,ICOSLG	PMAtreatedTHP1s_vs_ControlTHP1s
476	HALLMARK_INTERFERON_ALPHA_RESPONSE	0.0548523206751055	0.0914205344585091	0.195789002148949	-0.457104467421624	-1.35518310310485	90	TENT5A,TXNIP,B2M,ELF1,NMI,TRIM14,PSME1,NUB1,LAP3,PSMA3,SAMD9,TDRD7,EIF2AK2,TRIM25,PLSCR1,SAMD9L,PARP14,SP110,TMEM140,NCOA7,CNP	PMAtreatedTHP1s_vs_ControlTHP1s
477	HALLMARK_INTERFERON_GAMMA_RESPONSE	0.249747219413549	0.346871138074374	0.0797705918628453	-0.36176061621247	-1.11346880249724	175	SAMHD1,TXNIP,B2M,NMI,FCGR1A,TRIM14,STAT1,PSME1,PTPN1,PSMA2,JAK2,LAP3,CD38,PSMA3,RAPGEF6,IRF8,TDRD7,IL18BP,XAF1,LCP2,HIF1A,EIF2AK2,TRIM25,ARL4A,PTPN6,PSMB2,PLSCR1,STAT3,SAMD9L,PARP14,CASP3,BANK1,SP110,MTHFD2,GPR18	PMAtreatedTHP1s_vs_ControlTHP1s
478	HALLMARK_KRAS_SIGNALING_DN	0.00398624689832265	0.00949106404362536	0.407017918923954	0.337621565186407	1.52377558499132	109	ABCB11,PCDHB1,MSH5,NOS1,TAS2R4,PRKN,SGK1,MAST3,GP2,MX1,SLC5A5,MEFV,MYO15A,PDE6B,PTGFR,IFI44L,IGFBP2,PRODH,COQ8A,HTR1D,TENT5C,CLDN16,GDNF,GPRC5C,PAX3,AKR1B10,P2RX6,GAMT,RYR2,MTHFR,BRDT,SLC12A3,SLC30A3,SLC6A14,TG,NRIP2,SKIL,KRT15,NR6A1,CLSTN3,SIDT1,GTF3C5,TFAP2B,RGS11,CPB1,KLK7,CHST2	PMAtreatedTHP1s_vs_ControlTHP1s
479	HALLMARK_KRAS_SIGNALING_UP	0.0682621561624595	0.110100251874935	0.287805130535564	0.261820280484526	1.22605030351907	155	IL1B,SPP1,CSF2RA,NRP1,RGS16,GLRX,ADAM17,MAFB,DUSP6,PIGR,MMP9,GNG11,HBEGF,TPH1,SCN1B,INHBA,ADAMDEC1,ATG10,EREG,TNNT2,EMP1,KCNN4,PTGS2,ANGPTL4,CCL20,ERO1A,RELN,ETV5,EPHB2,SEMA3B,MALL,ABCB1,ZNF639,ITGA2,ETS1,BIRC3,IL7R,AKAP12,SPRY2,FCER1G,GPNMB,LAT2,ITGB2,NR1H4,PRDM1,LAPTM5,MAP4K1,PLAUR,CFHR2	PMAtreatedTHP1s_vs_ControlTHP1s
480	HALLMARK_MITOTIC_SPINDLE	1e-10	8.33333333333333e-10	NA	-0.631837282400461	-1.96007648515926	195	TOP2A,CENPF,SMC4,SMC1A,CENPE,NIN,NUSAP1,CNTRL,SMC3,ROCK1,EZR,RFC1,PCM1,YWHAE,KIF5B,PRC1,KIF20B,WASF2,CEP57,AURKA,TPX2,BRCA2,CKAP5,SASS6,CDC27,CDK5RAP2,PPP4R2,CAPZB,PCNT,KIF15,SPTBN1,ANLN,TLK1,CENPJ,CEP192,LRPPRC,EPB41L2,DOCK2,LMNB1,ARFGEF1,ACTN4,DST,PREX1,BUB1,RALBP1,MYH9,TTK,CD2AP,STAU1,FBXO5,KIF4A,TUBA4A,DYNLL2,KATNA1,APC,DLGAP5,INCENP,ARF6,CDK1,KIF2C,RAPGEF6,NDC80,DLG1,SOS1,RAB3GAP1,TBCD,RABGA…	PMAtreatedTHP1s_vs_ControlTHP1s
481	HALLMARK_MTORC1_SIGNALING	1e-10	8.33333333333333e-10	NA	-0.646098725686906	-2.00007236094642	192	HSP90B1,CALR,HSPD1,ACTR2,HSPA5,LDHA,EIF2S2,UCHL5,CANX,PPIA,CACYBP,MCM4,DHFR,CCT6A,PSMA4,ENO1,ACSL3,PDAP1,ACTR3,SKAP2,AURKA,HSPA9,NMT1,PGK1,ETF1,HSPA4,AK4,TCEA1,IMMT,SERP1,TMEM97,TXNRD1,PSMD14,BUB1,SLC2A1,RDH11,SSR1,GMPS,HSPE1,UBE2D3,TUBA4A,PITPNB,USO1,ARPC5L,SORD,TPI1,M6PR,GGA2,FADS1,PSMA3,TES,PSMG1,PSMC2,EDEM1,SHMT2,VLDLR,NUP205,GSK3B,INSIG1,QDPR,PSMD12,ADIPOR2,SLC37A4,IDI1,ATP2A2,SCD,ABCF2,P4HA…	PMAtreatedTHP1s_vs_ControlTHP1s
482	HALLMARK_MYC_TARGETS_V1	1e-10	8.33333333333333e-10	NA	-0.81574811259356	-2.53060200441651	195	RPS6,RPL6,SERBP1,PABPC1,SET,RPS3,HNRNPA1,NPM1,RPL34,RPL22,HSPD1,KPNB1,HNRNPD,VDAC1,LDHA,HSP90AB1,EIF2S2,RPL14,CBX3,SYNCRIP,DEK,CANX,HNRNPA2B1,HNRNPR,SMARCC1,EEF1B2,NAP1L1,PPIA,EIF1AX,SSB,HNRNPU,PABPC4,RAN,SRSF3,CCT3,MCM4,USP1,HNRNPA3,TCP1,HNRNPC,PSMA7,PSMA4,GSPT1,POLE3,YWHAE,RANBP1,DDX18,APEX1,COX5A,DUT,DDX21,PSMD1,EIF3J,HDGF,PPM1G,GLO1,NOP56,SLC25A3,UBA2,RRM1,TRA2B,SRSF7,TARDBP,SRPK1,NME1,HDAC2,…	PMAtreatedTHP1s_vs_ControlTHP1s
483	HALLMARK_MYC_TARGETS_V2	5.44031481881508e-06	2.26679784117295e-05	0.610526878385931	-0.692157015732573	-1.91640728625558	54	NPM1,HSPD1,CBX3,MCM4,WDR43,DDX18,NOP56,GNL3,PA2G4,MCM5,TMEM97,MPHOSPH10,HSPE1,CDK4,SORD,NOLC1,IMP4,SLC19A1,UTP20,LAS1L,WDR74,MRTO4,TCOF1,PLK4,NDUFAF4	PMAtreatedTHP1s_vs_ControlTHP1s
484	HALLMARK_MYOGENESIS	0.921508664627931	0.940314963906052	0.014944717875289	-0.243692977847689	-0.741636147450122	138	TPM3,CFD,MEF2C,APP,IGFBP7,SYNGR2,MYH9,FLII,RB1,TPM2,MEF2D,ADCY9,SCD,MAPK12,AKT2,DTNA,IFRD1,BAG1,GADD45B,EIF4A2,HRC,SORBS3,HDAC5	PMAtreatedTHP1s_vs_ControlTHP1s
485	HALLMARK_NOTCH_SIGNALING	0.952261306532663	0.952261306532663	0.0258331720982323	-0.238990696245019	-0.602533923421814	28	CUL1,RBX1,SAP30,PSENEN,FBXW11,SKP1,KAT2A,ST3GAL6,FZD1	PMAtreatedTHP1s_vs_ControlTHP1s
486	HALLMARK_OXIDATIVE_PHOSPHORYLATION	1e-10	8.33333333333333e-10	NA	-0.64264804063094	-1.99154824418196	198	UQCRB,VDAC1,LDHA,ATP5F1E,HADHA,COX7C,NDUFS6,ATP5MG,ATP5PB,ATP5MC3,COX6C,GRPEL1,CYCS,COX5A,ACADM,SLC25A6,LDHB,TIMM13,SLC25A3,COX5B,UQCRQ,NDUFA6,HSPA9,NDUFB4,NDUFA5,COX7A2,TIMM8B,IMMT,NDUFA2,MDH2,ATP6V0E1,LRPPRC,UQCR10,SUCLG1,COX4I1,MPC1,DLD,OPA1,PDHA1,UQCRFS1,NDUFC2,MRPL11,ATP6V1G1,UQCR11,TOMM70,ATP5MF,AFG3L2,ATP5F1A,NDUFV2,NDUFA4,CYB5R3,MRPL35,UQCRH,ATP5PD,SLC25A11,COX6B1,ETFA,IDH2,ECI1,RHOT1,AIF…	PMAtreatedTHP1s_vs_ControlTHP1s
487	HALLMARK_P53_PATHWAY	0.163471241170535	0.233530344529335	0.103958471559957	-0.379466042731792	-1.1698271477091	177	RPL36,TXNIP,EI24,LDHB,RPS27L,APP,DNTTIP2,NOL8,CCNK,POM121,ERCC5,SP1,PRMT2,RXRA,FBXW7,GADD45A,CCP110,RB1,IP6K2,WWP1,TCHH,CDKN2AIP,HINT1,GM2A,PERP,TM7SF3,RRP8,APAF1,MKNK2,KIF13B,ISCU,FOXO3,CCNG1,RPS12,PCNA,DDIT3,ELP1,XPC,FOS,MXD4,VAMP8,HEXIM1,SEC61A1,HSPA4L,RAD9A,SESN1,BMP2,TRIAP1,TSPYL2,ANKRA2,CASP1,RCHY1,NDRG1,DCXR,SLC35D1,JUN,CSRNP2,CCND3,BAIAP2,RPL18,CDK5R1,JAG2,CEBPA	PMAtreatedTHP1s_vs_ControlTHP1s
488	HALLMARK_PANCREAS_BETA_CELLS	0.409319899244332	0.511649874055416	0.0658311958368866	-0.42576719448409	-1.06802915111279	26	SRP14,AKT3,SRPRB,LMO2	PMAtreatedTHP1s_vs_ControlTHP1s
489	HALLMARK_PEROXISOME	0.00381301238132504	0.00949106404362536	0.431707695803346	-0.523073663812712	-1.54769338158092	87	TOP2A,PABPC1,SMARCC1,SOD1,GNPAT,RDH11,YWHAH,CNBP,SCP2,FADS1,ALDH9A1,ITGB1BP1,IDH2,CAT,VPS4B,CTPS1,ERCC3,IDI1,ACSL4,EHHADH,LONP2,ABCD3,HSD17B11,SIAH1,HMGCL,SLC27A2,CTBP1,PEX6,EPHX2	PMAtreatedTHP1s_vs_ControlTHP1s
490	HALLMARK_PI3K_AKT_MTOR_SIGNALING	4.31128220567433e-06	1.95967372985197e-05	0.610526878385931	-0.613905551197177	-1.82320581419262	93	HSP90B1,YWHAB,CALR,ACTR2,RAC1,CFL1,GRB2,PTPN11,PRKCB,ACTR3,CSNK2B,CLTC,SLC2A1,PRKAR2A,UBE2D3,DUSP3,RALB,CDK4,ARF1,UBE2N,PIKFYVE,PTEN,ARPC3,CDK1,AP2M1,GSK3B,MAPK1,PPP2R1B	PMAtreatedTHP1s_vs_ControlTHP1s
491	HALLMARK_PROTEIN_SECRETION	1.05252297401104e-08	5.8473498556169e-08	0.747739663149885	-0.675938240328139	-2.00474057401991	91	PPT1,SOD1,ANP32E,LMAN1,COPB1,RAB2A,RAB14,GOLGA4,LAMP2,COPB2,ATP1A1,SEC31A,SNX2,ARFGEF1,DST,CLTC,DNM1L,AP3B1,AP2B1,ARFGEF2,TMED2,USO1,TMED10,RER1,M6PR,ARF1,GNAS,TPD52,CLCN3,CD63,AP2M1,ARCN1,VPS4B,SEC22B,MAPK1,TMX1,STX16,SCAMP1,STAM,RAB22A,CTSC,VAMP7,DOP1A,ADAM10,IGF2R,ZW10,NAPG,AP3S1,ARFGAP3,MON2,VPS45,GBF1,SNAP23,RAB5A,ARFIP1	PMAtreatedTHP1s_vs_ControlTHP1s
492	HALLMARK_REACTIVE_OXYGEN_SPECIES_PATHWAY	0.0183016767448795	0.0351955322016914	0.352487857583619	-0.558149098433234	-1.51731577007547	46	TXN,SOD1,NDUFA6,NDUFB4,TXNRD1,IPCEF1,PRDX6,CAT,SELENOS,ATOX1,GCLM,FTL,OXSR1,SCAF4	PMAtreatedTHP1s_vs_ControlTHP1s
493	HALLMARK_SPERMATOGENESIS	0.002366039629636	0.00635617507814766	0.431707695803346	-0.532974196587599	-1.57698751376514	87	TOPBP1,STRBP,EZH2,AURKA,PEBP1,DBF4,COIL,TLE4,TSN,MLLT10,BUB1,TTK,PRKAR2A,NCAPH,CSNK2A2,CDK1,NEFH,KIF2C,PSMG1,CLGN,VDAC3,CDKN3,ARL4A,PHF7,AGFG1,GMCL1,PARP2,IL12RB2,ACRV1,HSPA4L	PMAtreatedTHP1s_vs_ControlTHP1s
494	HALLMARK_TGF_BETA_SIGNALING	0.284258210645527	0.384132717088549	0.0789209638180035	-0.407934131357413	-1.12102702250885	51	ARID4B,SPTBN1,ID2,UBE2D3,SKI,APC,TGFBR1,TRIM33,NCOR2,RHOA,HDAC1,MAP3K7,SMAD3,RAB31,SMAD6,PPM1A	PMAtreatedTHP1s_vs_ControlTHP1s
495	HALLMARK_TNFA_SIGNALING_VIA_NFKB	0.00482655069697404	0.0109694334022137	0.407017918923954	0.294200259579905	1.43298715481039	179	ATP2B1,IL1B,VEGFA,LDLR,PHLDA1,CXCL3,RCAN1,CCL5,SAT1,TNFRSF9,DUSP4,CCND1,F3,HBEGF,AREG,BCL6,ICAM1,SGK1,INHBA,CFLAR,TNC,BCL2A1,PHLDA2,PTGS2,DRAM1,CCL20,IRF1,PLPP3,CD44,IER3,JAG1,NAMPT,TAP1,EHD1,MAFF,BIRC3,SLC2A6,BTG1,SPHK1,NINJ1,SLC2A3,IL7R,TNFAIP8,CD83,NR4A1,KLF6	PMAtreatedTHP1s_vs_ControlTHP1s
496	HALLMARK_UNFOLDED_PROTEIN_RESPONSE	4.87508417063813e-10	3.48220297902724e-09	0.801215574617779	-0.679206120028929	-2.03642195981628	104	HSP90B1,NPM1,CALR,HSPA5,RPS14,KHSRP,DKC1,PDIA6,KIF5B,EIF4G1,EEF2,NOP56,FUS,HSPA9,YWHAZ,NOP14,MTREX,HYOU1,SDAD1,SERP1,SEC31A,DNAJC3,ATF6,SSR1,DCP2,PAIP1,EXOSC9,CEBPG,NOLC1,NHP2,DCTN1,CNOT2,CNOT6,ATF4,EDEM1,SRPRB,TTC37,DDX10,SPCS3,EIF4A1,CNOT4,LSM4,MTHFD2,DNAJA4,GEMIN4,EIF2S1,SRPRA,XBP1,PREB,XPOT,EIF4A2,NFYB,LSM1,CKS1B	PMAtreatedTHP1s_vs_ControlTHP1s
497	HALLMARK_UV_RESPONSE_DN	0.379979570990807	0.48715329614206	0.0593487680335629	-0.347564245437848	-1.05663350840951	135	PHF3,CELF2,NIPBL,ATRX,PIK3CD,AKT3,YTHDC1,SCAF8,INPP4B,AGGF1,ATP2B4,MRPS31,MAPK14,SLC7A1,ADGRL2,RXRA,SPOP,PRKAR2B,PTEN,DLG1,VLDLR,INSIG1,MGMT,SMAD3,MAP1B,KIT,MAP2K5,NR3C1,NEK7,MYC,PRDM2,LAMC1,ATP2C1,ATRN,GCNT1,TOGARAM1,NFKB1,CAV1,RASA2,RUNX1,MIOS,CITED2,HAS2	PMAtreatedTHP1s_vs_ControlTHP1s
498	HALLMARK_UV_RESPONSE_UP	0.00195824384296624	0.00575954071460658	0.431707695803346	-0.510624577083249	-1.54782830989292	131	PPT1,HNRNPU,SHOX2,EIF5,POLE3,DNAJA1,GRPEL1,DDX21,PDAP1,CDC5L,TMBIM6,PSMC3,DGAT1,PPAT,CA2,CLTB,TUBA4A,AMD1,CEBPG,PRPF3,TCHH,GLS,RET,CREG1,DNAJB1,EIF2S3,MARK2,LYN,CASP3,RPN1,BSG,FEN1,MRPL23,STIP1,CNP,PARP2,FOS,ATP6V1C1,GGH,FKBP4,ALDOA,ALAS1,AGO2,POLG2,BMP2,NUP58,HSPA13,WIZ,BTG3	PMAtreatedTHP1s_vs_ControlTHP1s
499	HALLMARK_WNT_BETA_CATENIN_SIGNALING	0.735576923076923	0.782528641571195	0.0363783055518278	-0.315039932530389	-0.821434802219825	35	HDAC2,CUL1,RBPJ,NCOR2,CSNK1E,MAML1,MYC,HDAC5,KAT2A,JAG2,CTNNB1,NCSTN,FZD1,AXIN1	PMAtreatedTHP1s_vs_ControlTHP1s
500	HALLMARK_XENOBIOTIC_METABOLISM	0.851020408163265	0.886479591836735	0.0204160330522345	-0.266893858045237	-0.814156829641556	149	NMT1,TMBIM6,PTGES3,TMEM97,ARPP19,CA2,ID2,ADH5,ARG2,ETS2,FAH,ALDH9A1,IRF8,CAT,SHMT2,ACP1,HSD11B1,ATP2A2,ACOX3,COMT,FBP1,PDK4,GART,ETFDH,CES1,MTHFD1,LPIN2,ALAS1	PMAtreatedTHP1s_vs_ControlTHP1s
