# Supplementary material for: Efficient generation of isogenic primary human myeloid cells using CRISPR-Cas9 ribonucleoproteins
Source: Cell Rep. Author manuscript; Available in PMC 2021 Jun 9. (PMC8188731; doi:10.1016/j.celrep.2021.109105)
Supplement: 3 [file NIHMS1709014-supplement-3.csv]

	row	baseMean	log2FoldChange	lfcSE	stat	pvalue	padj	comparison
1	ENSG00000000003	16.7155169652296	0.60385963371415	0.352223942493392	1.71441960884155	0.0864516897796995	0.214235741298092	NucleofectedMoDCs_vs_controlMoDCs
2	ENSG00000000419	12.710705114482	-0.789577030782057	0.33111839461369	-2.38457616256337	0.0170988082164262	0.0675053176198955	NucleofectedMoDCs_vs_controlMoDCs
3	ENSG00000000457	21.5560866139181	0.302901217430624	0.233504175843582	1.29719828922258	0.194562969222689	0.369614319593977	NucleofectedMoDCs_vs_controlMoDCs
4	ENSG00000000460	7.07582666614451	0.981005624323861	0.428628227703878	2.28870979771682	0.0220962193766003	0.0818296707536911	NucleofectedMoDCs_vs_controlMoDCs
5	ENSG00000000938	737.73689170672	-0.308210005936437	0.0918958449037155	-3.35390578604905	0.000796794875635149	0.00618459507804208	NucleofectedMoDCs_vs_controlMoDCs
6	ENSG00000000971	2.45977484973212	-0.986283358617882	0.643183657204049	-1.53343970663885	0.125167551691338	0.275226017775979	NucleofectedMoDCs_vs_controlMoDCs
7	ENSG00000001036	119.628549179991	0.153347449719765	0.182860067244307	0.838605454054043	0.401690749064702	0.588592998903664	NucleofectedMoDCs_vs_controlMoDCs
8	ENSG00000001084	79.3418435410787	0.26911971883985	0.141298839334589	1.90461379659734	0.0568302918485187	0.159865563021213	NucleofectedMoDCs_vs_controlMoDCs
9	ENSG00000001167	8.81907796887105	-0.0335121367859031	0.339619347801437	-0.0986755819503441	0.921395857007843	0.958187705464753	NucleofectedMoDCs_vs_controlMoDCs
10	ENSG00000001460	31.7211381833525	0.375777043272805	0.361988627142677	1.03809074400753	0.299227810256026	0.487835409850533	NucleofectedMoDCs_vs_controlMoDCs
11	ENSG00000001461	33.564666597096	-0.337972633932897	0.223154282346329	-1.51452452706408	0.129892857914955	0.282081364525651	NucleofectedMoDCs_vs_controlMoDCs
12	ENSG00000001497	5.45754652112308	0.00234160252747795	0.478509447619091	0.00489353457727743	0.996095539896185	0.997588678209088	NucleofectedMoDCs_vs_controlMoDCs
13	ENSG00000001561	16.0352054802985	-0.547054994333271	0.355426923271964	-1.53914900226812	0.123767924398703	0.273081749616393	NucleofectedMoDCs_vs_controlMoDCs
14	ENSG00000001629	70.8940857282159	-0.625291977386306	0.140905450680768	-4.43767061079102	9.09376365179707e-06	0.00014916692010894	NucleofectedMoDCs_vs_controlMoDCs
15	ENSG00000001630	58.1638981188	-0.535275393167475	0.218723072370558	-2.44727447985285	0.014394117393501	0.0591251390973057	NucleofectedMoDCs_vs_controlMoDCs
16	ENSG00000001631	100.544176009537	-0.0871127085233165	0.113845234347668	-0.765185376642871	0.444161166176499	0.627125385487439	NucleofectedMoDCs_vs_controlMoDCs
17	ENSG00000002016	16.1735613084569	0.638973452251509	0.289269013496971	2.20892464259121	0.0271798828550693	0.0948456699629186	NucleofectedMoDCs_vs_controlMoDCs
18	ENSG00000002079	0.180976863447796	-0.868641713683383	3.0321812012679	-0.286474209826301	0.774514943691635	NA	NucleofectedMoDCs_vs_controlMoDCs
19	ENSG00000002330	3.49766750594472	0.609498078416758	0.571475576751789	1.06653390488021	0.286182360542366	0.474212982644061	NucleofectedMoDCs_vs_controlMoDCs
20	ENSG00000002549	124.746883341841	-1.30504833467431	0.129994482323665	-10.0392594466044	1.02440322737895e-23	8.08859475581803e-21	NucleofectedMoDCs_vs_controlMoDCs
21	ENSG00000002586	54.3079523399486	-0.502677108959005	0.2081253137184	-2.41526174773311	0.0157239056369314	0.0634618877367881	NucleofectedMoDCs_vs_controlMoDCs
22	ENSG00000002587	11.735202764961	-1.02111524902084	0.316196340001442	-3.22937086816433	0.00124062894497435	0.00882151674300021	NucleofectedMoDCs_vs_controlMoDCs
23	ENSG00000002726	2.93158689124494	0.53748796700081	0.688603793402499	0.780547496471082	0.43506868205784	0.618971120753639	NucleofectedMoDCs_vs_controlMoDCs
24	ENSG00000002746	4.00433625529149	0.966615573156317	0.626936123585696	1.54180870553105	0.12312008595974	0.272190824994547	NucleofectedMoDCs_vs_controlMoDCs
25	ENSG00000002822	3.46998912010444	-0.70067379741916	0.700871360381865	-0.9997181180829	0.317446941432701	0.505859170684107	NucleofectedMoDCs_vs_controlMoDCs
26	ENSG00000002834	89.447106916256	-0.598574318748074	0.154597503336928	-3.87182396758083	0.000108023957878014	0.00118092144260477	NucleofectedMoDCs_vs_controlMoDCs
27	ENSG00000002919	39.6093564900992	0.0496334821815434	0.218375797902721	0.227284720459972	0.820202353536061	0.903069980558719	NucleofectedMoDCs_vs_controlMoDCs
28	ENSG00000002933	9.38507048879984	0.83301806697854	0.886436050349771	0.93973848045761	0.347351721676443	0.536771351057867	NucleofectedMoDCs_vs_controlMoDCs
29	ENSG00000003056	369.551149958325	-0.824913693217055	0.118223248059225	-6.97759287415116	3.00280314512553e-12	2.55694575656743e-10	NucleofectedMoDCs_vs_controlMoDCs
30	ENSG00000003096	0.304400837259165	-1.6190743320146	2.30680000903989	-0.701870264292425	0.48276007458998	NA	NucleofectedMoDCs_vs_controlMoDCs
31	ENSG00000003147	15.4763517116689	0.396858052956023	0.302088935389396	1.31371264043309	0.188942925535648	0.3617865475617	NucleofectedMoDCs_vs_controlMoDCs
32	ENSG00000003249	0.892402766713306	0.756821056411323	1.34156291892462	0.564133851446923	0.572663041645914	NA	NucleofectedMoDCs_vs_controlMoDCs
33	ENSG00000003393	15.3151466062591	-0.379979491364682	0.332947020220781	-1.14126112650809	0.253761273815248	0.439240111870217	NucleofectedMoDCs_vs_controlMoDCs
34	ENSG00000003400	32.3584271136167	0.177965415549222	0.211818242377432	0.840179833199215	0.400807563887995	0.588075664476223	NucleofectedMoDCs_vs_controlMoDCs
35	ENSG00000003402	692.221506911813	0.233771294097801	0.0946147177914147	2.47077092818865	0.0134822150001984	0.0561764348209275	NucleofectedMoDCs_vs_controlMoDCs
36	ENSG00000003436	133.011873631217	0.609856305525925	0.135049676615661	4.51579241660475	6.30804343549887e-06	0.000109031863202041	NucleofectedMoDCs_vs_controlMoDCs
37	ENSG00000003509	15.4550038270253	0.124418876561244	0.28054200155068	0.443494649191658	0.65740798866527	0.7956409232289	NucleofectedMoDCs_vs_controlMoDCs
38	ENSG00000003756	133.054402545677	-0.225652521442936	0.122600166114604	-1.84055640864305	0.0656865907542611	0.176675642382269	NucleofectedMoDCs_vs_controlMoDCs
39	ENSG00000003987	3.09197739363129	-1.20457991882494	0.670561958263173	-1.79637377871082	0.0724350912033185	0.189327410366062	NucleofectedMoDCs_vs_controlMoDCs
40	ENSG00000003989	2.17204790881018	-0.48698928921038	0.938141327365286	-0.519100134494726	0.603690914555483	0.756071728676518	NucleofectedMoDCs_vs_controlMoDCs
41	ENSG00000004059	0.721809476696707	0.885182294509041	1.34053609679905	0.660319626321657	0.509048737944582	NA	NucleofectedMoDCs_vs_controlMoDCs
42	ENSG00000004139	6.55797651606039	0.89948217765567	0.530698291180307	1.69490309768129	0.0900938048004105	0.219929663179867	NucleofectedMoDCs_vs_controlMoDCs
43	ENSG00000004142	21.2089575090437	-0.771232231758735	0.262293212761986	-2.94034383748457	0.00327848214556039	0.0192791175865029	NucleofectedMoDCs_vs_controlMoDCs
44	ENSG00000004399	45.7431488896572	1.49191837051461	0.337111636765394	4.42559142968083	9.61784094016844e-06	0.000156780289291473	NucleofectedMoDCs_vs_controlMoDCs
45	ENSG00000004455	43.3057551085514	-0.188393374312088	0.203064198293372	-0.927752779147761	0.353535823715689	0.543662038326872	NucleofectedMoDCs_vs_controlMoDCs
46	ENSG00000004468	6.1103997752724	0.588761800941369	0.495004875282677	1.18940606515269	0.234279915292806	0.417103249825902	NucleofectedMoDCs_vs_controlMoDCs
47	ENSG00000004478	29.4577418848489	-0.23253896854222	0.223604406100616	-1.03995700530867	0.298359876184584	0.48692309368681	NucleofectedMoDCs_vs_controlMoDCs
48	ENSG00000004487	27.695689818217	-0.213757190602388	0.206744195434925	-1.03392112244172	0.301173039500697	0.489843561258382	NucleofectedMoDCs_vs_controlMoDCs
49	ENSG00000004534	88.6363634328462	-0.245637553772975	0.195169589003024	-1.25858518751694	0.208180200009586	0.386334889931342	NucleofectedMoDCs_vs_controlMoDCs
50	ENSG00000004660	1.58617234015216	1.61319856160724	0.854614246303124	1.88763359443817	0.0590751568302497	0.164298792484354	NucleofectedMoDCs_vs_controlMoDCs
51	ENSG00000004700	59.1072551252106	-1.49280371200273	0.217799323070398	-6.85403283609023	7.17965903189316e-12	5.64334194764779e-10	NucleofectedMoDCs_vs_controlMoDCs
52	ENSG00000004766	58.3129341788027	-0.522095116422926	0.209286949704804	-2.49463770750796	0.0126085791690969	0.0533293471503244	NucleofectedMoDCs_vs_controlMoDCs
53	ENSG00000004779	21.1649179040785	0.95164814359229	0.430088447843564	2.21268008560516	0.02691970930143	0.0943547760845722	NucleofectedMoDCs_vs_controlMoDCs
54	ENSG00000004799	65.4905546767276	1.544793904046	0.287752551092805	5.36848030774807	7.94028589099628e-08	2.44125143738932e-06	NucleofectedMoDCs_vs_controlMoDCs
55	ENSG00000004809	3.65999145016783	-0.284726019991998	0.672110889533626	-0.423629529629504	0.671836016047781	0.805359425489339	NucleofectedMoDCs_vs_controlMoDCs
56	ENSG00000004838	1.87404136495056	0.152652498787568	0.865164596243918	0.176443302754532	0.859945687589621	0.92457131699186	NucleofectedMoDCs_vs_controlMoDCs
57	ENSG00000004846	3.96723258906253	0.65943666062	0.561802538405665	1.17378725715873	0.240480249332499	0.424272030383389	NucleofectedMoDCs_vs_controlMoDCs
58	ENSG00000004848	0.181720515560939	-0.187374958699331	2.59005664379863	-0.0723439617229851	0.942328179931235	NA	NucleofectedMoDCs_vs_controlMoDCs
59	ENSG00000004864	60.6837956007542	-0.421517792158743	0.129578008491746	-3.25300409432974	0.00114191851801553	0.00824797237260927	NucleofectedMoDCs_vs_controlMoDCs
60	ENSG00000004866	12.2537405294068	0.48523576897151	0.339489602786554	1.42930966070437	0.152915250547906	0.315170285344688	NucleofectedMoDCs_vs_controlMoDCs
61	ENSG00000004897	136.276157635692	-0.630015926066503	0.124170855719341	-5.07378259106554	3.89984605774381e-07	9.94775710265311e-06	NucleofectedMoDCs_vs_controlMoDCs
62	ENSG00000004939	43.478424790202	-0.173540124533243	0.237945705341996	-0.729326567520168	0.465801924618539	0.645199364687716	NucleofectedMoDCs_vs_controlMoDCs
63	ENSG00000004961	16.2576217072319	-0.324069354380147	0.274570507157257	-1.18027736385591	0.237889918079106	0.421407443523621	NucleofectedMoDCs_vs_controlMoDCs
64	ENSG00000004975	2.43616766376891	1.05745723540427	0.720815830687806	1.46702831761511	0.142368352212189	0.299718544762508	NucleofectedMoDCs_vs_controlMoDCs
65	ENSG00000005007	86.6258546156437	-0.344445723372035	0.153571329922941	-2.24290382550487	0.0249030170276491	0.0891020203475369	NucleofectedMoDCs_vs_controlMoDCs
66	ENSG00000005020	391.908863558143	-1.02642252507269	0.16367333106242	-6.27116536585449	3.58355772374051e-10	1.85820839459989e-08	NucleofectedMoDCs_vs_controlMoDCs
67	ENSG00000005022	25.3782890828789	1.5700848739459	0.475154912928845	3.30436417939557	0.00095192088126906	0.00713777656848881	NucleofectedMoDCs_vs_controlMoDCs
68	ENSG00000005059	30.5209420809107	0.213066240050751	0.338669101790166	0.629128074939543	0.529265211752736	0.697085904417073	NucleofectedMoDCs_vs_controlMoDCs
69	ENSG00000005073	0	NA	NA	NA	NA	NA	NucleofectedMoDCs_vs_controlMoDCs
70	ENSG00000005075	62.3247203012311	-0.340731645797702	0.175664196604521	-1.93967611148903	0.0524190645295106	0.151308004310756	NucleofectedMoDCs_vs_controlMoDCs
71	ENSG00000005100	17.3889931339657	0.686303482835356	0.298420186680673	2.29978906745254	0.021460173130984	0.0800310578485021	NucleofectedMoDCs_vs_controlMoDCs
72	ENSG00000005108	3.17512290308552	1.14940433229875	0.799363561650371	1.43789933322165	0.150462618934366	0.311635406403823	NucleofectedMoDCs_vs_controlMoDCs
73	ENSG00000005156	71.7223210311571	0.0526701119135028	0.177500027127454	0.296732979514887	0.76667037641067	0.869511397336083	NucleofectedMoDCs_vs_controlMoDCs
74	ENSG00000005175	180.404246679943	-0.540877664530303	0.141830413147936	-3.81355206211055	0.000136983652458805	0.00144214728900721	NucleofectedMoDCs_vs_controlMoDCs
75	ENSG00000005187	14.3435536577145	0.451231016744043	0.265237830570668	1.70123174274652	0.0888994794421787	0.218016366242638	NucleofectedMoDCs_vs_controlMoDCs
76	ENSG00000005189	2.11557247595957	1.74838206421262	0.908531561898692	1.92440432180339	0.0543039231566335	0.1552779340171	NucleofectedMoDCs_vs_controlMoDCs
77	ENSG00000005194	18.3301155349926	-0.0860981938567048	0.284281153198609	-0.302862827478941	0.761994401029475	0.866610235713174	NucleofectedMoDCs_vs_controlMoDCs
78	ENSG00000005206	9.07229334681899	0.540270502663582	0.338894691966732	1.59421352848046	0.110888217453141	0.253786459206655	NucleofectedMoDCs_vs_controlMoDCs
79	ENSG00000005238	3.73566854140123	0.841532526208603	0.664396108566624	1.26661266578478	0.205293821349379	0.382552989772588	NucleofectedMoDCs_vs_controlMoDCs
80	ENSG00000005243	0.0665095436574232	0.453812184733445	3.05565697235927	0.148515421998778	0.881936015925289	NA	NucleofectedMoDCs_vs_controlMoDCs
81	ENSG00000005249	32.317238482981	0.31585011458843	0.384912005187503	0.820577457527127	0.411886992335074	0.598379003118425	NucleofectedMoDCs_vs_controlMoDCs
82	ENSG00000005302	51.5204954763372	-0.345719693198203	0.186188455813657	-1.85682668502396	0.0633358158875057	0.172473186672184	NucleofectedMoDCs_vs_controlMoDCs
83	ENSG00000005339	220.461365898126	0.105542162832667	0.0897157263591147	1.17640649098912	0.239432479152088	0.423326371028083	NucleofectedMoDCs_vs_controlMoDCs
84	ENSG00000005379	1.90806640906088	0.044353176801004	0.795913557775564	0.0557261229786853	0.955559988705682	0.976241402329377	NucleofectedMoDCs_vs_controlMoDCs
85	ENSG00000005381	3.61790513985598	-1.75829085888398	0.716251532523742	-2.45485109496181	0.0140942956665368	0.0581686885301523	NucleofectedMoDCs_vs_controlMoDCs
86	ENSG00000005421	0.175411697924962	-0.868642015599296	2.61819161018487	-0.331771751242439	0.740061616471614	NA	NucleofectedMoDCs_vs_controlMoDCs
87	ENSG00000005436	30.3884148217257	-0.330524103566123	0.205499212656748	-1.60839596070963	0.107748485768442	0.248565597116016	NucleofectedMoDCs_vs_controlMoDCs
88	ENSG00000005448	2.17172816160046	1.64541481834319	0.969192471981836	1.6977172913638	0.089561132618108	0.219060325923564	NucleofectedMoDCs_vs_controlMoDCs
89	ENSG00000005469	12.8245674241066	-0.028775856753598	0.292427444183564	-0.0984034068140836	0.921611969565176	0.958240349752599	NucleofectedMoDCs_vs_controlMoDCs
90	ENSG00000005471	6.76054276923481	-0.00414729187979552	0.422856712010862	-0.00980779484396356	0.992174637375989	0.995498505507902	NucleofectedMoDCs_vs_controlMoDCs
91	ENSG00000005483	523.127409664122	0.0278521294494466	0.0839625422771041	0.331720892365614	0.740100023309448	0.852054231249249	NucleofectedMoDCs_vs_controlMoDCs
92	ENSG00000005486	5.21503174848176	1.25198591564001	0.523520374965489	2.39147505142001	0.0167808244076304	0.0667047370217272	NucleofectedMoDCs_vs_controlMoDCs
93	ENSG00000005513	0.818198766002184	1.13566374123162	1.21952020899587	0.931238148293335	0.35173038858442	NA	NucleofectedMoDCs_vs_controlMoDCs
94	ENSG00000005700	421.301593321171	-0.714720066650281	0.0945042123329975	-7.56283819531636	3.94368058044063e-14	4.89326252591672e-12	NucleofectedMoDCs_vs_controlMoDCs
95	ENSG00000005801	89.0776835260669	0.0464817781104111	0.188882957041969	0.246087729874343	0.80561432120862	0.894549116192466	NucleofectedMoDCs_vs_controlMoDCs
96	ENSG00000005810	215.123341868562	-0.281252964221502	0.106835043842368	-2.6325909000092	0.00847363447646316	0.0393255422096291	NucleofectedMoDCs_vs_controlMoDCs
97	ENSG00000005812	77.5299174508158	-0.377890198862562	0.134768767683049	-2.8039894209858	0.00504745611890824	0.0267972960403512	NucleofectedMoDCs_vs_controlMoDCs
98	ENSG00000005844	45.7368672697706	-0.198685454141679	0.179193171393615	-1.1087780443667	0.267525944250581	0.454049162440336	NucleofectedMoDCs_vs_controlMoDCs
99	ENSG00000005882	6.97354980509698	0.342144838899204	0.431561427202498	0.792806811111646	0.427890387591519	0.612566665802891	NucleofectedMoDCs_vs_controlMoDCs
100	ENSG00000005884	17.5052796638082	0.452291141799037	0.288842862440646	1.5658726616171	0.117378431162601	0.263502290995805	NucleofectedMoDCs_vs_controlMoDCs
101	ENSG00000005889	74.9198642867711	-0.0664449444583241	0.209912242405429	-0.316536776020862	0.751595115792354	0.859912376879966	NucleofectedMoDCs_vs_controlMoDCs
102	ENSG00000005893	339.785641341884	-0.261694755601332	0.143565495600142	-1.82282486824134	0.0683299199955746	0.181770143988228	NucleofectedMoDCs_vs_controlMoDCs
103	ENSG00000005981	0.902752375826136	-0.753231009117645	1.20121577812351	-0.627057205570771	0.530621737536918	NA	NucleofectedMoDCs_vs_controlMoDCs
104	ENSG00000006007	110.705477800511	-0.548885569324368	0.18347230523632	-2.99165352840245	0.00277470977646031	0.0169299204520169	NucleofectedMoDCs_vs_controlMoDCs
105	ENSG00000006015	43.4418232951726	0.368399474575945	0.252792953014039	1.45731702637884	0.145028889023217	0.303420068797098	NucleofectedMoDCs_vs_controlMoDCs
106	ENSG00000006016	0.092920506389839	-0.548047199433244	3.05565697235927	-0.179354948670857	0.857659003473252	NA	NucleofectedMoDCs_vs_controlMoDCs
107	ENSG00000006025	0.539137685649328	-0.970524845082454	1.51709137457547	-0.639727350209237	0.522349871166249	NA	NucleofectedMoDCs_vs_controlMoDCs
108	ENSG00000006042	8.8825307043882	0.687071255606376	0.454504545239675	1.51169281540201	0.13061202720932	0.283253623552196	NucleofectedMoDCs_vs_controlMoDCs
109	ENSG00000006047	0.367736244635482	-0.500434015578263	1.96169312782135	-0.255103108881278	0.798643463049905	NA	NucleofectedMoDCs_vs_controlMoDCs
110	ENSG00000006062	5.47697070448959	-0.791362617361275	0.574823156839507	-1.37670622337546	0.16860309387052	0.336101123857643	NucleofectedMoDCs_vs_controlMoDCs
111	ENSG00000006118	247.870875600198	-0.105368686817543	0.137895463492564	-0.764120038098463	0.444795712096177	0.627613217027268	NucleofectedMoDCs_vs_controlMoDCs
112	ENSG00000006125	181.994821939428	-0.169057984123887	0.10856327469343	-1.55722996198564	0.1194158971362	0.266560466352214	NucleofectedMoDCs_vs_controlMoDCs
113	ENSG00000006194	6.36630834263443	-0.22309624248393	0.493360742726961	-0.452196989267542	0.651127076936907	0.790971283658243	NucleofectedMoDCs_vs_controlMoDCs
114	ENSG00000006210	6.56172483969105	0.947662536225435	0.504099860296598	1.87991033298017	0.0601202994134528	0.166324211038555	NucleofectedMoDCs_vs_controlMoDCs
115	ENSG00000006282	8.28656220830701	1.04159254680017	0.555978533072264	1.87344022267274	0.0610076200785409	0.168216407680053	NucleofectedMoDCs_vs_controlMoDCs
116	ENSG00000006283	11.5518435524816	2.16877227722396	0.372179400203655	5.82722277492309	5.6357359597824e-09	2.255722796253e-07	NucleofectedMoDCs_vs_controlMoDCs
117	ENSG00000006327	1.4367520279729	2.63910749503495	1.10053177732267	2.39802934310107	0.0164835447179266	0.0658078892285394	NucleofectedMoDCs_vs_controlMoDCs
118	ENSG00000006377	1.59629987131128	0.364941270843013	0.84925365729981	0.429719987316085	0.667399342294203	0.801867061487938	NucleofectedMoDCs_vs_controlMoDCs
119	ENSG00000006432	11.8305449123339	0.113541043996327	0.492153815371034	0.230702354528591	0.817546044217947	0.901631155743124	NucleofectedMoDCs_vs_controlMoDCs
120	ENSG00000006451	127.538381598644	-0.298290143049328	0.157156348461341	-1.89804704658625	0.0576898848111599	0.16147776169105	NucleofectedMoDCs_vs_controlMoDCs
121	ENSG00000006453	5.99382978595476	0.0159686329597775	0.462691030248262	0.034512518972346	0.972468459599728	0.985402182331382	NucleofectedMoDCs_vs_controlMoDCs
122	ENSG00000006459	49.2602334127997	-0.00419452631371025	0.153476058360544	-0.0273301670535251	0.978196396021118	0.989071571320305	NucleofectedMoDCs_vs_controlMoDCs
123	ENSG00000006468	0.508182821979264	1.61177326215036	1.61561476543185	0.997622265305018	0.318462560246422	NA	NucleofectedMoDCs_vs_controlMoDCs
124	ENSG00000006530	30.6599561598417	0.149075384967912	0.191615058404171	0.777994100304315	0.436572491257017	0.620191425059343	NucleofectedMoDCs_vs_controlMoDCs
125	ENSG00000006534	55.7315089074074	0.026591368531941	0.151444419723794	0.175585000625567	0.860619987036856	0.924884567515744	NucleofectedMoDCs_vs_controlMoDCs
126	ENSG00000006555	17.2348861219653	0.547033936671829	0.450201888032616	1.21508583418512	0.224333355841227	0.404998412421321	NucleofectedMoDCs_vs_controlMoDCs
127	ENSG00000006576	63.5270138274901	-0.804094553608537	0.194772310419235	-4.1283822730129	3.65324401629509e-05	0.000477505656938013	NucleofectedMoDCs_vs_controlMoDCs
128	ENSG00000006607	19.8285089338296	-0.00535994291524185	0.282791836615787	-0.0189536691701751	0.984878065408572	0.991959000070291	NucleofectedMoDCs_vs_controlMoDCs
129	ENSG00000006625	50.3653568888237	-0.556590276061605	0.210652890027646	-2.64221523848336	0.00823656942413131	0.0385757474970572	NucleofectedMoDCs_vs_controlMoDCs
130	ENSG00000006634	43.4889866242967	-0.869474880921504	0.211423755155673	-4.11247487436453	3.91440083844131e-05	0.000503309081899067	NucleofectedMoDCs_vs_controlMoDCs
131	ENSG00000006638	9.44481914138231	1.1539408499832	0.436706311152451	2.64237273543859	0.00823273984073673	0.0385702259197362	NucleofectedMoDCs_vs_controlMoDCs
132	ENSG00000006652	44.1609080646606	0.418044420955744	0.159123863952049	2.6271635854803	0.00860999311750047	0.0397671338591068	NucleofectedMoDCs_vs_controlMoDCs
133	ENSG00000006659	3.00945501921132	-0.340107085832889	0.733427334053983	-0.463722948465751	0.642846253441359	0.784356414169407	NucleofectedMoDCs_vs_controlMoDCs
134	ENSG00000006695	7.39709146377491	0.288004590213535	0.381032395128073	0.755853291993009	0.44973716082422	0.632018786560758	NucleofectedMoDCs_vs_controlMoDCs
135	ENSG00000006704	11.1115726975198	0.692569241078739	0.389617037944242	1.77756405298131	0.0754754820898736	0.194522937593946	NucleofectedMoDCs_vs_controlMoDCs
136	ENSG00000006712	10.8435429735065	-0.806047443123461	0.347667681272554	-2.3184422554697	0.0204252978161185	0.0772665175008263	NucleofectedMoDCs_vs_controlMoDCs
137	ENSG00000006715	198.080254215322	-0.849511987928471	0.102624241162923	-8.27788813151673	1.25378927161208e-16	2.50339924565211e-14	NucleofectedMoDCs_vs_controlMoDCs
138	ENSG00000006740	3.12292647457752	0.737446851202055	0.653060543403542	1.12921666857826	0.258806443799485	0.44469776738593	NucleofectedMoDCs_vs_controlMoDCs
139	ENSG00000006744	8.5203443170336	0.986397237918718	0.365020798194474	2.70230420512419	0.0068860727832382	0.0336935821383786	NucleofectedMoDCs_vs_controlMoDCs
140	ENSG00000006747	108.980017716537	-0.791024969582932	0.161901941605824	-4.88582756782996	1.02995310413012e-06	2.30558187781498e-05	NucleofectedMoDCs_vs_controlMoDCs
141	ENSG00000006756	93.0301893263417	0.332809633114181	0.18889402585708	1.76188543604862	0.0780886557715305	0.199272133079029	NucleofectedMoDCs_vs_controlMoDCs
142	ENSG00000006757	15.260380204037	0.21671640425661	0.308819594517902	0.701757298123928	0.482830533220426	0.659530486165921	NucleofectedMoDCs_vs_controlMoDCs
143	ENSG00000006831	28.3199399945932	-0.806775618033341	0.220894144625102	-3.65231780771096	0.000259883973000101	0.00245083848804818	NucleofectedMoDCs_vs_controlMoDCs
144	ENSG00000006837	4.6861436810268	-1.28863214639046	0.462376221260522	-2.78697754585521	0.00532021652686818	0.0277863744101705	NucleofectedMoDCs_vs_controlMoDCs
145	ENSG00000007038	5.12725539149027	-0.536646262479591	0.481666055777504	-1.1141459026282	0.265216598947872	0.451718554791988	NucleofectedMoDCs_vs_controlMoDCs
146	ENSG00000007047	20.8256569288714	0.271147268435035	0.224944515483617	1.20539621893908	0.228050380453469	0.409538215533672	NucleofectedMoDCs_vs_controlMoDCs
147	ENSG00000007062	0.329289603846449	-0.444694393742941	2.01205009317068	-0.221015567779514	0.825080311368476	NA	NucleofectedMoDCs_vs_controlMoDCs
148	ENSG00000007080	5.29361256954861	-0.182437421976046	0.454554715208501	-0.401354151375074	0.688159400124109	0.817151547583107	NucleofectedMoDCs_vs_controlMoDCs
149	ENSG00000007129	0.441906507770424	2.4543909274359	2.04706252878652	1.19898190354295	0.230534982275982	NA	NucleofectedMoDCs_vs_controlMoDCs
150	ENSG00000007168	115.628498211754	-0.286137195106739	0.136963158599084	-2.08915447068736	0.0366938203578206	0.117575824757269	NucleofectedMoDCs_vs_controlMoDCs
151	ENSG00000007174	0.25546030239581	-1.230751912302	2.77691693403132	-0.443208040261863	0.657615263809485	NA	NucleofectedMoDCs_vs_controlMoDCs
152	ENSG00000007202	118.399208829629	-0.482312339641088	0.179511459466136	-2.68680529407692	0.00721389902082227	0.0348589668368482	NucleofectedMoDCs_vs_controlMoDCs
153	ENSG00000007237	146.13968031785	-0.382435593727146	0.170463695016874	-2.24350172445394	0.0248644787828068	0.0890374893704674	NucleofectedMoDCs_vs_controlMoDCs
154	ENSG00000007255	1.15489130117421	2.20379608983997	1.04131774256566	2.11635315500353	0.0343147830606862	NA	NucleofectedMoDCs_vs_controlMoDCs
155	ENSG00000007264	4.21795725122104	-0.36562610347918	0.514041366322989	-0.711277588600613	0.476912236640184	0.654327656794616	NucleofectedMoDCs_vs_controlMoDCs
156	ENSG00000007341	10.6526110716329	-0.638901998020934	0.370697533772395	-1.72351294468879	0.0847958063299483	0.211181068352334	NucleofectedMoDCs_vs_controlMoDCs
157	ENSG00000007372	5.14037637837569	0.648343933206957	0.592653434973801	1.09396806792425	0.273968983276982	0.460752755204227	NucleofectedMoDCs_vs_controlMoDCs
158	ENSG00000007376	2.00854200027996	0.120432395540154	0.742242946806554	0.162254685016955	0.871105297859431	0.930535094807996	NucleofectedMoDCs_vs_controlMoDCs
159	ENSG00000007384	0.749756888782742	1.7827656080218	1.55377387004239	1.14737777638979	0.251225521997839	NA	NucleofectedMoDCs_vs_controlMoDCs
160	ENSG00000007392	54.6962123459384	0.251107424178569	0.191084609732572	1.31411642481307	0.188807027621128	0.361632368960215	NucleofectedMoDCs_vs_controlMoDCs
161	ENSG00000007402	0.255791755483352	0.854565557140106	2.36666163243307	0.361084806306494	0.718036050944033	NA	NucleofectedMoDCs_vs_controlMoDCs
162	ENSG00000007516	48.6775205977748	-0.708758898320138	0.174103504964009	-4.0709053988698	4.68307659380622e-05	0.000584829069094233	NucleofectedMoDCs_vs_controlMoDCs
163	ENSG00000007520	4.87399127998879	0.203949927374271	0.443816436253786	0.459536670376144	0.6458488249389	0.786438310929951	NucleofectedMoDCs_vs_controlMoDCs
164	ENSG00000007541	1.32934166711926	0.0878673955966528	1.02266943821729	0.0859196455013096	0.931530294407507	0.963366942223213	NucleofectedMoDCs_vs_controlMoDCs
165	ENSG00000007545	11.2899660053197	0.343398213647564	0.347298875075321	0.988768574539979	0.32277638290881	0.51194603401529	NucleofectedMoDCs_vs_controlMoDCs
166	ENSG00000007923	5.76455017848694	-0.613895121102434	0.417335760800509	-1.47098614296771	0.141294864380747	0.298121351774318	NucleofectedMoDCs_vs_controlMoDCs
167	ENSG00000007933	7.0107268097377	1.06621650393758	0.371083420780435	2.87325287046021	0.00406268790139127	0.0226849731710279	NucleofectedMoDCs_vs_controlMoDCs
168	ENSG00000007944	35.666396724706	-1.05944413362409	0.261924313281196	-4.04484837757958	5.23569982463325e-05	0.000641844330654229	NucleofectedMoDCs_vs_controlMoDCs
169	ENSG00000007952	1.67726726757515	1.06574900866062	0.948890735047191	1.12315250776226	0.261372728889483	0.447276689344815	NucleofectedMoDCs_vs_controlMoDCs
170	ENSG00000007968	10.6700196336389	0.803288423687407	0.379270172550164	2.11798470279431	0.0341763632318296	0.111887976950643	NucleofectedMoDCs_vs_controlMoDCs
171	ENSG00000008018	16.4289374954749	0.939903324749818	0.311968521528683	3.01281462675843	0.00258836972893563	0.0160695391570196	NucleofectedMoDCs_vs_controlMoDCs
172	ENSG00000008083	179.234485852876	-0.496450827298952	0.119183522751244	-4.16543172947765	3.10763911804804e-05	0.000419446768606158	NucleofectedMoDCs_vs_controlMoDCs
173	ENSG00000008086	69.7344015978347	0.493524142160172	0.181560876780844	2.71822955975196	0.00656322848342527	0.0325742405673087	NucleofectedMoDCs_vs_controlMoDCs
174	ENSG00000008128	72.5493495494122	0.556955419463882	0.16552069339221	3.36486881518884	0.000765800599693509	0.0059707011747199	NucleofectedMoDCs_vs_controlMoDCs
175	ENSG00000008130	39.1322786750386	0.366791051279266	0.183983668561421	1.993606574688	0.0461950663023445	0.138205610306238	NucleofectedMoDCs_vs_controlMoDCs
176	ENSG00000008196	1.27742747399911	1.92469683911888	1.35830488113536	1.41698440891275	0.156487485886442	NA	NucleofectedMoDCs_vs_controlMoDCs
177	ENSG00000008226	112.189941256851	-0.114436119628952	0.14662253169391	-0.780481132789669	0.43510772871583	0.618971120753639	NucleofectedMoDCs_vs_controlMoDCs
178	ENSG00000008256	2.27397481284448	0.55307233532652	0.872552271751889	0.633855819567206	0.52617492059093	0.694425406324299	NucleofectedMoDCs_vs_controlMoDCs
179	ENSG00000008277	2.89424940626717	-0.11514953553543	0.660833350230014	-0.174248977439396	0.861669795811937	0.925615053102825	NucleofectedMoDCs_vs_controlMoDCs
180	ENSG00000008282	16.3396119760428	0.171671194780392	0.342881530096771	0.500672038916594	0.616601953779884	0.764584742733743	NucleofectedMoDCs_vs_controlMoDCs
181	ENSG00000008283	13.7188389571539	0.63415664395912	0.314913869819955	2.01374631203664	0.0440361750158978	0.133569477248326	NucleofectedMoDCs_vs_controlMoDCs
182	ENSG00000008294	653.367638402748	-0.407079704380467	0.0997495582186929	-4.08101761702019	4.48389559781819e-05	0.000562787214087427	NucleofectedMoDCs_vs_controlMoDCs
183	ENSG00000008300	0.659922854322433	0.778340033056791	1.3790167321786	0.564416670874725	0.572470595954847	NA	NucleofectedMoDCs_vs_controlMoDCs
184	ENSG00000008311	9.7641860826083	0.626374038222938	0.459609112851624	1.36284077210008	0.172932698271261	0.341714697039026	NucleofectedMoDCs_vs_controlMoDCs
185	ENSG00000008324	21.1289313562044	-0.0723445213547917	0.269454656131017	-0.26848495547843	0.7883260536993	0.883484637342615	NucleofectedMoDCs_vs_controlMoDCs
186	ENSG00000008382	8.11526817577171	1.05765711261572	0.435576926220352	2.42817525205793	0.0151750084824329	0.0616354335889127	NucleofectedMoDCs_vs_controlMoDCs
187	ENSG00000008394	66.999416177665	0.662100974743085	0.261519957235331	2.53174167563544	0.0113497572969474	0.0492768392914953	NucleofectedMoDCs_vs_controlMoDCs
188	ENSG00000008405	2.54094756053799	0.133156525337004	0.664278869753272	0.200452748687402	0.841126509031869	0.913543115442828	NucleofectedMoDCs_vs_controlMoDCs
189	ENSG00000008441	12.0296353914303	0.505203370246553	0.3143832706549	1.60696645592544	0.108061726719792	0.248990616109497	NucleofectedMoDCs_vs_controlMoDCs
190	ENSG00000008513	138.536083262322	-0.217403320791962	0.144202303260931	-1.50762724225407	0.131649956390094	0.28465165452481	NucleofectedMoDCs_vs_controlMoDCs
191	ENSG00000008517	5.74793497531644	-0.258325183681262	0.489655471737604	-0.527565193470754	0.597801156478115	0.751458418784379	NucleofectedMoDCs_vs_controlMoDCs
192	ENSG00000008710	0.623307448391712	-1.59320355120462	1.50716773025217	-1.05708443673888	0.290473053388337	NA	NucleofectedMoDCs_vs_controlMoDCs
193	ENSG00000008735	4.22541275120789	0.634692423540902	0.54879871379572	1.15651222859308	0.247471700598418	0.431522878046086	NucleofectedMoDCs_vs_controlMoDCs
194	ENSG00000008838	2.30503784697265	1.66880556842186	0.869655345171705	1.91892751270605	0.0549935081742419	0.156759473333567	NucleofectedMoDCs_vs_controlMoDCs
195	ENSG00000008853	42.9987088335766	-0.426577501043905	0.227776671252995	-1.87278837071993	0.0610976144903534	0.1684110855779	NucleofectedMoDCs_vs_controlMoDCs
196	ENSG00000008869	30.5434750589355	-0.355190229186701	0.258479890146063	-1.37415034100327	0.169395013734251	0.33718383203184	NucleofectedMoDCs_vs_controlMoDCs
197	ENSG00000008952	413.76408391452	0.0107617032097052	0.0921600560441414	0.116771882219242	0.907040826022884	0.950142084595279	NucleofectedMoDCs_vs_controlMoDCs
198	ENSG00000008988	519.28341759561	-0.316896245242448	0.136871836528914	-2.31527722049307	0.0205977655783354	0.0777327364460709	NucleofectedMoDCs_vs_controlMoDCs
199	ENSG00000009307	1205.6289043794	-0.862724121872616	0.0833358549428835	-10.3523762066629	4.08226004364315e-25	4.17134936577207e-22	NucleofectedMoDCs_vs_controlMoDCs
200	ENSG00000009335	180.498602793665	-0.32155474873816	0.123402031348026	-2.60574923464017	0.0091673550642833	0.0418078563459347	NucleofectedMoDCs_vs_controlMoDCs
201	ENSG00000009413	139.204851087578	-0.0165221349265223	0.117885434856044	-0.140154167024098	0.888538183800675	0.940406931517147	NucleofectedMoDCs_vs_controlMoDCs
202	ENSG00000009694	0.544181697960018	-1.34635574735163	1.69952384144889	-0.792195857754968	0.428246483491297	NA	NucleofectedMoDCs_vs_controlMoDCs
203	ENSG00000009724	1.39967757577682	0.393651719858113	0.916980905309806	0.429291076377557	0.667711410082702	0.802131044574454	NucleofectedMoDCs_vs_controlMoDCs
204	ENSG00000009765	3.48331198237548	-0.441891111643912	0.814763642897101	-0.542354970666898	0.587573993589577	0.743552694881951	NucleofectedMoDCs_vs_controlMoDCs
205	ENSG00000009780	46.6415905312264	0.144171452239762	0.197337611231732	0.730582737572831	0.465034059224688	0.644393213536229	NucleofectedMoDCs_vs_controlMoDCs
206	ENSG00000009790	11.6992054307431	-0.407534037785035	0.294352673174591	-1.38450938253689	0.166202537177904	0.333114604051849	NucleofectedMoDCs_vs_controlMoDCs
207	ENSG00000009830	15.6925424525603	-0.520124247113426	0.281757043650438	-1.84600264247064	0.0648918217482727	0.175254327672457	NucleofectedMoDCs_vs_controlMoDCs
208	ENSG00000009844	70.7955458223527	-0.294106680635231	0.146758386824546	-2.00401957938421	0.0450679631065219	0.135656833672395	NucleofectedMoDCs_vs_controlMoDCs
209	ENSG00000009950	3.49617676971878	0.260385544230047	0.550760736279753	0.472774341157439	0.636374181988877	0.77914124015568	NucleofectedMoDCs_vs_controlMoDCs
210	ENSG00000009954	284.633680600811	-0.149781241251804	0.138856314571524	-1.07867792483181	0.280731329835573	0.467643261466603	NucleofectedMoDCs_vs_controlMoDCs
211	ENSG00000010017	21.3404764801987	-0.289798096017943	0.288308692607247	-1.00516600244421	0.314816922739007	0.503442775023158	NucleofectedMoDCs_vs_controlMoDCs
212	ENSG00000010030	3.80004306246412	-0.202638430767409	0.528280044989899	-0.383581459661766	0.701288683794266	0.825841949325321	NucleofectedMoDCs_vs_controlMoDCs
213	ENSG00000010072	15.3268574011289	-0.299750460044126	0.30937726164454	-0.968883293008538	0.332603422115762	0.522014279506045	NucleofectedMoDCs_vs_controlMoDCs
214	ENSG00000010165	25.2599560043426	-0.596048818076788	0.195534083767368	-3.0483116119332	0.00230131155052852	0.0146539893490582	NucleofectedMoDCs_vs_controlMoDCs
215	ENSG00000010219	23.7803672466581	0.0448057145678746	0.279150647874223	0.160507292062825	0.872481477864215	0.931397811144191	NucleofectedMoDCs_vs_controlMoDCs
216	ENSG00000010244	428.693008092235	-0.224839419176455	0.106057280176779	-2.11998100273443	0.0340076474089914	0.111503745402338	NucleofectedMoDCs_vs_controlMoDCs
217	ENSG00000010256	27.6046307760597	0.953823044053275	0.28909998006073	3.29928436471324	0.000969316660296538	0.00722962198902821	NucleofectedMoDCs_vs_controlMoDCs
218	ENSG00000010270	8.84728310061913	-0.0624642752698924	0.423731806761855	-0.147414648306065	0.882804744158021	0.937003890699264	NucleofectedMoDCs_vs_controlMoDCs
219	ENSG00000010278	25.0240441121991	1.35462084587788	0.420914325727092	3.21828163852084	0.00128961122167232	0.00911755658594622	NucleofectedMoDCs_vs_controlMoDCs
220	ENSG00000010292	7.59462365050054	0.369932521153036	0.411965283265895	0.897970135299654	0.369201471392026	0.558658428532307	NucleofectedMoDCs_vs_controlMoDCs
221	ENSG00000010295	28.8910040834017	0.108785849289532	0.213380124136822	0.509821848354429	0.610176277613712	0.760356679944604	NucleofectedMoDCs_vs_controlMoDCs
222	ENSG00000010310	8.99546031207311	0.678757016870587	0.423898421124989	1.60122563105856	0.109326953848245	0.251172928884785	NucleofectedMoDCs_vs_controlMoDCs
223	ENSG00000010318	5.58140097121675	-0.615315727190153	0.446577369603127	-1.37784798127362	0.168250228373019	0.335708099823996	NucleofectedMoDCs_vs_controlMoDCs
224	ENSG00000010319	32.4440257280829	1.32465524630531	0.352503649379299	3.75784831912467	0.000171380710410148	0.00173893359844316	NucleofectedMoDCs_vs_controlMoDCs
225	ENSG00000010322	14.0123733160772	0.146247981638006	0.297536262776353	0.491529940832574	0.623051680976027	0.769479462462224	NucleofectedMoDCs_vs_controlMoDCs
226	ENSG00000010327	1.03205866539904	-0.00537826910099801	0.947788450245829	-0.00567454593860375	0.995472391704555	NA	NucleofectedMoDCs_vs_controlMoDCs
227	ENSG00000010361	12.1466738428855	0.823768862217018	0.38134978237812	2.16013985134578	0.0307618447910907	0.103941646735273	NucleofectedMoDCs_vs_controlMoDCs
228	ENSG00000010379	0.208955623068225	-1.1999787281685	2.93375416452111	-0.409024976489256	0.682521331901049	NA	NucleofectedMoDCs_vs_controlMoDCs
229	ENSG00000010404	122.629279270807	-0.080477175538875	0.158540064604201	-0.507614121009651	0.611723985631678	0.761356835595606	NucleofectedMoDCs_vs_controlMoDCs
230	ENSG00000010539	21.8578735166985	0.0626569200653814	0.265390429185602	0.236093367261416	0.813360220629273	0.899241369179678	NucleofectedMoDCs_vs_controlMoDCs
231	ENSG00000010610	2.80751947120738	0.454776572565291	0.640412980785227	0.710130160084634	0.477623424963837	0.654786245367123	NucleofectedMoDCs_vs_controlMoDCs
232	ENSG00000010626	1.96832906589711	-0.0802642363997795	0.84210358819916	-0.0953139703055116	0.924065446474577	0.95951955552113	NucleofectedMoDCs_vs_controlMoDCs
233	ENSG00000010671	27.9064267185788	-1.28788421674542	0.233584667589281	-5.5135648672367	3.51637349315842e-08	1.17727654331758e-06	NucleofectedMoDCs_vs_controlMoDCs
234	ENSG00000010704	17.0244168406506	0.147206283156739	0.349503904826803	0.421186376242885	0.673618991872726	0.806439387168926	NucleofectedMoDCs_vs_controlMoDCs
235	ENSG00000010803	0.460841033006756	-0.476794767798705	1.58716033993203	-0.300407435722042	0.763866392583534	NA	NucleofectedMoDCs_vs_controlMoDCs
236	ENSG00000010810	17.012280437092	-0.705684726137142	0.39013126582379	-1.80883919838375	0.0704759885882056	0.185650337509635	NucleofectedMoDCs_vs_controlMoDCs
237	ENSG00000010818	6.18485960866962	-0.770929052014628	0.453122423798801	-1.70137033950221	0.088873467266822	0.218016366242638	NucleofectedMoDCs_vs_controlMoDCs
238	ENSG00000010932	0.585838447029292	2.36678850160362	1.21297352523665	1.95122849127467	0.051029871169811	NA	NucleofectedMoDCs_vs_controlMoDCs
239	ENSG00000011007	86.588845109396	-0.566022749972846	0.160679327427789	-3.52268558148667	0.000427197837005349	0.00370857252704643	NucleofectedMoDCs_vs_controlMoDCs
240	ENSG00000011009	4.82923093863658	0.415334184171241	0.486578134622193	0.853581685280062	0.393336809872539	0.580218556750668	NucleofectedMoDCs_vs_controlMoDCs
241	ENSG00000011021	6.71864215465225	0.295652570157838	0.458552359133701	0.644752042528766	0.51908788475761	0.688775469569561	NucleofectedMoDCs_vs_controlMoDCs
242	ENSG00000011028	2.45114533202976	1.25700698910263	0.693085403732275	1.81363939037473	0.0697332618908681	0.184233687042779	NucleofectedMoDCs_vs_controlMoDCs
243	ENSG00000011083	0.588005620662067	0.467760405491592	1.3728809231328	0.340714476842028	0.733318539156467	NA	NucleofectedMoDCs_vs_controlMoDCs
244	ENSG00000011114	132.663408970657	-0.427968103595421	0.132750924090702	-3.22384274555417	0.00126482835933018	0.00896498740427176	NucleofectedMoDCs_vs_controlMoDCs
245	ENSG00000011132	15.8597027485581	0.283513594510607	0.258255209506184	1.09780397093526	0.27229009714039	0.459129419280307	NucleofectedMoDCs_vs_controlMoDCs
246	ENSG00000011143	1.29303508878213	-0.85060731394122	0.930545388532239	-0.914095458882338	0.360666688472806	NA	NucleofectedMoDCs_vs_controlMoDCs
247	ENSG00000011198	219.351427346979	0.00279546775823333	0.151425385707642	0.0184610245182439	0.985271070191395	0.992067224686687	NucleofectedMoDCs_vs_controlMoDCs
248	ENSG00000011201	1.43688107480822	0.349091529080661	0.903075763959778	0.386558407403135	0.699083154696503	0.824872536355995	NucleofectedMoDCs_vs_controlMoDCs
249	ENSG00000011243	8.1526886446577	-0.208629499806304	0.402532912076601	-0.518291780739165	0.604254706707185	0.756396087786302	NucleofectedMoDCs_vs_controlMoDCs
250	ENSG00000011258	18.2023959941762	-0.0898294823850586	0.271789795213554	-0.330510872619322	0.741013978630081	0.852686395255905	NucleofectedMoDCs_vs_controlMoDCs
251	ENSG00000011260	51.7956645620914	-0.722781634701632	0.155676362072885	-4.6428476685705	3.43639713434049e-06	6.49550104685839e-05	NucleofectedMoDCs_vs_controlMoDCs
252	ENSG00000011275	101.122759786766	-0.526985761332744	0.119686849440143	-4.40303812655957	1.06745397655328e-05	0.000171692065062102	NucleofectedMoDCs_vs_controlMoDCs
253	ENSG00000011295	80.3227025106877	-0.307253508209291	0.149145768970945	-2.06008866580149	0.0393900652175934	0.123487605647864	NucleofectedMoDCs_vs_controlMoDCs
254	ENSG00000011304	154.758663099974	0.092704073854832	0.150326495928694	0.616684858395193	0.537442610386621	0.703941241255025	NucleofectedMoDCs_vs_controlMoDCs
255	ENSG00000011332	2.1906339748082	1.48439234904286	0.712448614100696	2.08350794662793	0.0372049481131535	0.11873730547007	NucleofectedMoDCs_vs_controlMoDCs
256	ENSG00000011376	26.2277776671034	-0.577878068047073	0.234961200530226	-2.45946167598311	0.0139145552785179	0.0575499380340796	NucleofectedMoDCs_vs_controlMoDCs
257	ENSG00000011405	98.5413563270577	-0.307437238075705	0.119003320292311	-2.58343412032991	0.00978221474665232	0.043965550417619	NucleofectedMoDCs_vs_controlMoDCs
258	ENSG00000011422	60.1092080011804	0.139873586106015	0.185386247284635	0.754498179637128	0.450550138026632	0.632854083258722	NucleofectedMoDCs_vs_controlMoDCs
259	ENSG00000011426	0.412414087525449	0.193248821018052	1.74325922428412	0.110854896578799	0.911731412394294	NA	NucleofectedMoDCs_vs_controlMoDCs
260	ENSG00000011451	21.4460706759094	0.259954754994655	0.235931944204948	1.10182093345036	0.270539527756856	0.4571094384461	NucleofectedMoDCs_vs_controlMoDCs
261	ENSG00000011454	90.2455881103449	-0.605188250554817	0.14513069356658	-4.16995354795285	3.04661730913188e-05	0.00041313652831327	NucleofectedMoDCs_vs_controlMoDCs
262	ENSG00000011465	1.90245455749992	0.396706147780327	0.847012119527041	0.468359470466422	0.639527546412055	0.781789796532287	NucleofectedMoDCs_vs_controlMoDCs
263	ENSG00000011478	9.32555722214028	0.594794751598886	0.436615012213623	1.36228653381224	0.173107475733589	0.341900836398786	NucleofectedMoDCs_vs_controlMoDCs
264	ENSG00000011485	8.33365349013873	-1.00121384892613	0.420908428721204	-2.37869755178817	0.0173739245571674	0.068299629262788	NucleofectedMoDCs_vs_controlMoDCs
265	ENSG00000011523	69.8723872841373	-0.0571848876851578	0.140217548431636	-0.407829749733776	0.683398670795306	0.813772848257833	NucleofectedMoDCs_vs_controlMoDCs
266	ENSG00000011566	99.3793344275375	-0.379033124991991	0.178879541723468	-2.11892942781541	0.0340964315325928	0.111752662670315	NucleofectedMoDCs_vs_controlMoDCs
267	ENSG00000011590	0.920863182348217	-0.622514320432058	1.19745626946468	-0.519863928484294	0.603158418257865	NA	NucleofectedMoDCs_vs_controlMoDCs
268	ENSG00000011600	71.461754358367	1.00545141197464	0.179938403896096	5.58775331004512	2.30026086926565e-08	8.10503682758897e-07	NucleofectedMoDCs_vs_controlMoDCs
269	ENSG00000011638	26.7515896035876	0.0452095527679611	0.236576706229901	0.191098918775322	0.848448094720616	0.917657836457286	NucleofectedMoDCs_vs_controlMoDCs
270	ENSG00000011677	0.450468434197321	1.90273751976679	1.85270261145901	1.02700644345094	0.304417430011707	NA	NucleofectedMoDCs_vs_controlMoDCs
271	ENSG00000012048	24.391010031665	0.0544053292198499	0.270559420537896	0.201084586563969	0.840632433976664	0.913447139104479	NucleofectedMoDCs_vs_controlMoDCs
272	ENSG00000012061	30.9228596226019	0.288274737604452	0.290217953129367	0.993304289055993	0.320561688001738	0.509560494351958	NucleofectedMoDCs_vs_controlMoDCs
273	ENSG00000012124	7.88826177762733	0.554179423026889	0.423835036153728	1.30753565834488	0.191030852675862	0.365013626377639	NucleofectedMoDCs_vs_controlMoDCs
274	ENSG00000012171	1.2854028343316	2.08315342201231	1.09304131045524	1.90583228839238	0.0566719683294516	NA	NucleofectedMoDCs_vs_controlMoDCs
275	ENSG00000012174	12.2499081884352	-0.191141447562128	0.319807132051386	-0.597677251085868	0.550055307457612	0.713433192402462	NucleofectedMoDCs_vs_controlMoDCs
276	ENSG00000012211	7.47868811455121	0.356148845142901	0.448547886175212	0.794004065384853	0.427193064646709	0.611909356166001	NucleofectedMoDCs_vs_controlMoDCs
277	ENSG00000012232	22.7237260211199	0.708988592720333	0.254476320888009	2.78606901516918	0.00533515113999362	0.0278476293427972	NucleofectedMoDCs_vs_controlMoDCs
278	ENSG00000012504	2.81486469007587	0.695623801424248	0.629948938057133	1.10425426474988	0.269482856173771	0.456300486850041	NucleofectedMoDCs_vs_controlMoDCs
279	ENSG00000012660	26.931704408209	0.0408865723906139	0.337465093454615	0.121157930653093	0.903565945052083	0.948668081911555	NucleofectedMoDCs_vs_controlMoDCs
280	ENSG00000012779	2.36958814810701	-0.498338173615756	0.784697112681218	-0.635070736928027	0.525382281402383	0.694024000778767	NucleofectedMoDCs_vs_controlMoDCs
281	ENSG00000012817	16.2994035358792	0.0916766338855179	1.04356649642972	0.087849345680572	0.92999641715948	0.962568379487706	NucleofectedMoDCs_vs_controlMoDCs
282	ENSG00000012822	40.1174276590174	0.173370950622241	0.190442581932042	0.910358118774651	0.36263367728137	0.552428946429547	NucleofectedMoDCs_vs_controlMoDCs
283	ENSG00000012963	17.0487340235441	-1.11646618625571	0.27120825100083	-4.11663797888029	3.84439214715563e-05	0.000496881964198218	NucleofectedMoDCs_vs_controlMoDCs
284	ENSG00000012983	105.407525691503	-0.367277328745203	0.151867302387116	-2.4184095125954	0.0155885221592808	0.0630766872650516	NucleofectedMoDCs_vs_controlMoDCs
285	ENSG00000013016	3.59884366985371	1.03073172141896	0.765617379832926	1.34627523952485	0.178213768029304	0.348228499936675	NucleofectedMoDCs_vs_controlMoDCs
286	ENSG00000013275	13.261852029764	0.508551177378017	0.32310201966164	1.57396471216919	0.115495607744879	0.260859992476439	NucleofectedMoDCs_vs_controlMoDCs
287	ENSG00000013288	114.556965460538	0.640551007469984	0.120613765551669	5.31076203897789	1.09167795622791e-07	3.23609859686605e-06	NucleofectedMoDCs_vs_controlMoDCs
288	ENSG00000013293	17.2820528799888	0.667890312822689	0.349224060542786	1.91249798706484	0.0558123505598164	0.158288382297889	NucleofectedMoDCs_vs_controlMoDCs
289	ENSG00000013297	4.45037893523429	1.48703376419947	0.506348340517297	2.93678016734544	0.00331639103359067	0.0194231384506081	NucleofectedMoDCs_vs_controlMoDCs
290	ENSG00000013306	6.78967938890618	2.21975698347017	0.497574512699958	4.4611549161255	8.15191322304207e-06	0.000135508980476042	NucleofectedMoDCs_vs_controlMoDCs
291	ENSG00000013364	42.7644306412663	-0.201581193784906	0.327535980133256	-0.615447480618447	0.538259243206093	0.704445213119343	NucleofectedMoDCs_vs_controlMoDCs
292	ENSG00000013374	417.058800623045	-0.757967538444148	0.144646037350757	-5.2401541882971	1.60442483278915e-07	4.55399734810135e-06	NucleofectedMoDCs_vs_controlMoDCs
293	ENSG00000013375	79.0914429378027	-0.287288949249145	0.16178708434468	-1.77572239720378	0.0757786839238614	0.19503903982742	NucleofectedMoDCs_vs_controlMoDCs
294	ENSG00000013392	8.33336740893662	0.303578433866428	0.342368363501365	0.886701185710513	0.37523979982039	0.564354161270995	NucleofectedMoDCs_vs_controlMoDCs
295	ENSG00000013441	42.3608730557884	0.199222608694606	0.215917219101169	0.922680504704256	0.356173728344918	0.546536152870117	NucleofectedMoDCs_vs_controlMoDCs
296	ENSG00000013503	15.5986263861538	-0.673817825271699	0.273352638744346	-2.46501306285866	0.0137008256539841	0.0569098618927205	NucleofectedMoDCs_vs_controlMoDCs
297	ENSG00000013523	24.0196780056834	0.766218000147874	0.290998767648192	2.6330626976201	0.00846187251959194	0.0392814504376888	NucleofectedMoDCs_vs_controlMoDCs
298	ENSG00000013561	34.6568306335833	0.355602243430472	0.23322092285748	1.5247441742085	0.127322919017445	0.278309604410725	NucleofectedMoDCs_vs_controlMoDCs
299	ENSG00000013563	3.91490299262654	1.21976326234851	0.55317848229406	2.20500851242458	0.0274534972032111	0.0955971417392486	NucleofectedMoDCs_vs_controlMoDCs
300	ENSG00000013573	2.10510916585904	0.442923332818732	0.897055154964821	0.49375261974399	0.621480898384378	0.768807587361338	NucleofectedMoDCs_vs_controlMoDCs
301	ENSG00000013583	5.03941839649008	1.60260226189223	0.614817808873022	2.60662953929368	0.00914382296729046	0.0417114886462191	NucleofectedMoDCs_vs_controlMoDCs
302	ENSG00000013588	12.34796721311	1.23471722211857	0.332376805972337	3.71481162323141	0.000203355127765952	0.00200059687300829	NucleofectedMoDCs_vs_controlMoDCs
303	ENSG00000013619	0.050003788730284	0.453812184733445	3.05565697235927	0.148515421998778	0.881936015925289	NA	NucleofectedMoDCs_vs_controlMoDCs
304	ENSG00000013725	19.3702610699839	0.715512020521094	0.265523048155067	2.69472659903795	0.00704464079511668	0.0342972127948352	NucleofectedMoDCs_vs_controlMoDCs
305	ENSG00000013810	3.33377696086369	-0.3306541427517	0.58548455841346	-0.564752969143548	0.572241800337203	0.731450501372888	NucleofectedMoDCs_vs_controlMoDCs
306	ENSG00000014123	113.809233207996	-0.364346202312946	0.135857490532375	-2.68182638208028	0.00732214497261424	0.0353025614507471	NucleofectedMoDCs_vs_controlMoDCs
307	ENSG00000014138	11.1388065007292	0.430981743600858	0.378334534863408	1.13915517587221	0.254638437521769	0.440307017538388	NucleofectedMoDCs_vs_controlMoDCs
308	ENSG00000014164	0.891454218499409	2.22720670765542	1.17955931035878	1.88816847791909	0.0590033361509436	NA	NucleofectedMoDCs_vs_controlMoDCs
309	ENSG00000014216	5.56479254959532	1.31015581000759	0.482167759915203	2.71721985360033	0.00658328611596307	0.0326622136625679	NucleofectedMoDCs_vs_controlMoDCs
310	ENSG00000014257	3.78381898972378	-0.720775664536471	0.497097711785971	-1.44996777785774	0.147067504932305	0.306356832735228	NucleofectedMoDCs_vs_controlMoDCs
311	ENSG00000014641	101.040837859809	-0.323248102780929	0.184824641492191	-1.74894483858412	0.0803005548949502	0.20333832931198	NucleofectedMoDCs_vs_controlMoDCs
312	ENSG00000014824	101.22215466875	-0.316064607971371	0.121399184025615	-2.60351509368203	0.00922732045469976	0.0420407241359433	NucleofectedMoDCs_vs_controlMoDCs
313	ENSG00000014914	0.715543239775825	2.27782335878749	1.42696109392601	1.59627572782696	0.110427246724582	NA	NucleofectedMoDCs_vs_controlMoDCs
314	ENSG00000014919	36.3408651828558	-0.361470367302209	0.20360195856637	-1.77537765278607	0.0758355513690516	0.195103578618453	NucleofectedMoDCs_vs_controlMoDCs
315	ENSG00000015133	1.39501333219969	-0.769360558247158	1.00487426225665	-0.765628683253767	0.443897272485147	0.627058593180409	NucleofectedMoDCs_vs_controlMoDCs
316	ENSG00000015153	51.0395127676285	0.324474707750177	0.188449194204189	1.72181531006496	0.0851029802798426	0.211703260839345	NucleofectedMoDCs_vs_controlMoDCs
317	ENSG00000015171	72.9880698939373	-1.22177463719185	0.189303291160367	-6.45405914341357	1.0889328071232e-10	6.73161985499539e-09	NucleofectedMoDCs_vs_controlMoDCs
318	ENSG00000015285	8.22455116407933	-1.39348957521889	0.391973319824103	-3.55506230843522	0.000377889526875691	0.00335862584176232	NucleofectedMoDCs_vs_controlMoDCs
319	ENSG00000015475	113.803515512799	-0.540646481877824	0.127261929175846	-4.2482970781527	2.15401632302632e-05	0.000308979500803388	NucleofectedMoDCs_vs_controlMoDCs
320	ENSG00000015479	346.21404150354	-0.673612002612403	0.132467930978773	-5.08509491795676	3.67442263600306e-07	9.40035281443433e-06	NucleofectedMoDCs_vs_controlMoDCs
321	ENSG00000015520	1.93197307900443	0.319118067400721	0.987737325388552	0.323079890977277	0.746634738990459	0.856589929614408	NucleofectedMoDCs_vs_controlMoDCs
322	ENSG00000015532	16.2675438782448	1.06922364779794	0.349845916832188	3.05627019311711	0.00224109201932305	0.0143706199585311	NucleofectedMoDCs_vs_controlMoDCs
323	ENSG00000015568	52.5974418311799	0.205568359446271	0.341223384824796	0.60244510953381	0.546877890552988	0.711117286982256	NucleofectedMoDCs_vs_controlMoDCs
324	ENSG00000015676	70.4111522947057	-0.235200259611522	0.195587758093018	-1.20253057709095	0.22915802665554	0.410762984318789	NucleofectedMoDCs_vs_controlMoDCs
325	ENSG00000016391	53.5519056282035	-0.0929859362148557	0.212477643981769	-0.437626916753812	0.661656755787131	0.798224842334763	NucleofectedMoDCs_vs_controlMoDCs
326	ENSG00000016602	0.110213841036237	0.814482577292121	3.05565697235927	0.26654908736803	0.789816360023808	NA	NucleofectedMoDCs_vs_controlMoDCs
327	ENSG00000016864	4.15568991132422	0.259774028360891	0.501481909111257	0.518012761061054	0.604449365854628	0.756582460426464	NucleofectedMoDCs_vs_controlMoDCs
328	ENSG00000017260	46.1887456340456	0.0769087170250856	0.191088217331323	0.402477547277212	0.687332609191701	0.816877276845996	NucleofectedMoDCs_vs_controlMoDCs
329	ENSG00000017427	0.976452868538913	-0.728259458376856	1.31852542772126	-0.552328717418419	0.580723158792229	NA	NucleofectedMoDCs_vs_controlMoDCs
330	ENSG00000017797	223.399266888684	-0.0207238650128828	0.108055401311638	-0.191789255893965	0.847907287289849	0.917637373840382	NucleofectedMoDCs_vs_controlMoDCs
331	ENSG00000018189	238.165953594281	-0.247084602910463	0.121908482648582	-2.02680402169157	0.0426824590185193	0.130488735587944	NucleofectedMoDCs_vs_controlMoDCs
332	ENSG00000018236	0.166869445269953	0.493891564670176	2.65861502587678	0.185770244982083	0.852624939392773	NA	NucleofectedMoDCs_vs_controlMoDCs
333	ENSG00000018280	29.2711297928692	0.242526942919607	0.220762102837744	1.09858956678747	0.271947130543135	0.458666470760013	NucleofectedMoDCs_vs_controlMoDCs
334	ENSG00000018408	59.7834469836448	0.0682998374569015	0.19671379526675	0.347204106170007	0.728437986231197	0.844424174762905	NucleofectedMoDCs_vs_controlMoDCs
335	ENSG00000018510	91.7051289063431	-0.96602075643673	0.160105221627658	-6.03366177952219	1.60285365103208e-09	6.99577155077345e-08	NucleofectedMoDCs_vs_controlMoDCs
336	ENSG00000018610	49.8190077912117	-0.0648343255268177	0.307083955858852	-0.211128990264207	0.832786619109134	0.910003624963816	NucleofectedMoDCs_vs_controlMoDCs
337	ENSG00000018625	8.25637683090707	0.84662114644557	0.444267915785006	1.90565448542378	0.0566950480824973	0.159696721297399	NucleofectedMoDCs_vs_controlMoDCs
338	ENSG00000018699	9.43301470520169	-0.535662003061943	0.35369928858087	-1.51445598098643	0.129910230171258	0.282083826038115	NucleofectedMoDCs_vs_controlMoDCs
339	ENSG00000018869	1.16194343954967	0.23896549979887	0.956518250075724	0.249828479257926	0.802719994682087	NA	NucleofectedMoDCs_vs_controlMoDCs
340	ENSG00000019102	1.57040240501517	0.926007134957883	1.2281831049181	0.753965049062971	0.450870208868467	0.633056910557344	NucleofectedMoDCs_vs_controlMoDCs
341	ENSG00000019144	20.4759801607899	0.621016866495053	0.388944713738164	1.59667131229638	0.11033899359587	0.253029525776088	NucleofectedMoDCs_vs_controlMoDCs
342	ENSG00000019169	12.8866784597228	-0.759917927348685	0.508267852048319	-1.49511310677277	0.134884925806571	0.288735187453597	NucleofectedMoDCs_vs_controlMoDCs
343	ENSG00000019186	0.607157756851323	-0.477279009266197	1.70899174447011	-0.279275198847833	0.780033637834881	NA	NucleofectedMoDCs_vs_controlMoDCs
344	ENSG00000019485	0.580936623693655	-0.453178676604621	1.42002884616356	-0.319133430161618	0.749625334404862	NA	NucleofectedMoDCs_vs_controlMoDCs
345	ENSG00000019505	0.432268363864091	-1.5182790172842	1.69664041175688	-0.894873779242363	0.37085456485861	NA	NucleofectedMoDCs_vs_controlMoDCs
346	ENSG00000019582	280.690403923808	1.34002091515088	0.246323153093055	5.44009322032611	5.32526989734388e-08	1.69734428232588e-06	NucleofectedMoDCs_vs_controlMoDCs
347	ENSG00000019991	0.481925032334581	-1.69675243843563	1.40314084269037	-1.20925311758604	0.22656561635275	NA	NucleofectedMoDCs_vs_controlMoDCs
348	ENSG00000019995	36.6286006006115	-0.26482129976073	0.202855034612896	-1.30547067893131	0.191732625012231	0.365877999460339	NucleofectedMoDCs_vs_controlMoDCs
349	ENSG00000020129	0.311436366331802	-0.14729727206124	1.78737087088005	-0.082410021591498	0.934320667081151	NA	NucleofectedMoDCs_vs_controlMoDCs
350	ENSG00000020256	14.3029778645696	0.819118246287272	0.340932296007291	2.40258331604277	0.01627972561933	0.065160164454696	NucleofectedMoDCs_vs_controlMoDCs
351	ENSG00000020426	21.3196660067947	-0.628117357826133	0.298803730831425	-2.10210681131185	0.0355439203619473	0.114743252296485	NucleofectedMoDCs_vs_controlMoDCs
352	ENSG00000020577	16.5595512008232	0.335173246350457	0.288672448824261	1.1610849865153	0.245607339636604	0.429608810475022	NucleofectedMoDCs_vs_controlMoDCs
353	ENSG00000020633	36.867394132311	0.358060822340487	0.214280192747047	1.67099356104822	0.0947229496441186	0.227741502874462	NucleofectedMoDCs_vs_controlMoDCs
354	ENSG00000020922	89.6274272564207	-0.216697118369192	0.145206162798487	-1.49234105628092	0.135609758832755	0.289715547987183	NucleofectedMoDCs_vs_controlMoDCs
355	ENSG00000021300	0.217554605513353	0.854564501184372	2.48154171440058	0.344368380440783	0.730569265047696	NA	NucleofectedMoDCs_vs_controlMoDCs
356	ENSG00000021355	214.276513108302	-0.784136167996252	0.108336292040919	-7.23798233467397	4.55408739890178e-13	4.49483251172289e-11	NucleofectedMoDCs_vs_controlMoDCs
357	ENSG00000021461	4.06203263228276	1.55375834790331	0.546324282964616	2.84402212450063	0.00445479544851101	0.0243456690899389	NucleofectedMoDCs_vs_controlMoDCs
358	ENSG00000021488	3.50376574201644	-0.468266642278092	0.715058813589349	-0.654864513769929	0.512554989486842	0.683682156367652	NucleofectedMoDCs_vs_controlMoDCs
359	ENSG00000021574	38.2578945801658	-0.2564181945029	0.181964998107288	-1.40916218597004	0.158787216276966	0.322909474824067	NucleofectedMoDCs_vs_controlMoDCs
360	ENSG00000021645	5.01218485263545	0.540934471380143	0.702819463299381	0.769663476365225	0.441499540837159	0.624850553850083	NucleofectedMoDCs_vs_controlMoDCs
361	ENSG00000021762	5.0001599822709	0.275932836052988	0.492698523130965	0.560043968265847	0.575449447683475	0.734199952677903	NucleofectedMoDCs_vs_controlMoDCs
362	ENSG00000021776	112.815375948119	-0.438795562440355	0.110410751766366	-3.97421044074461	7.06131098695555e-05	0.000827120924844267	NucleofectedMoDCs_vs_controlMoDCs
363	ENSG00000021826	5.78210110154766	0.243408509194033	0.443286119810375	0.549100227406527	0.582936669186565	0.740327012753314	NucleofectedMoDCs_vs_controlMoDCs
364	ENSG00000022267	15.3691560921701	0.527452494873952	0.386639210777296	1.36419814693281	0.172505211262785	0.341180465085488	NucleofectedMoDCs_vs_controlMoDCs
365	ENSG00000022277	197.165294431184	-0.848308942166222	0.117555926075787	-7.21621589386591	5.34541697030373e-13	5.24605865486701e-11	NucleofectedMoDCs_vs_controlMoDCs
366	ENSG00000022355	2.94987330978224	0.301676756051671	0.692082394607471	0.435897168317327	0.662911339721314	0.799016991555574	NucleofectedMoDCs_vs_controlMoDCs
367	ENSG00000022556	6.410789020375	-0.842152289546481	0.501159607680945	-1.6804073525467	0.0928780864827587	0.224580350820156	NucleofectedMoDCs_vs_controlMoDCs
368	ENSG00000022567	25.7873821681273	1.11957182523741	0.237604710602382	4.71190921425355	2.4540671079646e-06	4.84978381484107e-05	NucleofectedMoDCs_vs_controlMoDCs
369	ENSG00000022840	120.817341813934	0.312632662857744	0.133233975200297	2.3464935455671	0.0189509944381035	0.0730414298611705	NucleofectedMoDCs_vs_controlMoDCs
370	ENSG00000022976	15.569577980653	-0.241056848554974	0.263189806691036	-0.915904956904186	0.359716746705896	0.549669212440898	NucleofectedMoDCs_vs_controlMoDCs
371	ENSG00000023041	57.0756626101335	-0.54188376438129	0.176701507533537	-3.06666180693701	0.00216463615173125	0.0139732049764859	NucleofectedMoDCs_vs_controlMoDCs
372	ENSG00000023171	4.49089494719316	0.271052330238274	0.688542236141125	0.393661152520379	0.693831225944029	0.821255017798959	NucleofectedMoDCs_vs_controlMoDCs
373	ENSG00000023191	31.3554300259073	0.959380168838568	0.324595877957384	2.95561414666062	0.00312047204747791	0.0185954442321574	NucleofectedMoDCs_vs_controlMoDCs
374	ENSG00000023228	186.445826264861	-0.408685220198403	0.0948890143155451	-4.30698140502711	1.65497516554135e-05	0.000248046364112327	NucleofectedMoDCs_vs_controlMoDCs
375	ENSG00000023287	211.476157662442	-0.155739880736803	0.104862384900507	-1.48518347055112	0.137495229425341	0.292377234710198	NucleofectedMoDCs_vs_controlMoDCs
376	ENSG00000023318	93.3456716680148	0.24045973863665	0.190467737976661	1.26246965071909	0.206779840308715	0.38433261352479	NucleofectedMoDCs_vs_controlMoDCs
377	ENSG00000023330	155.507841528173	-0.221573486355264	0.151581231976801	-1.46174749647882	0.143810416484984	0.301706611686069	NucleofectedMoDCs_vs_controlMoDCs
378	ENSG00000023445	660.481411447878	-0.552042316730655	0.186928755413231	-2.95322309031744	0.00314474605997826	0.0186760286522675	NucleofectedMoDCs_vs_controlMoDCs
379	ENSG00000023516	130.405852411629	-0.333093346374923	0.133688483553059	-2.49156350287064	0.012718222963601	0.0537080194432617	NucleofectedMoDCs_vs_controlMoDCs
380	ENSG00000023572	158.454503969504	-0.915510106924136	0.137490860456473	-6.65869792279007	2.76264076731473e-11	1.92730252084434e-09	NucleofectedMoDCs_vs_controlMoDCs
381	ENSG00000023608	20.6885895061297	-0.330139875947126	0.29251641115813	-1.12862001362603	0.259058164292647	0.444969429911148	NucleofectedMoDCs_vs_controlMoDCs
382	ENSG00000023697	16.3458008447247	0.459561489036718	0.367433070046953	1.25073523996627	0.211031088925384	0.389588053811983	NucleofectedMoDCs_vs_controlMoDCs
383	ENSG00000023734	9.2889778730049	1.15125128322399	0.467158224047863	2.46437122148584	0.0137253875487058	0.0569710172302432	NucleofectedMoDCs_vs_controlMoDCs
384	ENSG00000023839	9.72339503446256	0.715549381335426	0.401480365156475	1.78227739993348	0.0747040062941955	0.193193880204923	NucleofectedMoDCs_vs_controlMoDCs
385	ENSG00000023892	0.274615863703124	-0.835417205219927	2.06364703518062	-0.404825627143553	0.685605689892564	NA	NucleofectedMoDCs_vs_controlMoDCs
386	ENSG00000023902	345.358222526119	0.129354318407856	0.151454135254799	0.854082446743608	0.393059309045615	0.580006223023393	NucleofectedMoDCs_vs_controlMoDCs
387	ENSG00000023909	68.1069357566456	-0.0674758854071815	0.199516294334433	-0.338197366948272	0.735214459951403	0.849050018868224	NucleofectedMoDCs_vs_controlMoDCs
388	ENSG00000024048	122.668770347114	-0.434309960477957	0.105914801070315	-4.10055965822592	4.12152163302993e-05	0.000524505144962365	NucleofectedMoDCs_vs_controlMoDCs
389	ENSG00000024422	2.04389349841831	0.461214799324347	0.934811396645122	0.493377381768737	0.62174596094165	0.768807587361338	NucleofectedMoDCs_vs_controlMoDCs
390	ENSG00000024526	1.07659327826061	1.51229739703833	1.19305541956218	1.26758352733799	0.204946717589716	NA	NucleofectedMoDCs_vs_controlMoDCs
391	ENSG00000024862	36.9976227018794	-1.09686525541088	0.197578080431337	-5.55155335559638	2.83142266578499e-08	9.79773767477113e-07	NucleofectedMoDCs_vs_controlMoDCs
392	ENSG00000025039	976.248677548501	-0.404036517860024	0.0978342962928332	-4.12980450792716	3.63071827148188e-05	0.000476353527899635	NucleofectedMoDCs_vs_controlMoDCs
393	ENSG00000025156	7.30019834749708	-0.689435658625416	0.439616845374324	-1.56826487856346	0.116819328820565	0.262844993142634	NucleofectedMoDCs_vs_controlMoDCs
394	ENSG00000025293	61.2075854018213	-0.33771999585616	0.164108875349432	-2.05790207956189	0.0395995340867197	0.12401000660184	NucleofectedMoDCs_vs_controlMoDCs
395	ENSG00000025434	200.076419910472	-0.0903351363719543	0.142967523433455	-0.631857740852604	0.527479839332253	0.695213487792847	NucleofectedMoDCs_vs_controlMoDCs
396	ENSG00000025708	11.7393426057546	1.1237815730678	0.349551706010955	3.21492229545172	0.00130479837134365	0.00919872260901402	NucleofectedMoDCs_vs_controlMoDCs
397	ENSG00000025770	6.27554148827161	0.339470871658663	0.497814060926414	0.681923027700181	0.495287623572396	0.669885586473475	NucleofectedMoDCs_vs_controlMoDCs
398	ENSG00000025772	9.54237630071502	0.891536298868842	0.391536537978991	2.27701941553327	0.0227850662280884	0.0836431499256391	NucleofectedMoDCs_vs_controlMoDCs
399	ENSG00000025796	191.380310052051	-0.276671648313091	0.137845111881937	-2.00711976315895	0.0447369123603217	0.134964380793878	NucleofectedMoDCs_vs_controlMoDCs
400	ENSG00000025800	217.534696671375	-0.191885690332826	0.129513173472648	-1.48159206656573	0.138448871239278	0.293721951917134	NucleofectedMoDCs_vs_controlMoDCs
401	ENSG00000026025	2902.57515303033	-1.17747778868678	0.157308827987093	-7.48513483797227	7.14737172151221e-14	8.38898609286409e-12	NucleofectedMoDCs_vs_controlMoDCs
402	ENSG00000026036	2.53489547602744	1.9104940653893	0.783994409564188	2.43687205174246	0.0148149203299606	0.0604675707358426	NucleofectedMoDCs_vs_controlMoDCs
403	ENSG00000026103	17.089095033122	0.757104157000458	0.259047723570886	2.92264354445594	0.00347073599212229	0.0201302687543093	NucleofectedMoDCs_vs_controlMoDCs
404	ENSG00000026297	13.0268882616368	0.986395929373767	0.372998713855216	2.64450222677349	0.00818111683912949	0.038388487469616	NucleofectedMoDCs_vs_controlMoDCs
405	ENSG00000026508	683.970154540244	-0.144736896874908	0.107315250009085	-1.3487076334692	0.177430892688321	0.347503038723552	NucleofectedMoDCs_vs_controlMoDCs
406	ENSG00000026559	2.92201032578163	0.485579065687322	0.732424009159951	0.662975352547841	0.507346339799103	0.679814352719085	NucleofectedMoDCs_vs_controlMoDCs
407	ENSG00000026652	72.35279957548	-0.38405146631269	0.171481663757223	-2.23960660223367	0.0251164737194224	0.0896513807769412	NucleofectedMoDCs_vs_controlMoDCs
408	ENSG00000026751	318.548023483491	-1.10216322315588	0.138217179425833	-7.97414060780553	1.53444768772644e-15	2.44540282417394e-13	NucleofectedMoDCs_vs_controlMoDCs
409	ENSG00000026950	20.0812253089658	-0.179214451401187	0.304041968545962	-0.589439846933812	0.555566252953559	0.717313912595233	NucleofectedMoDCs_vs_controlMoDCs
410	ENSG00000027001	6.8923619882025	-0.744991669134526	0.396416963523318	-1.87931329303647	0.0602017276760986	0.166469947701609	NucleofectedMoDCs_vs_controlMoDCs
411	ENSG00000027075	5.9010597350165	0.352789546798847	0.398218457895834	0.885919624778242	0.375660840177773	0.564694051118734	NucleofectedMoDCs_vs_controlMoDCs
412	ENSG00000027697	52.1896568855065	-0.763910978486888	0.255451637480248	-2.99043288984967	0.00278582336781832	0.0169738820492361	NucleofectedMoDCs_vs_controlMoDCs
413	ENSG00000027847	4.85424319981435	-0.0592920418355303	0.451820089048859	-0.131229317315987	0.895593904632314	0.944014667316015	NucleofectedMoDCs_vs_controlMoDCs
414	ENSG00000028116	48.8039105866629	-0.621635833576178	0.184341297627025	-3.37220059519124	0.000745701150814974	0.00584283928317858	NucleofectedMoDCs_vs_controlMoDCs
415	ENSG00000028137	131.874479834665	-0.50177043554038	0.185285354795025	-2.70809550002197	0.00676705468770556	0.0332990075791254	NucleofectedMoDCs_vs_controlMoDCs
416	ENSG00000028203	70.8726968394941	-0.2866548306666	0.16078399453779	-1.78285675443413	0.074609624278874	0.19308290318761	NucleofectedMoDCs_vs_controlMoDCs
417	ENSG00000028277	10.4042324958738	0.421318083677822	0.357939666455605	1.17706452556601	0.239169752826184	0.423090743851304	NucleofectedMoDCs_vs_controlMoDCs
418	ENSG00000028310	60.4141273854088	0.188479211636556	0.171758828625685	1.09734802655944	0.272489283911301	0.459197841562205	NucleofectedMoDCs_vs_controlMoDCs
419	ENSG00000028528	219.182080495554	0.136258430193688	0.135618234734926	1.00472057065197	0.315031420065459	0.503520617225289	NucleofectedMoDCs_vs_controlMoDCs
420	ENSG00000028839	3.80073949441821	-0.478290794765767	0.522976426304531	-0.914555170575234	0.360425202160479	0.550267726026514	NucleofectedMoDCs_vs_controlMoDCs
421	ENSG00000029153	38.8138177569845	0.781989632958799	0.208625790997814	3.748288402976	0.000178045455120524	0.0017919047513897	NucleofectedMoDCs_vs_controlMoDCs
422	ENSG00000029363	617.375746313395	-0.487056662962505	0.0918808402877697	-5.30096004169149	1.15195301948769e-07	3.38588424729621e-06	NucleofectedMoDCs_vs_controlMoDCs
423	ENSG00000029364	15.2811302288794	0.454765400616626	0.317864552710978	1.43068925659706	0.152519293631559	0.314507674462703	NucleofectedMoDCs_vs_controlMoDCs
424	ENSG00000029534	1.42430346280581	-0.843174727924742	1.05628198838033	-0.798247756943806	0.424726728567762	0.609897330077754	NucleofectedMoDCs_vs_controlMoDCs
425	ENSG00000029639	31.4959764111325	0.142397164601279	0.212709270519636	0.66944503290059	0.503211633203172	0.675838045490358	NucleofectedMoDCs_vs_controlMoDCs
426	ENSG00000029725	318.502483515063	-0.365514893687062	0.130230811686315	-2.80666985757158	0.00500565143130664	0.0266614614656054	NucleofectedMoDCs_vs_controlMoDCs
427	ENSG00000029993	15.5877947276137	-0.142295995957579	0.296006087266255	-0.480719830026959	0.6307156355134	0.774725025067407	NucleofectedMoDCs_vs_controlMoDCs
428	ENSG00000030066	18.8063567766237	0.257275889035384	0.295189208017988	0.871562652181062	0.38344701277052	0.572065119884221	NucleofectedMoDCs_vs_controlMoDCs
429	ENSG00000030110	2.56968872020667	0.738263611977642	0.640898273360554	1.15192011379053	0.249353902119519	0.433716494815077	NucleofectedMoDCs_vs_controlMoDCs
430	ENSG00000030304	1.04379528739706	0.489334356014045	1.24740358671498	0.392282306404698	0.694849635540841	NA	NucleofectedMoDCs_vs_controlMoDCs
431	ENSG00000030419	13.3792622889565	0.805365977557192	0.324855777294325	2.47914931439719	0.01316961624498	0.0551894911477248	NucleofectedMoDCs_vs_controlMoDCs
432	ENSG00000030582	139.867808130816	-0.0314503651648936	0.295825689108149	-0.10631384062591	0.915333350594283	0.954729022828773	NucleofectedMoDCs_vs_controlMoDCs
433	ENSG00000031003	129.589587198797	-0.569761495289622	0.129714412597614	-4.39243013848488	1.12090654347085e-05	0.000178145174443112	NucleofectedMoDCs_vs_controlMoDCs
434	ENSG00000031081	93.8873035117705	-0.30355240231961	0.138620407928575	-2.18981033785456	0.0285379946860001	0.0984336750226916	NucleofectedMoDCs_vs_controlMoDCs
435	ENSG00000031691	12.2088936588202	-0.436367863694713	0.30423015329929	-1.43433469352865	0.151476774339245	0.312989538128586	NucleofectedMoDCs_vs_controlMoDCs
436	ENSG00000031698	94.5295067598747	-0.857349102538477	0.178815104938392	-4.79461230545296	1.62989735218346e-06	3.44439743367139e-05	NucleofectedMoDCs_vs_controlMoDCs
437	ENSG00000031823	21.0997374321944	-0.321026742674755	0.259549229073532	-1.23686263226698	0.216138084921936	0.395630629418224	NucleofectedMoDCs_vs_controlMoDCs
438	ENSG00000032219	567.94702364775	-0.378090445857611	0.0865343316427597	-4.36925366707036	1.24671882086635e-05	0.000196522256236565	NucleofectedMoDCs_vs_controlMoDCs
439	ENSG00000032389	3.1926543318572	1.23846573065001	0.637093661309034	1.94393039181294	0.0519038457150921	0.150521152573767	NucleofectedMoDCs_vs_controlMoDCs
440	ENSG00000032444	2.4026335761613	-1.07419990259667	0.757007241216436	-1.41900875461975	0.155896463741696	0.319160574149323	NucleofectedMoDCs_vs_controlMoDCs
441	ENSG00000032742	8.5238940495213	-0.253396212100468	0.396621005888147	-0.638887523198732	0.522896105224181	0.692301638091598	NucleofectedMoDCs_vs_controlMoDCs
442	ENSG00000033011	40.6962953665938	-0.178945592037791	0.232808553441481	-0.768638391470318	0.442108007887725	0.625249810888598	NucleofectedMoDCs_vs_controlMoDCs
443	ENSG00000033030	97.606331402024	0.308149669722985	0.176032456022655	1.75052758272785	0.0800273188982724	0.202794246036745	NucleofectedMoDCs_vs_controlMoDCs
444	ENSG00000033050	20.2803018887606	-0.084800121791433	0.248025899660308	-0.341900268913746	0.732425947254777	0.847166671612157	NucleofectedMoDCs_vs_controlMoDCs
445	ENSG00000033100	6.31390010102715	1.54403413204444	0.466325179474122	3.31106746966924	0.000929407968581496	0.00701335613476506	NucleofectedMoDCs_vs_controlMoDCs
446	ENSG00000033122	2.27519418191875	1.15870363555415	0.785708473918193	1.47472462626741	0.140286592525826	0.29675090097006	NucleofectedMoDCs_vs_controlMoDCs
447	ENSG00000033170	2.94755067219232	-0.948784360429345	0.664383663862747	-1.42806696196153	0.153272585744769	0.315647772497102	NucleofectedMoDCs_vs_controlMoDCs
448	ENSG00000033178	134.016069882591	-0.584590579011545	0.141852137740329	-4.12112632438209	3.77024611378918e-05	0.000489002346106763	NucleofectedMoDCs_vs_controlMoDCs
449	ENSG00000033327	26.5592710005246	-0.539832708546724	0.210474913389363	-2.56483159847213	0.0103225891360022	0.0458017103145579	NucleofectedMoDCs_vs_controlMoDCs
450	ENSG00000033627	128.309423767513	-0.733159646499614	0.119883140578578	-6.11561928525774	9.61827038898174e-10	4.49137029373661e-08	NucleofectedMoDCs_vs_controlMoDCs
451	ENSG00000033800	229.087426775279	-0.547151332259964	0.121437490361303	-4.50562120999099	6.61790494908965e-06	0.000113372413087413	NucleofectedMoDCs_vs_controlMoDCs
452	ENSG00000033867	258.101552685787	-0.782937904651074	0.218075843181728	-3.59020922825749	0.000330412634135784	0.00300975242138055	NucleofectedMoDCs_vs_controlMoDCs
453	ENSG00000034053	0.117769148023754	-0.548047199433243	3.05565697235927	-0.179354948670857	0.857659003473252	NA	NucleofectedMoDCs_vs_controlMoDCs
454	ENSG00000034152	15.3969550354418	0.0822868186286378	0.351274560546959	0.234252143111393	0.814789236565438	0.89979269096713	NucleofectedMoDCs_vs_controlMoDCs
455	ENSG00000034510	126.946552471332	-0.226482199567006	0.235878495580682	-0.960164677197282	0.336972341315365	0.526721050644946	NucleofectedMoDCs_vs_controlMoDCs
456	ENSG00000034533	10.0536391979538	-0.192296470866088	0.316089265489033	-0.608361282274422	0.542947884555359	0.708074151847683	NucleofectedMoDCs_vs_controlMoDCs
457	ENSG00000034677	134.336671970611	-0.908804960308055	0.198260054382832	-4.58390351569858	4.56374887123217e-06	8.28389567838808e-05	NucleofectedMoDCs_vs_controlMoDCs
458	ENSG00000034693	7.71619918084178	-1.29203990327223	0.390698774715912	-3.30699758199064	0.00094301706014131	0.00710062824088196	NucleofectedMoDCs_vs_controlMoDCs
459	ENSG00000034713	83.0508108913915	0.169683597265801	0.196534749313058	0.863377076363799	0.38793017894568	0.575763426047967	NucleofectedMoDCs_vs_controlMoDCs
460	ENSG00000035115	12.3311233798507	-0.111670979701435	0.313691493579287	-0.355989824356552	0.721848185661394	0.839980227299309	NucleofectedMoDCs_vs_controlMoDCs
461	ENSG00000035141	50.3702265381152	-1.2169702578194	0.173667516813187	-7.00747197950949	2.42662595673334e-12	2.08677819279282e-10	NucleofectedMoDCs_vs_controlMoDCs
462	ENSG00000035403	341.629580367151	-0.346507030043838	0.107757063015924	-3.21563172144579	0.00130157746785527	0.00918426065499125	NucleofectedMoDCs_vs_controlMoDCs
463	ENSG00000035499	0	NA	NA	NA	NA	NA	NucleofectedMoDCs_vs_controlMoDCs
464	ENSG00000035664	21.6155074654097	0.758972669426535	0.295276743805095	2.57037740136932	0.0101587776868487	0.0451903014592187	NucleofectedMoDCs_vs_controlMoDCs
465	ENSG00000035681	21.6510463616067	-0.468843788887657	0.246072192478072	-1.9053099180617	0.0567397969911571	0.159745058919512	NucleofectedMoDCs_vs_controlMoDCs
466	ENSG00000035687	89.4934269127648	-1.21862550291195	0.133368271415811	-9.13729697457475	6.40327476351257e-20	2.41807143297776e-17	NucleofectedMoDCs_vs_controlMoDCs
467	ENSG00000035720	0	NA	NA	NA	NA	NA	NucleofectedMoDCs_vs_controlMoDCs
468	ENSG00000035862	732.49222649639	0.115107979873589	0.10811160957209	1.06471432928611	0.287005223646672	0.47481597523489	NucleofectedMoDCs_vs_controlMoDCs
469	ENSG00000035928	102.294175525525	-0.287116120996416	0.148730946833473	-1.93043967721046	0.0535523827252922	0.153584025147936	NucleofectedMoDCs_vs_controlMoDCs
470	ENSG00000036054	44.6317492992089	-0.677305624868611	0.190397014368395	-3.55733322350375	0.000374638801975378	0.00333735929698168	NucleofectedMoDCs_vs_controlMoDCs
471	ENSG00000036257	69.4046414742757	-0.172677747954199	0.190015028936941	-0.908758369905071	0.363477685699313	0.553177753485436	NucleofectedMoDCs_vs_controlMoDCs
472	ENSG00000036448	0.339703280096252	0.904043651430271	1.99549729506261	0.453041782450476	0.650518655184652	NA	NucleofectedMoDCs_vs_controlMoDCs
473	ENSG00000036530	29.0684590616406	0.962474583527108	0.288332741119396	3.33806899553095	0.000843627984448513	0.00644727748255834	NucleofectedMoDCs_vs_controlMoDCs
474	ENSG00000036549	66.518866986961	-0.6386007536216	0.178009179403272	-3.58745967911507	0.000333915348674937	0.0030384722482097	NucleofectedMoDCs_vs_controlMoDCs
475	ENSG00000036565	0	NA	NA	NA	NA	NA	NucleofectedMoDCs_vs_controlMoDCs
476	ENSG00000036672	15.695253944965	-0.286180267580934	0.304132452024635	-0.940972479838334	0.346718962356798	0.536270598797965	NucleofectedMoDCs_vs_controlMoDCs
477	ENSG00000036828	20.5940134325603	0.358206243772712	0.280396287620802	1.27749995127303	0.201425797615408	0.378397015939426	NucleofectedMoDCs_vs_controlMoDCs
478	ENSG00000037042	0.477034594171672	-0.553907345426467	1.92158037986202	-0.288256141263392	0.773150677075124	NA	NucleofectedMoDCs_vs_controlMoDCs
479	ENSG00000037241	12.2511203219089	-0.520661727761791	0.328172142287615	-1.58655065640969	0.1126144505718	0.256587830650937	NucleofectedMoDCs_vs_controlMoDCs
480	ENSG00000037474	23.6407489603168	-0.418798688808016	0.222410198273949	-1.88300128347608	0.0597001940245656	0.165504639387285	NucleofectedMoDCs_vs_controlMoDCs
481	ENSG00000037637	28.2594644183911	0.102632034525109	0.25075521331148	0.409291727855817	0.682325585415785	0.813060146042607	NucleofectedMoDCs_vs_controlMoDCs
482	ENSG00000037749	6.19510956902575	0.778457446669425	0.382443436591831	2.03548387078282	0.0418022098482665	0.128817844114642	NucleofectedMoDCs_vs_controlMoDCs
483	ENSG00000037757	18.6802843813086	0.248735404720898	0.27212441701837	0.914050298926712	0.360690416449188	0.550327028812707	NucleofectedMoDCs_vs_controlMoDCs
484	ENSG00000037897	75.3314827225378	-0.674289465571665	0.173767075953338	-3.88042131613433	0.000104275675891469	0.00115154021990509	NucleofectedMoDCs_vs_controlMoDCs
485	ENSG00000038002	40.1083180757744	-0.656200526383802	0.22535581584376	-2.91184198609167	0.0035930434691254	0.0206534606559158	NucleofectedMoDCs_vs_controlMoDCs
486	ENSG00000038210	3.0670840373752	-0.347850239636071	0.662031301462481	-0.525428690256247	0.599285213362275	0.752649310884857	NucleofectedMoDCs_vs_controlMoDCs
487	ENSG00000038219	547.851830628516	-0.100817465072113	0.0951513466553842	-1.05954848371458	0.289350060971621	0.477013928657248	NucleofectedMoDCs_vs_controlMoDCs
488	ENSG00000038274	101.90071780052	-0.180695357316346	0.139723195522623	-1.29323808148297	0.195928728470759	0.371396545424002	NucleofectedMoDCs_vs_controlMoDCs
489	ENSG00000038295	0.426445685161884	-1.51570985326122	1.71882614637979	-0.88182848303397	0.377869566245499	NA	NucleofectedMoDCs_vs_controlMoDCs
490	ENSG00000038358	1.06108482660057	-2.59293292058531	1.33030288947058	-1.94912973662504	0.0512799332724092	NA	NucleofectedMoDCs_vs_controlMoDCs
491	ENSG00000038382	173.865837784755	-0.511597656414654	0.136710846328624	-3.74218776456757	0.000182425125204159	0.00182645927949363	NucleofectedMoDCs_vs_controlMoDCs
492	ENSG00000038427	6.14346726837209	-1.06773732643933	0.568404792242921	-1.87848051425824	0.0603154602634352	0.166678310568904	NucleofectedMoDCs_vs_controlMoDCs
493	ENSG00000038532	16.376189043691	0.32415875719347	0.255521318051811	1.26861727101667	0.204577601391563	0.381832761767793	NucleofectedMoDCs_vs_controlMoDCs
494	ENSG00000038945	298.380810731533	-1.17807472030343	0.36612226086734	-3.21770852586944	0.0012921905909359	0.00912836224284162	NucleofectedMoDCs_vs_controlMoDCs
495	ENSG00000039068	26.1981797386322	-0.943942139886759	0.274349915116252	-3.44065038068912	0.000580317855699558	0.00477532045066652	NucleofectedMoDCs_vs_controlMoDCs
496	ENSG00000039123	163.47299792399	0.0317967414682362	0.101746226836541	0.31251027636945	0.754652754457674	0.861873716398086	NucleofectedMoDCs_vs_controlMoDCs
497	ENSG00000039139	2.37356554301796	0.699379902457156	1.00868692005365	0.693356767647938	0.488085686049042	0.663889785636044	NucleofectedMoDCs_vs_controlMoDCs
498	ENSG00000039319	524.13208389514	-0.945499438485254	0.172883150140138	-5.46900862067146	4.52559739983986e-08	1.46942340995548e-06	NucleofectedMoDCs_vs_controlMoDCs
499	ENSG00000039523	1.44083058966699	1.97240572916689	1.00531999710937	1.96196806473383	0.0497662024133055	0.14575766348365	NucleofectedMoDCs_vs_controlMoDCs
500	ENSG00000039560	32.7855210062198	-1.43056968640037	0.41536706818106	-3.44410955029487	0.000572943504065026	0.00472779957062244	NucleofectedMoDCs_vs_controlMoDCs
501	ENSG00000039650	11.4752102463116	-0.162477941544836	0.331403462178642	-0.490272311812036	0.623941217117016	0.770161506611219	NucleofectedMoDCs_vs_controlMoDCs
502	ENSG00000040199	25.3135832552967	0.8966786819728	0.235480966755802	3.8078605431524	0.000140174281467582	0.00147039096822063	NucleofectedMoDCs_vs_controlMoDCs
503	ENSG00000040275	20.8276503874266	-1.16254212646669	0.262162889828203	-4.43442673075703	9.23176088625684e-06	0.000150860694595642	NucleofectedMoDCs_vs_controlMoDCs
504	ENSG00000040341	141.684107345945	-0.620458541609927	0.174305365259558	-3.55960667467695	0.000371410645362397	0.00331199913787998	NucleofectedMoDCs_vs_controlMoDCs
505	ENSG00000040487	9.01924024584404	0.092501924471134	0.33752918904268	0.274056074182779	0.784041529609965	0.880881767427961	NucleofectedMoDCs_vs_controlMoDCs
506	ENSG00000040531	30.1003824189242	0.802620822310862	0.292749660257722	2.74166269434531	0.00611290793826271	0.0308953517007744	NucleofectedMoDCs_vs_controlMoDCs
507	ENSG00000040608	2.09560365646477	1.75776386108126	0.784110013453103	2.24173117409932	0.0249787518164035	0.0892810489306061	NucleofectedMoDCs_vs_controlMoDCs
508	ENSG00000040633	31.7634374309889	-0.0776746430966294	0.230828935646085	-0.336503059632536	0.736491544715252	0.849832731340873	NucleofectedMoDCs_vs_controlMoDCs
509	ENSG00000040731	0.58782230134675	-0.97982007903737	1.82895193723728	-0.535727625799416	0.592146807907939	NA	NucleofectedMoDCs_vs_controlMoDCs
510	ENSG00000040933	19.4044456227542	-0.442272156082279	0.278247119230047	-1.58949410619637	0.111948883628185	0.255574196018558	NucleofectedMoDCs_vs_controlMoDCs
511	ENSG00000041357	308.932684817017	-0.444866261886048	0.15348111818491	-2.89850808455856	0.00374942642242296	0.0213780162422807	NucleofectedMoDCs_vs_controlMoDCs
512	ENSG00000041515	0.439427547792126	-1.08160871519441	1.703344320028	-0.634991236050634	0.525434130862814	NA	NucleofectedMoDCs_vs_controlMoDCs
513	ENSG00000041802	76.8032283246682	-0.386323136874964	0.13575535508911	-2.84573037005709	0.00443096959647698	0.0242502750032771	NucleofectedMoDCs_vs_controlMoDCs
514	ENSG00000041880	2.79516592003649	-0.214136806083202	0.717486130383266	-0.298454279483862	0.765356466506084	0.868740885466809	NucleofectedMoDCs_vs_controlMoDCs
515	ENSG00000041982	4.34960394011341	0.576365401311898	0.513903850032882	1.12154326392966	0.262056686515472	0.447961690755783	NucleofectedMoDCs_vs_controlMoDCs
516	ENSG00000041988	30.432113153471	0.225966328256037	0.260523679775989	0.867354278314869	0.385747925248671	0.573799213006908	NucleofectedMoDCs_vs_controlMoDCs
517	ENSG00000042062	0.168201870761707	-0.187375187454804	2.6521220434788	-0.0706510425926791	0.943675485761387	NA	NucleofectedMoDCs_vs_controlMoDCs
518	ENSG00000042088	17.7454095607029	-0.162996324263162	0.246019119919241	-0.662535189609114	0.507628290247842	0.680034782902388	NucleofectedMoDCs_vs_controlMoDCs
519	ENSG00000042286	143.678378901134	0.271152497461134	0.133617594058044	2.02931731687479	0.0424259806261803	0.129933305616604	NucleofectedMoDCs_vs_controlMoDCs
520	ENSG00000042304	7.06300510871287	1.18860552240773	0.465033681197372	2.55595577367063	0.0105896577255627	0.046724141313373	NucleofectedMoDCs_vs_controlMoDCs
521	ENSG00000042317	6.4189614804234	-0.809867229512234	0.477802873942265	-1.69498191341999	0.090078851884785	0.219924066913647	NucleofectedMoDCs_vs_controlMoDCs
522	ENSG00000042429	72.6885349149013	0.497641716176414	0.14455918274391	3.44247737660498	0.000576412075684487	0.00474767859967531	NucleofectedMoDCs_vs_controlMoDCs
523	ENSG00000042445	8.38638411704281	0.61849860096462	0.436940537236537	1.41552121686022	0.156915732139425	0.320395271237093	NucleofectedMoDCs_vs_controlMoDCs
524	ENSG00000042493	112.100556150025	0.145497718670555	0.200317490507204	0.72633557011	0.467633078589734	0.646858911306121	NucleofectedMoDCs_vs_controlMoDCs
525	ENSG00000042753	19.201882287337	0.333810637967411	0.219141270427819	1.52326687399287	0.127691951205658	0.278940755079664	NucleofectedMoDCs_vs_controlMoDCs
526	ENSG00000042781	0.17436749445976	-0.868642012357161	2.62298436890304	-0.331165531390657	0.740519454565874	NA	NucleofectedMoDCs_vs_controlMoDCs
527	ENSG00000042832	0.617497765196366	-2.15972891693015	1.61801308652744	-1.33480312051451	0.181940791914947	NA	NucleofectedMoDCs_vs_controlMoDCs
528	ENSG00000042980	1.01497759442106	2.8630708135952	1.22419673661553	2.33873423115844	0.0193491923909075	NA	NucleofectedMoDCs_vs_controlMoDCs
529	ENSG00000043039	1.16791927101565	0.431166221599704	1.02443393374354	0.420882408711426	0.673840951289016	NA	NucleofectedMoDCs_vs_controlMoDCs
530	ENSG00000043093	108.794994912	0.128162088220492	0.154518730774456	0.829427523628606	0.406862532370437	0.593517723363021	NucleofectedMoDCs_vs_controlMoDCs
531	ENSG00000043143	18.4189070981037	-1.12559217357293	0.288388804555316	-3.90303699655936	9.49931756256875e-05	0.00105981146679115	NucleofectedMoDCs_vs_controlMoDCs
532	ENSG00000043355	0.210221418496805	1.49080073019139	2.91117888856521	0.512095198287913	0.608584384943024	NA	NucleofectedMoDCs_vs_controlMoDCs
533	ENSG00000043462	56.1480638754053	-0.567037821000158	0.185606781602186	-3.05504904565124	0.00225023720469625	0.0144026788809059	NucleofectedMoDCs_vs_controlMoDCs
534	ENSG00000043514	19.1787563856288	0.280116764929524	0.280743518277486	0.997767523354386	0.318392101815204	0.506946764494217	NucleofectedMoDCs_vs_controlMoDCs
535	ENSG00000043591	3.02619214463734	-0.407059827543661	0.655320888107964	-0.62116107533047	0.534493647429905	0.701669428691545	NucleofectedMoDCs_vs_controlMoDCs
536	ENSG00000044090	2.24897159479148	-0.441304691897017	0.790625418507822	-0.558171646858898	0.576727179939623	0.73534408710593	NucleofectedMoDCs_vs_controlMoDCs
537	ENSG00000044115	247.530765615833	-0.331378994806461	0.122349524623378	-2.70846164565434	0.00675959246420927	0.0332731313958003	NucleofectedMoDCs_vs_controlMoDCs
538	ENSG00000044446	20.7480493603579	-0.332611492846569	0.256861035727549	-1.29490832233258	0.195351857214144	0.370667079373774	NucleofectedMoDCs_vs_controlMoDCs
539	ENSG00000044459	74.5542124115026	-0.415007130360805	0.157219067354629	-2.63967429233441	0.00829857395233292	0.0387616370330667	NucleofectedMoDCs_vs_controlMoDCs
540	ENSG00000044524	3.85913474012228	0.886519028657513	0.582618503657359	1.52161152296474	0.128106448566802	0.279361600481533	NucleofectedMoDCs_vs_controlMoDCs
541	ENSG00000044574	1126.86024456121	-0.899898777924521	0.139178250141158	-6.46580034604416	1.00764048152601e-10	6.31903350346149e-09	NucleofectedMoDCs_vs_controlMoDCs
542	ENSG00000046604	5.00696119914486	0.170183539121154	0.586790620059128	0.290024300497518	0.771797647079002	0.872788982718585	NucleofectedMoDCs_vs_controlMoDCs
543	ENSG00000046647	3.01951628891716	-0.207876789654092	0.810700768855654	-0.256416174302537	0.797629499961084	0.889492331246324	NucleofectedMoDCs_vs_controlMoDCs
544	ENSG00000046651	80.134949274949	0.0242716079607434	0.135608772803615	0.178982579511231	0.857951380350492	0.923730843440461	NucleofectedMoDCs_vs_controlMoDCs
545	ENSG00000046653	5.65406009694199	0.538271900792023	0.485758167081911	1.10810674378483	0.267815718850433	0.454185966235563	NucleofectedMoDCs_vs_controlMoDCs
546	ENSG00000046774	0.312000368872458	1.24623874897669	2.28255572429743	0.545983931831625	0.585076982401022	NA	NucleofectedMoDCs_vs_controlMoDCs
547	ENSG00000046889	3.50210371684232	0.66815963285975	0.578488112564208	1.15501013477712	0.248086276239685	0.432377516259614	NucleofectedMoDCs_vs_controlMoDCs
548	ENSG00000047056	68.0665074951217	-0.572974879705649	0.14236641412842	-4.02464923495792	5.70603004161702e-05	0.000690727859602294	NucleofectedMoDCs_vs_controlMoDCs
549	ENSG00000047188	40.2893077010788	0.118379162033754	0.17490094156894	0.676835475966221	0.498510346726886	0.67175729058977	NucleofectedMoDCs_vs_controlMoDCs
550	ENSG00000047230	4.96229359445651	0.120326624053711	0.42063850867008	0.286057081255218	0.774834402751991	0.874684716025788	NucleofectedMoDCs_vs_controlMoDCs
551	ENSG00000047249	199.432998807078	0.22400686176606	0.201182725742867	1.11344978023791	0.265515305401111	0.451917143848981	NucleofectedMoDCs_vs_controlMoDCs
552	ENSG00000047315	65.0306799794994	-1.07037159547858	0.165585268110808	-6.46417164818246	1.01855204343486e-10	6.34167295573727e-09	NucleofectedMoDCs_vs_controlMoDCs
553	ENSG00000047346	75.4910732163426	-0.363911976852427	0.276864148874446	-1.31440628312427	0.188709517184154	0.361612508256414	NucleofectedMoDCs_vs_controlMoDCs
554	ENSG00000047365	193.712680141015	-0.450658468011525	0.120240820115713	-3.74796568734177	0.000178274635036806	0.00179213465580113	NucleofectedMoDCs_vs_controlMoDCs
555	ENSG00000047410	464.495959705444	-0.437896145918234	0.0986301456647593	-4.43977997768176	9.00508941406517e-06	0.000147851992638682	NucleofectedMoDCs_vs_controlMoDCs
556	ENSG00000047457	15.4969569537156	0.723866317027216	0.380197224097386	1.90392320392587	0.056920186604858	0.159972522876998	NucleofectedMoDCs_vs_controlMoDCs
557	ENSG00000047578	13.2255825135632	-0.17043178622276	0.304716112295332	-0.559313339025462	0.575947893390306	0.734620079013364	NucleofectedMoDCs_vs_controlMoDCs
558	ENSG00000047579	20.3552043504943	-0.606633812828735	0.306858095783624	-1.97691969403503	0.0480507083182175	0.142026349191042	NucleofectedMoDCs_vs_controlMoDCs
559	ENSG00000047621	64.8182413150372	-1.25816887597129	0.190988633418945	-6.58766363970688	4.46801428286714e-11	2.97371172826379e-09	NucleofectedMoDCs_vs_controlMoDCs
560	ENSG00000047634	21.0475327623079	0.0158083182370026	0.254702890435439	0.0620657198274301	0.950510495960802	0.973716920760458	NucleofectedMoDCs_vs_controlMoDCs
561	ENSG00000047644	10.671723988077	0.258306269179195	0.345665453657413	0.747272446367177	0.454899121099143	0.636287352654257	NucleofectedMoDCs_vs_controlMoDCs
562	ENSG00000047648	1.59068560016003	-1.0840726162129	1.07107277955942	-1.01213721130961	0.311472452528213	0.500359118894224	NucleofectedMoDCs_vs_controlMoDCs
563	ENSG00000047662	2.28244334971573	0.862452787894387	1.10172234709296	0.782822269304133	0.433731488404615	0.617924192985858	NucleofectedMoDCs_vs_controlMoDCs
564	ENSG00000047849	128.538285936547	0.151637957993594	0.136867020219046	1.10792181893716	0.267895581664425	0.454232713430231	NucleofectedMoDCs_vs_controlMoDCs
565	ENSG00000047932	65.8119938147566	-0.422298996703543	0.139250005508137	-3.03266771992239	0.00242402351348722	0.0152312642485578	NucleofectedMoDCs_vs_controlMoDCs
566	ENSG00000047936	0.237105055781497	0.854565063788424	2.42101318546441	0.352978277408471	0.724104725801454	NA	NucleofectedMoDCs_vs_controlMoDCs
567	ENSG00000048028	23.6420885297371	-0.360158088522931	0.282467180188467	-1.27504401850377	0.202293662144937	0.379142065662688	NucleofectedMoDCs_vs_controlMoDCs
568	ENSG00000048052	7.13428946513529	0.188583542320547	0.514598170718309	0.366467572275491	0.714016205703132	0.834724780218662	NucleofectedMoDCs_vs_controlMoDCs
569	ENSG00000048140	12.8666051593853	0.901065929298722	0.404107953507636	2.22976539184027	0.0257630220813095	0.0913884942974121	NucleofectedMoDCs_vs_controlMoDCs
570	ENSG00000048162	4.70842217532136	-0.0939656781395824	0.468189165281363	-0.200700240645494	0.840932971536402	0.913447139104479	NucleofectedMoDCs_vs_controlMoDCs
571	ENSG00000048342	13.0946513626341	0.0275310384078543	0.290986369858138	0.0946128109755667	0.924622373799209	0.959761891560565	NucleofectedMoDCs_vs_controlMoDCs
572	ENSG00000048392	30.2029865066582	-0.0133971763386838	0.282640512444964	-0.0474000567816423	0.962194383767522	0.980303998392165	NucleofectedMoDCs_vs_controlMoDCs
573	ENSG00000048405	80.2571059181807	-0.615072742300686	0.18462216535898	-3.33152165724379	0.000863725790709389	0.00657772060956282	NucleofectedMoDCs_vs_controlMoDCs
574	ENSG00000048462	1.74586609231248	2.67008871643167	1.0166762360827	2.62629205018074	0.00863207186928038	0.0398479193306589	NucleofectedMoDCs_vs_controlMoDCs
575	ENSG00000048471	35.6007746863975	0.0231159810830081	0.195274467899547	0.118376874005359	0.905769048796364	0.949554263526954	NucleofectedMoDCs_vs_controlMoDCs
576	ENSG00000048540	11.8972375064617	0.745024302079115	0.34945391649376	2.13196724064307	0.033009539731339	0.1094775140034	NucleofectedMoDCs_vs_controlMoDCs
577	ENSG00000048544	131.961160632672	-0.495978855380335	0.181683054168484	-2.72991258128228	0.00633511220800416	0.0316956319600346	NucleofectedMoDCs_vs_controlMoDCs
578	ENSG00000048545	5.24547701906764	0.617606140504315	0.430873668394421	1.43338102512906	0.151748977997167	0.31340286491366	NucleofectedMoDCs_vs_controlMoDCs
579	ENSG00000048649	221.284454754537	-0.0113759876379733	0.109093596951243	-0.104277317421824	0.916949277842023	0.955426978453656	NucleofectedMoDCs_vs_controlMoDCs
580	ENSG00000048707	59.4331550855639	-0.717557873318509	0.176706600283148	-4.06073045471262	4.89194233172225e-05	0.000606881425861307	NucleofectedMoDCs_vs_controlMoDCs
581	ENSG00000048740	253.086612246743	-0.945783448704477	0.181165560516286	-5.22054769134477	1.78394758023488e-07	4.99016963224801e-06	NucleofectedMoDCs_vs_controlMoDCs
582	ENSG00000048828	550.088746999539	-0.365879710278068	0.12458276616998	-2.93684047582364	0.00331574618909921	0.0194231384506081	NucleofectedMoDCs_vs_controlMoDCs
583	ENSG00000048991	62.5852794479054	-0.115296446132468	0.162458931357382	-0.709695953119593	0.477892702254208	0.654876852011344	NucleofectedMoDCs_vs_controlMoDCs
584	ENSG00000049089	3.73789381691798	1.61634668526355	0.626838836288036	2.57856819279913	0.00992107157326673	0.0443600860487043	NucleofectedMoDCs_vs_controlMoDCs
585	ENSG00000049130	1.14620672010407	0.41695349161857	1.31164496016698	0.317885940388541	0.750571457809046	NA	NucleofectedMoDCs_vs_controlMoDCs
586	ENSG00000049167	15.0309678891793	0.569623972476582	0.298815389745212	1.90627388021172	0.0566146812299715	0.159624838952172	NucleofectedMoDCs_vs_controlMoDCs
587	ENSG00000049192	0.752768487800883	0.484781149091841	1.35440462646861	0.357929336343031	0.720396195954217	NA	NucleofectedMoDCs_vs_controlMoDCs
588	ENSG00000049239	587.417881162856	0.566766979091421	0.129922077726847	4.36236080124129	1.28666449566569e-05	0.000201720658431487	NucleofectedMoDCs_vs_controlMoDCs
589	ENSG00000049245	50.3789371616719	-0.770785268823494	0.158288706130224	-4.86948998237037	1.1188665530596e-06	2.45712147828043e-05	NucleofectedMoDCs_vs_controlMoDCs
590	ENSG00000049246	46.0181799530289	-1.14478672100201	0.219120322994525	-5.22446619901436	1.74658227535935e-07	4.89352914601085e-06	NucleofectedMoDCs_vs_controlMoDCs
591	ENSG00000049247	0.95544796998197	0.959773818082086	1.33707540990026	0.71781577237568	0.472870886969912	NA	NucleofectedMoDCs_vs_controlMoDCs
592	ENSG00000049249	49.3284005775631	0.496853670504681	0.235191035959443	2.11255360340502	0.034638993408614	0.112728699082798	NucleofectedMoDCs_vs_controlMoDCs
593	ENSG00000049283	0.280915109524636	-0.147298600604951	2.3319004689029	-0.0631667614331116	0.949633712436548	NA	NucleofectedMoDCs_vs_controlMoDCs
594	ENSG00000049323	0.274281089810417	1.76832581402699	2.33020880890883	0.758870109522522	0.44793026096767	NA	NucleofectedMoDCs_vs_controlMoDCs
595	ENSG00000049449	58.6825756368288	-0.963548730453007	0.244804076904476	-3.935999525159	8.28511363568188e-05	0.000943742353871672	NucleofectedMoDCs_vs_controlMoDCs
596	ENSG00000049540	9.16616123952302	0.630410642286697	0.380231987092147	1.65796320059186	0.0973248942398147	0.231751985995863	NucleofectedMoDCs_vs_controlMoDCs
597	ENSG00000049541	5.09298213629771	0.975024163322845	0.498436245591578	1.95616625385182	0.0504455724344113	0.147226148984906	NucleofectedMoDCs_vs_controlMoDCs
598	ENSG00000049618	136.713290252016	0.0488441585884294	0.116882194737916	0.417892209313424	0.676025928844318	0.808335331593478	NucleofectedMoDCs_vs_controlMoDCs
599	ENSG00000049656	111.493903025376	0.422143269173378	0.194911961217917	2.16581510203681	0.030325318843751	0.102826686245325	NucleofectedMoDCs_vs_controlMoDCs
600	ENSG00000049759	150.319272779975	1.18923675748646	0.283733764154351	4.19138258370801	2.77259666659239e-05	0.000383156536956057	NucleofectedMoDCs_vs_controlMoDCs
601	ENSG00000049768	19.3996149628201	0.424688781961015	0.258633250414798	1.64205020537729	0.100579599904049	0.237129238590288	NucleofectedMoDCs_vs_controlMoDCs
602	ENSG00000049769	0.579130095895991	1.41290981545869	1.220890754947	1.15727783975236	0.247158864310635	NA	NucleofectedMoDCs_vs_controlMoDCs
603	ENSG00000049860	1064.7710728276	0.572232352710127	0.197270142914799	2.90075499644806	0.00372264815265038	0.0212577649768868	NucleofectedMoDCs_vs_controlMoDCs
604	ENSG00000049883	23.403683098056	0.440587265049851	0.230150367951549	1.91434525597892	0.0555760554617272	0.157927639362942	NucleofectedMoDCs_vs_controlMoDCs
605	ENSG00000050030	0.713081294387174	-0.569210162326688	1.27509315022452	-0.446406728972279	0.655303473041334	NA	NucleofectedMoDCs_vs_controlMoDCs
606	ENSG00000050130	65.2298873107256	0.637537185851738	0.197496100243571	3.22810012484027	0.00124615348577564	0.00884631475333418	NucleofectedMoDCs_vs_controlMoDCs
607	ENSG00000050327	0.61315966020679	1.56228724471859	1.47431911357082	1.05966695428286	0.289296141646558	NA	NucleofectedMoDCs_vs_controlMoDCs
608	ENSG00000050344	12.0757214001317	-0.314128739155387	0.320286765610942	-0.980773397103034	0.326704499841706	0.515832018428493	NucleofectedMoDCs_vs_controlMoDCs
609	ENSG00000050393	176.675078806416	-0.578149353551118	0.105713164632041	-5.46903836966284	4.52483796416447e-08	1.46942340995548e-06	NucleofectedMoDCs_vs_controlMoDCs
610	ENSG00000050405	524.965133330542	-1.63841681443304	0.233385061786847	-7.02023000910582	2.21503297099325e-12	1.92386688695619e-10	NucleofectedMoDCs_vs_controlMoDCs
611	ENSG00000050426	14.6774200547882	0.607054350395135	0.32305705724259	1.87909329570623	0.0602317554140447	0.166473480238245	NucleofectedMoDCs_vs_controlMoDCs
612	ENSG00000050438	43.3183933983352	0.490650798593369	0.203087607540463	2.41595636747856	0.015693941843956	0.0633704006906927	NucleofectedMoDCs_vs_controlMoDCs
613	ENSG00000050555	0.595779112765946	0.154177340220804	1.51261752734442	0.101927511372608	0.918814212764381	NA	NucleofectedMoDCs_vs_controlMoDCs
614	ENSG00000050628	1.28050422676153	-2.41144974491706	1.22681623938079	-1.9656160943339	0.049342973571185	NA	NucleofectedMoDCs_vs_controlMoDCs
615	ENSG00000050730	10.0972319337398	0.28730363489079	0.316544682313964	0.907624265840071	0.364076769297438	0.553585923890412	NucleofectedMoDCs_vs_controlMoDCs
616	ENSG00000050748	30.3567006058916	-0.292744261081238	0.221548940556467	-1.32135256592042	0.186383834306134	0.358744995648959	NucleofectedMoDCs_vs_controlMoDCs
617	ENSG00000050767	1.10264427453188	-0.0363252405998231	1.13301215033641	-0.0320607688002619	0.974423589276993	NA	NucleofectedMoDCs_vs_controlMoDCs
618	ENSG00000050820	43.3966698139267	1.05130732267189	0.306571092588496	3.4292447921143	0.000605263356041855	0.00494312635533759	NucleofectedMoDCs_vs_controlMoDCs
619	ENSG00000051009	0.969924094770318	2.80946616915298	1.22938353665061	2.28526418761652	0.0222973414899659	NA	NucleofectedMoDCs_vs_controlMoDCs
620	ENSG00000051108	179.23205808787	0.351426196852261	0.204275020839022	1.72035814956151	0.0853673593686265	0.212178623492976	NucleofectedMoDCs_vs_controlMoDCs
621	ENSG00000051128	1.29056375106849	-0.439021429776907	1.0289402405894	-0.426673398957969	0.669617228362982	NA	NucleofectedMoDCs_vs_controlMoDCs
622	ENSG00000051180	2.6063233082482	-0.0887826343324912	0.727848087481445	-0.121979621653886	0.902915157304211	0.948279274336847	NucleofectedMoDCs_vs_controlMoDCs
623	ENSG00000051341	4.09045023746074	1.10334108873344	0.576753642915257	1.91301971350627	0.0557455287942186	0.158202186029141	NucleofectedMoDCs_vs_controlMoDCs
624	ENSG00000051382	71.9869557621436	0.30328475387453	0.163144249951725	1.85899750658863	0.0630274918107616	0.17201108566296	NucleofectedMoDCs_vs_controlMoDCs
625	ENSG00000051523	6.73984090963715	0.247197859317577	0.413411827743335	0.597945783667923	0.549876109411822	0.713254024536496	NucleofectedMoDCs_vs_controlMoDCs
626	ENSG00000051596	1.89446317665969	0.234691567068097	0.914764813274445	0.25655946059841	0.797518873385683	0.889426062505309	NucleofectedMoDCs_vs_controlMoDCs
627	ENSG00000051620	90.9896954711472	-0.742971481278569	0.17664973240716	-4.20590210443169	2.60042786390117e-05	0.000361376259390617	NucleofectedMoDCs_vs_controlMoDCs
628	ENSG00000051825	19.8455166177138	-0.218250894315953	0.292467863996215	-0.746238890433368	0.455523119067136	0.6366475260532	NucleofectedMoDCs_vs_controlMoDCs
629	ENSG00000052126	356.021006070704	-0.476102158473329	0.0986253846481757	-4.82737948421412	1.38341354437632e-06	2.98525176141131e-05	NucleofectedMoDCs_vs_controlMoDCs
630	ENSG00000052344	0.879606378939422	0.633331181310532	1.07086223236775	0.591421718095511	0.554237892133654	NA	NucleofectedMoDCs_vs_controlMoDCs
631	ENSG00000052723	24.0696253191356	-0.694548829895868	0.241538342687607	-2.87552204824955	0.00403359973583041	0.0225878984561928	NucleofectedMoDCs_vs_controlMoDCs
632	ENSG00000052749	26.03089070121	-0.89427082066208	0.333584757360353	-2.68079041661981	0.00734485009695447	0.035376090463002	NucleofectedMoDCs_vs_controlMoDCs
633	ENSG00000052795	492.830446976341	-0.360886223608111	0.162679959371095	-2.21838156957539	0.0265288266921359	0.0934371955533439	NucleofectedMoDCs_vs_controlMoDCs
634	ENSG00000052802	14.3247956426002	0.876840223008432	0.328278199448299	2.6710278796522	0.00756193657869503	0.0361470556710268	NucleofectedMoDCs_vs_controlMoDCs
635	ENSG00000052841	98.8884381201719	-0.0749839780816195	0.169681238044487	-0.441910837908668	0.658553727673121	0.796242361738512	NucleofectedMoDCs_vs_controlMoDCs
636	ENSG00000052850	0.515494333900288	2.16228391704272	1.60722903791752	1.34534896149237	0.178512569092676	NA	NucleofectedMoDCs_vs_controlMoDCs
637	ENSG00000053254	207.332130311189	-0.275725059276355	0.150986666341721	-1.82615502386363	0.0678269139157714	0.180903012687066	NucleofectedMoDCs_vs_controlMoDCs
638	ENSG00000053371	9.14638958237112	0.864514663031022	0.493682141088272	1.75115644476279	0.0799189656512788	0.202608340970281	NucleofectedMoDCs_vs_controlMoDCs
639	ENSG00000053372	97.7917261494618	-0.152007825384136	0.181848229735388	-0.835904895006823	0.403208408418167	0.589871421815057	NucleofectedMoDCs_vs_controlMoDCs
640	ENSG00000053438	0.063604024732652	-0.227452703629237	3.05565697235927	-0.0744365960206653	0.940662990147482	NA	NucleofectedMoDCs_vs_controlMoDCs
641	ENSG00000053501	13.9877231617205	0.548089615774399	0.360206500927938	1.5215983452893	0.128109752428524	0.279361600481533	NucleofectedMoDCs_vs_controlMoDCs
642	ENSG00000053524	63.4181458023928	-0.586138144952846	0.222400205221865	-2.63551080975002	0.00840107498567826	0.0390636596514968	NucleofectedMoDCs_vs_controlMoDCs
643	ENSG00000053702	4.11748174272083	0.456523531438767	0.52723239275602	0.865886727961394	0.386552282039409	0.574602061552848	NucleofectedMoDCs_vs_controlMoDCs
644	ENSG00000053747	0.063604024732652	-0.227452703629237	3.05565697235927	-0.0744365960206653	0.940662990147482	NA	NucleofectedMoDCs_vs_controlMoDCs
645	ENSG00000053770	52.4984932037008	-0.0171820380709157	0.18606156056071	-0.0923459849478658	0.926423153725751	0.960483235056402	NucleofectedMoDCs_vs_controlMoDCs
646	ENSG00000053900	28.2745808555617	-0.351169767639672	0.203168707644561	-1.72846385504423	0.0839050958474753	0.209805012230674	NucleofectedMoDCs_vs_controlMoDCs
647	ENSG00000053918	40.1420211901284	-0.459184712853219	0.583165437876976	-0.787400423668606	0.431047498819127	0.615532010189983	NucleofectedMoDCs_vs_controlMoDCs
648	ENSG00000054116	58.9446212876277	-0.276626016553745	0.174400198878292	-1.586156543014	0.112703803003773	0.25672407054531	NucleofectedMoDCs_vs_controlMoDCs
649	ENSG00000054118	549.322674132848	-0.132138979019491	0.0810364170601727	-1.63061230756751	0.102972150549588	0.24097120129286	NucleofectedMoDCs_vs_controlMoDCs
650	ENSG00000054148	19.917919560931	0.650544351891184	0.302228573318055	2.1524912246023	0.0313586857002558	0.105425145983964	NucleofectedMoDCs_vs_controlMoDCs
651	ENSG00000054219	123.829315209788	-0.229376699063155	0.161591570102697	-1.4194843141717	0.155757866746195	0.318914415752965	NucleofectedMoDCs_vs_controlMoDCs
652	ENSG00000054267	322.394113713697	-0.191468629864733	0.0954921206579097	-2.00507254991905	0.0449552915672597	0.135473205529634	NucleofectedMoDCs_vs_controlMoDCs
653	ENSG00000054277	129.908744999087	0.414493635558092	0.168547526508972	2.45920924586235	0.013924343479384	0.0575767128256082	NucleofectedMoDCs_vs_controlMoDCs
654	ENSG00000054282	192.839637045277	-0.786793143287573	0.161074458057909	-4.88465491533553	1.03610154045459e-06	2.31338301532604e-05	NucleofectedMoDCs_vs_controlMoDCs
655	ENSG00000054392	8.40634985492036	0.164182316497936	0.37455972207664	0.438334147589799	0.661144075581205	0.797772557441033	NucleofectedMoDCs_vs_controlMoDCs
656	ENSG00000054523	209.23732506768	-0.239370363582444	0.110954134220626	-2.15738120317778	0.030975974585151	0.104426576285857	NucleofectedMoDCs_vs_controlMoDCs
657	ENSG00000054598	1.76591971009649	-0.526862852857003	0.936938967523271	-0.56232355694387	0.573895591170589	0.733078925966931	NucleofectedMoDCs_vs_controlMoDCs
658	ENSG00000054611	119.678955804527	-0.472211294563944	0.116928925091181	-4.03844723789015	5.38061924163891e-05	0.000657290695123133	NucleofectedMoDCs_vs_controlMoDCs
659	ENSG00000054654	21.0748072024995	0.129133684696476	0.356013979813342	0.362720825637749	0.71681344111184	0.836980996541895	NucleofectedMoDCs_vs_controlMoDCs
660	ENSG00000054690	15.7150219663303	0.564307618575637	0.305135808573496	1.84936543899506	0.0644050624079173	0.174373494246872	NucleofectedMoDCs_vs_controlMoDCs
661	ENSG00000054793	78.5313741024329	0.680234161004267	0.206158553567931	3.29956797441405	0.000968337733921671	0.00722551321991123	NucleofectedMoDCs_vs_controlMoDCs
662	ENSG00000054965	17.0880461546975	0.0675205595376468	0.277339344000949	0.243458279534316	0.807650401009345	0.895779282079769	NucleofectedMoDCs_vs_controlMoDCs
663	ENSG00000054967	48.9620265177077	-0.0695034292681297	0.166128811041895	-0.418370713858912	0.675676095322213	0.808040980288414	NucleofectedMoDCs_vs_controlMoDCs
664	ENSG00000054983	28.6299869162651	0.499040223424639	0.256953764102506	1.94214015571127	0.0521201354276733	0.150835611365574	NucleofectedMoDCs_vs_controlMoDCs
665	ENSG00000055044	113.213944263503	-0.375401567222656	0.169894133818955	-2.20962053712047	0.0271315087743501	0.0947391429438747	NucleofectedMoDCs_vs_controlMoDCs
666	ENSG00000055070	94.5549886130968	-0.229878218557276	0.135901338328317	-1.69150812924244	0.090739796505188	0.221040668222075	NucleofectedMoDCs_vs_controlMoDCs
667	ENSG00000055130	41.3478243874652	-0.601483103154075	0.248962116257344	-2.41596236486173	0.0156936833538721	0.0633704006906927	NucleofectedMoDCs_vs_controlMoDCs
668	ENSG00000055147	41.6610762888948	-0.468093738136643	0.191689781805568	-2.4419336999999	0.0146088292537381	0.0597527602935446	NucleofectedMoDCs_vs_controlMoDCs
669	ENSG00000055163	15.6572069921858	1.73291408543155	0.362767512498775	4.7769274417521	1.77993962808345e-06	3.69881590370652e-05	NucleofectedMoDCs_vs_controlMoDCs
670	ENSG00000055208	82.4058050289594	-0.678601974486421	0.164520991963455	-4.12471360880901	3.7119635101898e-05	0.000483724817220607	NucleofectedMoDCs_vs_controlMoDCs
671	ENSG00000055211	86.5735228582914	-0.460796633199998	0.166412036595787	-2.76901023884029	0.00562268682161301	0.0290516635271385	NucleofectedMoDCs_vs_controlMoDCs
672	ENSG00000055332	135.342431449121	-0.566574479113313	0.118073665904742	-4.79848300441867	1.59871870914779e-06	3.38674910934223e-05	NucleofectedMoDCs_vs_controlMoDCs
673	ENSG00000055483	115.403006714195	0.169029199069099	0.137257548800952	1.23147470245313	0.218145372530968	0.397837613253065	NucleofectedMoDCs_vs_controlMoDCs
674	ENSG00000055609	425.241387938013	-0.203905868148599	0.100923323445739	-2.02040381932357	0.0433415175868183	0.131969413146472	NucleofectedMoDCs_vs_controlMoDCs
675	ENSG00000055732	60.9224768909138	0.511596886958269	0.299759278536913	1.7066924148447	0.0878792377968246	0.216624129383942	NucleofectedMoDCs_vs_controlMoDCs
676	ENSG00000055917	43.0297822057917	-0.0951453800442123	0.160866548765608	-0.591455344658662	0.554215367147163	0.716208536134011	NucleofectedMoDCs_vs_controlMoDCs
677	ENSG00000055950	1.77680216994105	1.82418463292965	0.897457711094689	2.03261347067214	0.0420915894819339	0.129319596903197	NucleofectedMoDCs_vs_controlMoDCs
678	ENSG00000055955	1.95629736575028	1.11114075897751	0.785898228218032	1.41384815371952	0.157406491460262	0.32081522505646	NucleofectedMoDCs_vs_controlMoDCs
679	ENSG00000055957	1.32893665406786	0.865668275592648	0.919303103560596	0.941657079411336	0.346368236111816	0.53587127088514	NucleofectedMoDCs_vs_controlMoDCs
680	ENSG00000056050	8.28031094769229	-0.941638235123203	0.414167817600948	-2.27356688546591	0.0229920403676193	0.0841539682313347	NucleofectedMoDCs_vs_controlMoDCs
681	ENSG00000056097	299.983338889623	-0.692545753184381	0.119809677284502	-5.78038242720453	7.45310093160189e-09	2.91594180817244e-07	NucleofectedMoDCs_vs_controlMoDCs
682	ENSG00000056277	6.13846163170786	-0.460337324557494	0.434397031146895	-1.05971563236082	0.28927398883075	0.476934174257684	NucleofectedMoDCs_vs_controlMoDCs
683	ENSG00000056558	163.07518922675	-0.146542033002282	0.18574907150794	-0.788924713392274	0.430156010513982	0.614695628384204	NucleofectedMoDCs_vs_controlMoDCs
684	ENSG00000056586	61.3617277392394	-0.771261827978352	0.178432448653023	-4.32243033036068	1.54319821472871e-05	0.000234736393940915	NucleofectedMoDCs_vs_controlMoDCs
685	ENSG00000056736	32.3361381124051	-0.27802540788958	0.532863608091928	-0.521757169503712	0.601839414252931	0.754365799521065	NucleofectedMoDCs_vs_controlMoDCs
686	ENSG00000056972	49.0379813239322	0.253438066390157	0.170757951703163	1.48419481413504	0.13775724518088	0.292683599074983	NucleofectedMoDCs_vs_controlMoDCs
687	ENSG00000056998	0.118394110530727	0.814482577292121	3.05565697235927	0.26654908736803	0.789816360023808	NA	NucleofectedMoDCs_vs_controlMoDCs
688	ENSG00000057019	74.85129342619	0.49067128824187	0.190268416608472	2.57883729201131	0.00991334678141513	0.0443598008603715	NucleofectedMoDCs_vs_controlMoDCs
689	ENSG00000057252	583.794283726707	-0.380350854528698	0.159364492408097	-2.38667251896178	0.0170016283235017	0.0672745525301931	NucleofectedMoDCs_vs_controlMoDCs
690	ENSG00000057294	3.6875989923397	-0.216744004040096	0.607207977113629	-0.356951838924106	0.721127860674883	0.83953569249939	NucleofectedMoDCs_vs_controlMoDCs
691	ENSG00000057608	132.287182608889	-1.05419996608291	0.132692569354554	-7.94467973007659	1.94693149001339e-15	3.04686008225428e-13	NucleofectedMoDCs_vs_controlMoDCs
692	ENSG00000057657	17.0834346371303	0.187971354645928	0.282049575256793	0.666447926662497	0.505124837399139	0.6776740462203	NucleofectedMoDCs_vs_controlMoDCs
693	ENSG00000057663	50.1712343285709	-0.509500658827774	0.169543845446721	-3.00512624026734	0.00265470642108822	0.0163915133953172	NucleofectedMoDCs_vs_controlMoDCs
694	ENSG00000057704	22.0842076355151	-0.870359369054164	0.277454937379712	-3.13693955953297	0.00170721316711632	0.0114855636161131	NucleofectedMoDCs_vs_controlMoDCs
695	ENSG00000057757	8.56354814025286	0.297191910684832	0.435289183663116	0.682745912002349	0.494767412791094	0.66941387394611	NucleofectedMoDCs_vs_controlMoDCs
696	ENSG00000057935	15.1344647430275	0.375876081841511	0.357054754234396	1.05271272090319	0.292472676669061	0.480157155884913	NucleofectedMoDCs_vs_controlMoDCs
697	ENSG00000058056	8.65694839895455	0.22318531741739	0.324493541286666	0.68779586962633	0.491581337513532	0.666112580962626	NucleofectedMoDCs_vs_controlMoDCs
698	ENSG00000058063	51.1870252950265	-0.245844799987196	0.147706362769202	-1.66441577314675	0.0960293701171244	0.229907964996616	NucleofectedMoDCs_vs_controlMoDCs
699	ENSG00000058085	1.75309385096256	2.01930740865326	0.872698352510149	2.31386641540586	0.0206750508546411	0.0778721397215893	NucleofectedMoDCs_vs_controlMoDCs
700	ENSG00000058091	56.6771712347527	-0.833378338466084	0.182742492202512	-4.56039713819023	5.1056967719831e-06	9.08719862972525e-05	NucleofectedMoDCs_vs_controlMoDCs
701	ENSG00000058262	44.6964177014094	0.236133749384697	0.181925151797347	1.29797197942006	0.194296963823625	0.369351341494877	NucleofectedMoDCs_vs_controlMoDCs
702	ENSG00000058272	424.919803919659	-0.388457225040476	0.122222151895021	-3.17828821549574	0.00148147404292669	0.0102284124005086	NucleofectedMoDCs_vs_controlMoDCs
703	ENSG00000058335	5.28323751375658	-1.69109510862324	0.547559959058757	-3.08841996323141	0.00201223887744156	0.0131408276466306	NucleofectedMoDCs_vs_controlMoDCs
704	ENSG00000058404	32.6175253685887	0.648243575988871	0.214218159962693	3.02609067364674	0.00247737998407614	0.0155135427914155	NucleofectedMoDCs_vs_controlMoDCs
705	ENSG00000058453	0.878234861663295	0.144642436477225	1.21002764784791	0.119536472356213	0.904850346412633	NA	NucleofectedMoDCs_vs_controlMoDCs
706	ENSG00000058600	13.8569741625529	0.0133684652608622	0.282624003245521	0.0473012380666365	0.962273141354449	0.980303998392165	NucleofectedMoDCs_vs_controlMoDCs
707	ENSG00000058668	117.710812517082	-0.814924356498986	0.205798029002262	-3.95982585668996	7.50044373301792e-05	0.000870342071384464	NucleofectedMoDCs_vs_controlMoDCs
708	ENSG00000058673	145.477519412089	-0.41642672474036	0.119748704641335	-3.47750504681968	0.000506103522870536	0.00424916592353024	NucleofectedMoDCs_vs_controlMoDCs
709	ENSG00000058729	24.0475700932978	-0.132994794816622	0.235776095177553	-0.564072429465206	0.572704840555395	0.731988506017788	NucleofectedMoDCs_vs_controlMoDCs
710	ENSG00000058799	3.94150950307164	-0.148641259141133	0.522950417754668	-0.284235855053596	0.776229639730096	0.875731101659879	NucleofectedMoDCs_vs_controlMoDCs
711	ENSG00000058804	8.67901928392599	0.0368167491637231	0.432386404970123	0.0851477954452964	0.932143892976096	0.963366942223213	NucleofectedMoDCs_vs_controlMoDCs
712	ENSG00000058866	7.20811527488068	0.265039831021594	0.508687279327048	0.521027047053781	0.602347929920114	0.75487958232756	NucleofectedMoDCs_vs_controlMoDCs
713	ENSG00000059122	11.2859969501899	0.290530454596755	0.304056933525191	0.955513335046791	0.339318165030306	0.529052226351642	NucleofectedMoDCs_vs_controlMoDCs
714	ENSG00000059145	16.4688066824537	0.292285289451148	0.298717734366791	0.978466477963625	0.327843663039533	0.517113617602809	NucleofectedMoDCs_vs_controlMoDCs
715	ENSG00000059377	45.771058897682	0.428610415227493	0.231466288397288	1.85171852970583	0.0640662517812509	0.173650330506027	NucleofectedMoDCs_vs_controlMoDCs
716	ENSG00000059378	14.4463589569303	0.708698506781551	0.325914903334678	2.17448941282012	0.0296683996486824	0.101132215521441	NucleofectedMoDCs_vs_controlMoDCs
717	ENSG00000059573	0.334702769556967	-0.460777512258718	1.78217237956977	-0.258548228858734	0.795983832548893	NA	NucleofectedMoDCs_vs_controlMoDCs
718	ENSG00000059588	21.5479251956419	-0.280583980857397	0.23487323134086	-1.19461881311711	0.232235995454615	0.414739537066116	NucleofectedMoDCs_vs_controlMoDCs
719	ENSG00000059691	17.4322413495277	0.381711674386325	0.27029979422363	1.41217893074132	0.157897282591378	0.321664559152671	NucleofectedMoDCs_vs_controlMoDCs
720	ENSG00000059728	34.5898243303848	-0.507468498978874	0.223944866173853	-2.2660421185316	0.0234488045846452	0.0851974868102641	NucleofectedMoDCs_vs_controlMoDCs
721	ENSG00000059758	58.2352571983034	-0.120590105214901	0.182363848267732	-0.661261024925619	0.508444931708449	0.680642534382968	NucleofectedMoDCs_vs_controlMoDCs
722	ENSG00000059769	61.1726289966816	-0.528652914313503	0.164877646751505	-3.20633466530645	0.0013443753547154	0.00942799527119954	NucleofectedMoDCs_vs_controlMoDCs
723	ENSG00000059804	39.6942530894819	-0.58472358975184	0.251087552958495	-2.32876374341223	0.019871585130617	0.0757326251215331	NucleofectedMoDCs_vs_controlMoDCs
724	ENSG00000059915	0.610644489165876	-1.53586925603575	1.47909911329518	-1.03838156769231	0.299092447442752	NA	NucleofectedMoDCs_vs_controlMoDCs
725	ENSG00000060069	23.3661459531011	1.03451818518507	0.239173234654464	4.32539279188011	1.52260306688834e-05	0.000232213677567316	NucleofectedMoDCs_vs_controlMoDCs
726	ENSG00000060138	255.252024918832	-0.744338614707095	0.127986148848277	-5.81577476473241	6.03536872853949e-09	2.38816378550022e-07	NucleofectedMoDCs_vs_controlMoDCs
727	ENSG00000060237	451.163852674263	-0.367218216173715	0.112409741002939	-3.26678286861379	0.00108777075636197	0.0079393553818335	NucleofectedMoDCs_vs_controlMoDCs
728	ENSG00000060339	451.598903219347	-0.140781285723379	0.117583785004965	-1.19728486132195	0.23119554299148	0.413433989839922	NucleofectedMoDCs_vs_controlMoDCs
729	ENSG00000060491	18.5862072266229	0.696233812429041	0.296114247101514	2.35123375266154	0.018711275113071	0.0723261148173467	NucleofectedMoDCs_vs_controlMoDCs
730	ENSG00000060558	8.30988231001236	0.248547887012982	0.447966600032114	0.55483575560134	0.579007008004197	0.7371687727969	NucleofectedMoDCs_vs_controlMoDCs
731	ENSG00000060642	4.46335330578792	0.196279735866131	0.493472643450557	0.397752010108737	0.690812995127523	0.81890433570901	NucleofectedMoDCs_vs_controlMoDCs
732	ENSG00000060656	1.13511451029122	1.42845308581953	1.15670843908987	1.23492925057543	0.21685683612139	NA	NucleofectedMoDCs_vs_controlMoDCs
733	ENSG00000060688	2.36857483095557	-0.6493562868864	0.734792149902045	-0.883727850077013	0.376843142504985	0.56574893120021	NucleofectedMoDCs_vs_controlMoDCs
734	ENSG00000060709	0.129270150668739	-0.548047199433244	3.05565697235927	-0.179354948670857	0.857659003473252	NA	NucleofectedMoDCs_vs_controlMoDCs
735	ENSG00000060718	0.82313850422664	1.04351495849974	1.4742622304701	0.70782180872055	0.479055921337649	NA	NucleofectedMoDCs_vs_controlMoDCs
736	ENSG00000060749	151.633470906339	-0.985292136255287	0.116997129087401	-8.42150695440776	3.71672260253446e-17	8.49515635902976e-15	NucleofectedMoDCs_vs_controlMoDCs
737	ENSG00000060762	74.9918803760827	-0.966133987898177	0.151512672201661	-6.37658866323911	1.81075939141413e-10	1.03469412461365e-08	NucleofectedMoDCs_vs_controlMoDCs
738	ENSG00000060971	14.5377091156071	0.218859787566812	0.328989164269364	0.6652492280494	0.50589109867919	0.678492454845291	NucleofectedMoDCs_vs_controlMoDCs
739	ENSG00000060982	128.022101227368	-0.916193992212501	0.238555744167301	-3.84058659082201	0.000122740667192494	0.00131207884910819	NucleofectedMoDCs_vs_controlMoDCs
740	ENSG00000061273	4.25257396928787	0.726340383010196	0.498340907026248	1.45751707870921	0.144973700478921	0.303341140811772	NucleofectedMoDCs_vs_controlMoDCs
741	ENSG00000061337	4.98245496558759	0.125147158405843	0.601635626440409	0.208011548694812	0.835219950027175	0.911172878975197	NucleofectedMoDCs_vs_controlMoDCs
742	ENSG00000061455	0.270215969334252	0.533972410891559	1.84853812688337	0.288861994852027	0.772686988190796	NA	NucleofectedMoDCs_vs_controlMoDCs
743	ENSG00000061676	19.4435866067475	0.921414595294441	0.252971701085035	3.64236233279197	0.000270147459346604	0.00253250486579053	NucleofectedMoDCs_vs_controlMoDCs
744	ENSG00000061794	78.8787913347301	-1.07614973071096	0.195690661682276	-5.49923906158691	3.81433708563679e-08	1.26932661905358e-06	NucleofectedMoDCs_vs_controlMoDCs
745	ENSG00000061918	1.94048009731738	-1.24688186258031	1.01187318204124	-1.23225112070367	0.217855292486144	0.397475505280623	NucleofectedMoDCs_vs_controlMoDCs
746	ENSG00000061936	117.076902860415	-0.0904879551070845	0.14986323960851	-0.603803543440456	0.545974263342283	0.710527339565387	NucleofectedMoDCs_vs_controlMoDCs
747	ENSG00000061938	6.72793909697949	1.23875175579388	0.462707729823686	2.67717973128718	0.00742447957612668	0.0356765241263891	NucleofectedMoDCs_vs_controlMoDCs
748	ENSG00000061987	43.7243233088642	-0.157220386826407	0.172756424774091	-0.910069695132901	0.362785755402886	0.552511954857403	NucleofectedMoDCs_vs_controlMoDCs
749	ENSG00000062038	10.4063129820547	1.07111922006447	0.450299664947231	2.37868091727314	0.0173747085206528	0.068299629262788	NucleofectedMoDCs_vs_controlMoDCs
750	ENSG00000062194	134.394448014907	-0.519424275978094	0.12177350966265	-4.26549483066604	1.99459632509052e-05	0.000290185366525522	NucleofectedMoDCs_vs_controlMoDCs
751	ENSG00000062282	5.98163813107913	-0.335725744995495	0.485136109079508	-0.692023823236942	0.488922368244235	0.664611507846515	NucleofectedMoDCs_vs_controlMoDCs
752	ENSG00000062370	2.29687167810551	-2.59085221701852	0.827333661462849	-3.13156872214955	0.00173875087341826	0.0116482226849783	NucleofectedMoDCs_vs_controlMoDCs
753	ENSG00000062485	33.6990567031885	1.06821383171359	0.231824733949703	4.60785099809648	4.06852036595807e-06	7.51054912614853e-05	NucleofectedMoDCs_vs_controlMoDCs
754	ENSG00000062582	7.03977873877705	1.59554315877798	0.502989359669545	3.17212109581448	0.00151329890843647	0.0104067756684283	NucleofectedMoDCs_vs_controlMoDCs
755	ENSG00000062598	6.31536009592653	1.13277177002908	0.471187585058189	2.40407813352974	0.0162133075464256	0.0649242428282523	NucleofectedMoDCs_vs_controlMoDCs
756	ENSG00000062650	238.375403783785	-0.444124540301483	0.100516523344912	-4.41842321562909	9.94235896638076e-06	0.000161561008049579	NucleofectedMoDCs_vs_controlMoDCs
757	ENSG00000062716	320.468398785498	-0.0282234537823277	0.18644616861731	-0.151375885016215	0.879679211208973	0.935256197546629	NucleofectedMoDCs_vs_controlMoDCs
758	ENSG00000062725	70.0393802603047	-0.148559712995318	0.142146634954624	-1.04511593287271	0.295969391074026	0.484022245560808	NucleofectedMoDCs_vs_controlMoDCs
759	ENSG00000062822	3.78549391797804	1.62036001911437	0.599169548436117	2.70434307508392	0.00684395873466228	0.0335458259536734	NucleofectedMoDCs_vs_controlMoDCs
760	ENSG00000063046	157.069198411014	-0.735753873929389	0.127897059103521	-5.75270361247216	8.78273880405031e-09	3.38281498370638e-07	NucleofectedMoDCs_vs_controlMoDCs
761	ENSG00000063127	2.5087987837024	-0.053036753403369	0.848780723129571	-0.0624858128349277	0.950175959579235	0.97359540359083	NucleofectedMoDCs_vs_controlMoDCs
762	ENSG00000063169	4.87743187452533	1.04399374717619	0.548801295217932	1.90231647824668	0.0571297926958489	0.160401103752964	NucleofectedMoDCs_vs_controlMoDCs
763	ENSG00000063176	2.54709966387466	1.55105331466919	0.818066047701213	1.8960001078491	0.057960030265003	0.162017732500892	NucleofectedMoDCs_vs_controlMoDCs
764	ENSG00000063177	24.126031328935	0.730359008345013	0.318730214970976	2.29146461188664	0.0219365563430592	0.0814230598793336	NucleofectedMoDCs_vs_controlMoDCs
765	ENSG00000063180	2.152617344739	-0.687449453135144	0.695239165134159	-0.988795636969745	0.322763139366888	0.51194603401529	NucleofectedMoDCs_vs_controlMoDCs
766	ENSG00000063241	0.541909480687453	2.7341177874739	2.00913207148372	1.36084522579682	0.173562606248172	NA	NucleofectedMoDCs_vs_controlMoDCs
767	ENSG00000063244	8.21059853632478	-0.265260441189192	0.404034983227829	-0.656528400263835	0.511484200457844	0.682760241551898	NucleofectedMoDCs_vs_controlMoDCs
768	ENSG00000063245	121.100857999885	0.4931056929093	0.146433129688615	3.36744624633696	0.000758678149825143	0.00592580851646249	NucleofectedMoDCs_vs_controlMoDCs
769	ENSG00000063322	35.015080220747	-0.220503472776888	0.199095515583922	-1.10752606421184	0.268066549787151	0.454468677374929	NucleofectedMoDCs_vs_controlMoDCs
770	ENSG00000063438	22.8208024814332	1.455007380174	0.382936729080598	3.79960257055354	0.000144928319772241	0.00151204194760577	NucleofectedMoDCs_vs_controlMoDCs
771	ENSG00000063587	12.8825239425462	-1.26194082377892	0.350534230639517	-3.60005019046679	0.000318155762576911	0.00291338099721851	NucleofectedMoDCs_vs_controlMoDCs
772	ENSG00000063601	47.9197751150527	-0.555403143146459	0.166292689184032	-3.33991317280226	0.00083804586859875	0.0064175524928449	NucleofectedMoDCs_vs_controlMoDCs
773	ENSG00000063660	0.747930452680771	2.75368045628141	1.49019282593977	1.84786854986022	0.064621361211241	NA	NucleofectedMoDCs_vs_controlMoDCs
774	ENSG00000063761	11.281316955533	0.699779614078063	0.362772346887281	1.92897727757484	0.0537336831459052	0.153976873957031	NucleofectedMoDCs_vs_controlMoDCs
775	ENSG00000063854	103.164359587139	0.405914590585495	0.107819923724238	3.76474566633593	0.000166718688086943	0.00170156893699077	NucleofectedMoDCs_vs_controlMoDCs
776	ENSG00000063978	20.3814579440994	0.299441965677647	0.252393290519222	1.18641016590273	0.235460359002006	0.418304550646743	NucleofectedMoDCs_vs_controlMoDCs
777	ENSG00000064012	82.4640145202904	-0.361285487486281	0.161480525062481	-2.23733163702862	0.0252646729541787	0.0901175839603773	NucleofectedMoDCs_vs_controlMoDCs
778	ENSG00000064042	15.8428067656349	-0.862813447804983	0.31360705448168	-2.75125650228441	0.00593671374802822	0.0302601685789314	NucleofectedMoDCs_vs_controlMoDCs
779	ENSG00000064102	39.1902703545693	-0.381864160894137	0.210655701130318	-1.81274068940534	0.0698718255727995	0.184487533367548	NucleofectedMoDCs_vs_controlMoDCs
780	ENSG00000064115	64.1428540523075	0.873630244716778	0.209976665496127	4.16060633524486	3.17403789665933e-05	0.000425628765610536	NucleofectedMoDCs_vs_controlMoDCs
781	ENSG00000064195	0	NA	NA	NA	NA	NA	NucleofectedMoDCs_vs_controlMoDCs
782	ENSG00000064199	11.1337157522574	-0.442167181411688	0.381715139229474	-1.15836951687125	0.24671327341213	0.4307625160762	NucleofectedMoDCs_vs_controlMoDCs
783	ENSG00000064201	9.05573909437032	0.882040435408378	0.352507541429931	2.50218883780591	0.0123428070622599	0.052512099308968	NucleofectedMoDCs_vs_controlMoDCs
784	ENSG00000064205	1.48445755230103	0.257296171155507	0.987256789275445	0.260617271970688	0.794387668766213	0.887301195610718	NucleofectedMoDCs_vs_controlMoDCs
785	ENSG00000064225	174.260163648436	0.253995100534779	0.0996722850492084	2.54830217255861	0.0108248662610911	0.0475325459609237	NucleofectedMoDCs_vs_controlMoDCs
786	ENSG00000064270	1.51507145160873	-1.51338235640017	1.06129558309245	-1.42597630717582	0.153875181181377	0.316402198425865	NucleofectedMoDCs_vs_controlMoDCs
787	ENSG00000064309	7.68174762775141	0.622555265461653	0.390833582607521	1.59289092126668	0.111184663324265	0.254263926620037	NucleofectedMoDCs_vs_controlMoDCs
788	ENSG00000064313	57.8770005227003	-0.0213815687176522	0.1600567732709	-0.133587403273858	0.89372884563236	0.943262147858676	NucleofectedMoDCs_vs_controlMoDCs
789	ENSG00000064393	1657.68233853206	0.107663888143137	0.197062702807771	0.546343303979546	0.584829974636827	0.741657922696643	NucleofectedMoDCs_vs_controlMoDCs
790	ENSG00000064419	138.229105106821	0.0912067961013981	0.131046610700636	0.695987447624659	0.486436690756823	0.662609635917626	NucleofectedMoDCs_vs_controlMoDCs
791	ENSG00000064490	4.53073069069061	1.96471078245128	0.615738918412488	3.1908179322443	0.00141870652273648	0.00985379888302897	NucleofectedMoDCs_vs_controlMoDCs
792	ENSG00000064545	9.62588653873152	-0.390596534942344	0.421757232271668	-0.926116981654382	0.354385189745018	0.544540038130094	NucleofectedMoDCs_vs_controlMoDCs
793	ENSG00000064547	10.6868765865711	1.07012111394234	0.374193769968893	2.85980473173377	0.00423901932924707	0.0234659033678619	NucleofectedMoDCs_vs_controlMoDCs
794	ENSG00000064601	71.7245710923181	0.134909218797767	0.185175819351201	0.728546628120496	0.466279036290967	0.645660107719507	NucleofectedMoDCs_vs_controlMoDCs
795	ENSG00000064607	49.653536983915	-0.12869332397699	0.175531032727551	-0.733165651550287	0.463457402181463	0.643388358770415	NucleofectedMoDCs_vs_controlMoDCs
796	ENSG00000064651	42.7990078169963	-0.0610287965313988	0.315610245888421	-0.193367602371738	0.846671086140844	0.917059617287948	NucleofectedMoDCs_vs_controlMoDCs
797	ENSG00000064652	16.6797529454751	-0.242640179555085	0.272994612838763	-0.888809405548212	0.374105520160875	0.563477585252281	NucleofectedMoDCs_vs_controlMoDCs
798	ENSG00000064666	44.5663035358858	-0.0992928522082863	0.200806061710979	-0.494471388773109	0.620973307710973	0.768299667254082	NucleofectedMoDCs_vs_controlMoDCs
799	ENSG00000064687	2.65627810536386	0.280435787532918	0.744619366771978	0.37661629558286	0.706458775902165	0.829911097328499	NucleofectedMoDCs_vs_controlMoDCs
800	ENSG00000064692	2.71157511763884	1.94278770160811	0.753645995510972	2.57785182058972	0.00994166197900078	0.0444407128762796	NucleofectedMoDCs_vs_controlMoDCs
801	ENSG00000064703	57.3785511469185	-0.281056639459434	0.184750433348624	-1.52127729480927	0.128190265576686	0.279467005940338	NucleofectedMoDCs_vs_controlMoDCs
802	ENSG00000064726	43.7001490667335	-0.724287811781861	0.189183065555013	-3.82850235382851	0.000128925398272419	0.00136928878320323	NucleofectedMoDCs_vs_controlMoDCs
803	ENSG00000064763	333.164544277474	-1.06058975399536	0.200676923106251	-5.28506087086961	1.25662965550686e-07	3.67490130400836e-06	NucleofectedMoDCs_vs_controlMoDCs
804	ENSG00000064787	2.69971063184041	0.643170269119876	0.877615169416088	0.732861385643325	0.463642976650048	0.643594545899631	NucleofectedMoDCs_vs_controlMoDCs
805	ENSG00000064886	5.78380240428192	0.530923852937379	0.451472645381956	1.17598232887002	0.239601937598659	0.423367435461937	NucleofectedMoDCs_vs_controlMoDCs
806	ENSG00000064932	1.51637860522191	3.87493895191164	1.02949686368704	3.76391525665649	0.00016727359010925	0.00170533447188919	NucleofectedMoDCs_vs_controlMoDCs
807	ENSG00000064933	24.3925038315077	-1.29599185546332	0.265409890434823	-4.88298251937819	1.04493137732182e-06	2.32413610185114e-05	NucleofectedMoDCs_vs_controlMoDCs
808	ENSG00000064961	81.4106021170627	0.716849271057001	0.184077577663387	3.89427805470076	9.8491622677454e-05	0.00109252744414435	NucleofectedMoDCs_vs_controlMoDCs
809	ENSG00000064989	13.6883947059008	0.913316608660885	0.266168271293489	3.43135041687152	0.000600584248911788	0.00491511646626445	NucleofectedMoDCs_vs_controlMoDCs
810	ENSG00000064995	93.9024908188984	-0.539140773324801	0.157012340181575	-3.43374777231725	0.000595297856247645	0.00488239804574025	NucleofectedMoDCs_vs_controlMoDCs
811	ENSG00000064999	33.6539076876302	-0.551025405987384	0.186364207003249	-2.95671263730261	0.00310937753727903	0.0185420519052777	NucleofectedMoDCs_vs_controlMoDCs
812	ENSG00000065000	544.493711213289	0.388992291305394	0.141992986143177	2.73951764711221	0.00615294115407624	0.0310236262291699	NucleofectedMoDCs_vs_controlMoDCs
813	ENSG00000065029	1.40596791336513	1.46788406057895	1.07707571230732	1.3628420396134	0.172932298715816	0.341714697039026	NucleofectedMoDCs_vs_controlMoDCs
814	ENSG00000065057	0.407813738633391	1.2154803455673	1.70473556765434	0.713002279432557	0.475844346628391	NA	NucleofectedMoDCs_vs_controlMoDCs
815	ENSG00000065060	42.0139101061417	-0.585877925574853	0.213364558595784	-2.74590086296754	0.00603449955625246	0.0306059246107041	NucleofectedMoDCs_vs_controlMoDCs
816	ENSG00000065135	233.167942658188	-0.35229536974677	0.107965788973423	-3.26302778960372	0.00110228710525119	0.0080217131568154	NucleofectedMoDCs_vs_controlMoDCs
817	ENSG00000065150	63.4280056241447	-0.140798982508685	0.172369613780171	-0.816843406566142	0.414017922886424	0.600376000218398	NucleofectedMoDCs_vs_controlMoDCs
818	ENSG00000065154	4.79066936615547	0.730037342119479	0.60558989497204	1.2054978925188	0.228011151117699	0.409538215533672	NucleofectedMoDCs_vs_controlMoDCs
819	ENSG00000065183	46.1221135899544	-0.218341804415219	0.193474742085341	-1.12852872711886	0.25909669176613	0.444969429911148	NucleofectedMoDCs_vs_controlMoDCs
820	ENSG00000065243	74.6954318132162	-0.268436052819365	0.157786757542094	-1.70125843892668	0.088894468561379	0.218016366242638	NucleofectedMoDCs_vs_controlMoDCs
821	ENSG00000065268	0.523576380082282	0.657187166693796	1.56628892136029	0.419582337416422	0.674790593553465	NA	NucleofectedMoDCs_vs_controlMoDCs
822	ENSG00000065308	13.9578604734413	0.0330734262462485	0.29056941890753	0.113822804789976	0.909378260467453	0.951500407335268	NucleofectedMoDCs_vs_controlMoDCs
823	ENSG00000065320	0.733243299900971	1.13104119429402	1.26006393710936	0.89760619361004	0.369395535879523	NA	NucleofectedMoDCs_vs_controlMoDCs
824	ENSG00000065325	0.486427109746069	-1.09157696590257	1.66713471425661	-0.654762303590632	0.512620804608316	NA	NucleofectedMoDCs_vs_controlMoDCs
825	ENSG00000065328	1.00646526964626	0.222010679539808	1.00556689020234	0.22078161254408	0.825262481373953	NA	NucleofectedMoDCs_vs_controlMoDCs
826	ENSG00000065357	5.12248661496667	0.640846659246327	0.544005768847103	1.17801445489164	0.238790843616491	0.422622082981363	NucleofectedMoDCs_vs_controlMoDCs
827	ENSG00000065361	12.3067041954631	0.838013171711089	0.372108828784223	2.25206473721437	0.0243181813001385	0.0875142173948012	NucleofectedMoDCs_vs_controlMoDCs
828	ENSG00000065371	0.175863270928564	-0.187375054143058	2.61613123512826	-0.0716229566877487	0.942901970196229	NA	NucleofectedMoDCs_vs_controlMoDCs
829	ENSG00000065413	71.8095327185884	-0.342375708302676	0.150373322682861	-2.27683808666481	0.022795896213562	0.0836652256762698	NucleofectedMoDCs_vs_controlMoDCs
830	ENSG00000065427	180.218187330946	-0.419640311376682	0.117746458699298	-3.56393148475372	0.000365341354499693	0.00326307065658047	NucleofectedMoDCs_vs_controlMoDCs
831	ENSG00000065457	7.7614994721774	-0.278237995726073	0.408928375092584	-0.680407652472337	0.496246376923752	0.670370620852516	NucleofectedMoDCs_vs_controlMoDCs
832	ENSG00000065485	6.27476397066782	-0.1188611345163	0.412174809218136	-0.288375543235577	0.773059286591727	0.873418723081944	NucleofectedMoDCs_vs_controlMoDCs
833	ENSG00000065491	4.50966359076623	0.280358025855879	0.584478071381396	0.479672445526076	0.631460323879885	0.775256010044349	NucleofectedMoDCs_vs_controlMoDCs
834	ENSG00000065518	286.310765311031	0.354365262991035	0.121220862396132	2.92330260638654	0.00346339744788045	0.0201011283217946	NucleofectedMoDCs_vs_controlMoDCs
835	ENSG00000065526	189.328452675646	-0.45147873071584	0.11182515763767	-4.03736279253635	5.40554408591084e-05	0.000659408049974418	NucleofectedMoDCs_vs_controlMoDCs
836	ENSG00000065534	6.93931912692633	0.122119884911813	0.467349053696908	0.261303374738428	0.793858564291229	0.886881286275834	NucleofectedMoDCs_vs_controlMoDCs
837	ENSG00000065548	288.454125534132	-1.02005583294879	0.127467499958581	-8.00247775535128	1.21940206333958e-15	2.02397972417182e-13	NucleofectedMoDCs_vs_controlMoDCs
838	ENSG00000065559	49.6306344707424	-0.51620252794357	0.165948562255837	-3.11061765722175	0.00186696502400546	0.0123476734839409	NucleofectedMoDCs_vs_controlMoDCs
839	ENSG00000065600	42.3741314907705	-0.538519362643716	0.169947125959024	-3.16874651221557	0.00153097856986506	0.0104951178915257	NucleofectedMoDCs_vs_controlMoDCs
840	ENSG00000065609	0.129734876535826	0.133217688929439	3.05565697235927	0.0435970693485865	0.965225587799342	NA	NucleofectedMoDCs_vs_controlMoDCs
841	ENSG00000065613	303.972182539529	-0.565214151541246	0.114208719206991	-4.94895797331248	7.46118538505789e-07	1.74439100032087e-05	NucleofectedMoDCs_vs_controlMoDCs
842	ENSG00000065615	149.633682224925	-0.229393617524075	0.113976837962878	-2.01263363350006	0.0441531859465827	0.133737575079004	NucleofectedMoDCs_vs_controlMoDCs
843	ENSG00000065618	0.394401133539799	1.7205756138026	1.69333328232758	1.01608799151315	0.309587486947883	NA	NucleofectedMoDCs_vs_controlMoDCs
844	ENSG00000065621	25.5760406810382	0.656703654213683	0.271830877419397	2.41585378544205	0.015698363758756	0.0633735247160936	NucleofectedMoDCs_vs_controlMoDCs
845	ENSG00000065665	3.47770547854078	0.93211776027295	0.583931274032661	1.59627990779753	0.11042631390044	0.253162927116872	NucleofectedMoDCs_vs_controlMoDCs
846	ENSG00000065675	0.128252252930506	-0.548047199433244	3.05565697235927	-0.179354948670857	0.857659003473252	NA	NucleofectedMoDCs_vs_controlMoDCs
847	ENSG00000065802	14.7735585018746	0.0310344800510311	0.259535480333211	0.119577022807004	0.904818222244867	0.949196160385143	NucleofectedMoDCs_vs_controlMoDCs
848	ENSG00000065809	89.7331637236564	-0.409089076387795	0.124551616398342	-3.28449431823866	0.00102165558113114	0.00753595715491677	NucleofectedMoDCs_vs_controlMoDCs
849	ENSG00000065833	39.0649348498174	1.00280933830093	0.237953240041398	4.21431260245277	2.50540076216419e-05	0.000350131268218456	NucleofectedMoDCs_vs_controlMoDCs
850	ENSG00000065882	125.443339131272	-0.881596519020502	0.145531389562957	-6.05777572569059	1.38016638711183e-09	6.19505692778285e-08	NucleofectedMoDCs_vs_controlMoDCs
851	ENSG00000065883	171.80229315904	0.184758174444755	0.132346458775906	1.3960190257723	0.162708765915471	0.328194841235211	NucleofectedMoDCs_vs_controlMoDCs
852	ENSG00000065911	178.583598246949	0.0581073380902918	0.151536830739663	0.38345356575471	0.70138349303443	0.825841949325321	NucleofectedMoDCs_vs_controlMoDCs
853	ENSG00000065923	288.120267712844	0.105556023762655	0.120960061639143	0.872651868164201	0.382852859965499	0.571499272188768	NucleofectedMoDCs_vs_controlMoDCs
854	ENSG00000065970	18.0834283909574	0.0143342898411251	0.279602788203526	0.0512666198117131	0.95911306664325	0.978432762547562	NucleofectedMoDCs_vs_controlMoDCs
855	ENSG00000065978	4094.25490825836	-1.07772950696197	0.135482473332577	-7.95475223069189	1.79490346611655e-15	2.83447891908278e-13	NucleofectedMoDCs_vs_controlMoDCs
856	ENSG00000065989	23.1158563029597	0.908517953532912	0.26052165397545	3.48730303093548	0.000487918176022697	0.00412439252345025	NucleofectedMoDCs_vs_controlMoDCs
857	ENSG00000066027	48.2967147275072	-0.523213815834679	0.165556048812809	-3.16034249178215	0.0015758378156112	0.0107517198330645	NucleofectedMoDCs_vs_controlMoDCs
858	ENSG00000066032	1.81282581480226	1.25660738528504	0.870146313306227	1.44413343603147	0.148701444368855	0.309056328084634	NucleofectedMoDCs_vs_controlMoDCs
859	ENSG00000066044	73.0340168404629	0.549972468720954	0.160622502249358	3.42400635663831	0.000617051775824166	0.00501816778925168	NucleofectedMoDCs_vs_controlMoDCs
860	ENSG00000066056	4.60352197139087	1.46051860548894	0.495408990747552	2.94810678200465	0.00319726604137528	0.0189046548865572	NucleofectedMoDCs_vs_controlMoDCs
861	ENSG00000066084	30.4858204727453	-0.138823727877369	0.271003936541112	-0.512257237474886	0.608470989114134	0.75928149353222	NucleofectedMoDCs_vs_controlMoDCs
862	ENSG00000066117	13.3005240950394	-1.02587984642559	0.294025146065275	-3.4890888080635	0.000484670097134835	0.00410092754862602	NucleofectedMoDCs_vs_controlMoDCs
863	ENSG00000066135	19.161764772929	-0.434041694707185	0.227086979768149	-1.9113455784666	0.0559601854149322	0.158474793094683	NucleofectedMoDCs_vs_controlMoDCs
864	ENSG00000066136	10.5534850539004	0.693178389294443	0.306409791426567	2.26225926419381	0.0236813896546452	0.0858092239655491	NucleofectedMoDCs_vs_controlMoDCs
865	ENSG00000066185	0.938359069770383	-1.38558464468708	1.19465988625058	-1.15981515796577	0.246124071270073	NA	NucleofectedMoDCs_vs_controlMoDCs
866	ENSG00000066230	1.24816447608373	-0.1380208404586	1.06256253162694	-0.129894322781428	0.896650035998999	NA	NucleofectedMoDCs_vs_controlMoDCs
867	ENSG00000066279	4.43156548797228	1.57744789906601	0.714486522761963	2.20780637396508	0.0272577735610695	0.095041104883448	NucleofectedMoDCs_vs_controlMoDCs
868	ENSG00000066294	526.823789619277	-1.02687877572209	0.151920956092073	-6.7592964271482	1.3866343905439e-11	1.02064516941263e-09	NucleofectedMoDCs_vs_controlMoDCs
869	ENSG00000066322	3.98000175669163	1.12436453677245	0.564518255342668	1.99172396309833	0.0464013529890704	0.138565910739753	NucleofectedMoDCs_vs_controlMoDCs
870	ENSG00000066336	6.3584413311243	-0.494938434899277	0.408916301466669	-1.2103661143468	0.226138438493483	0.406962118810361	NucleofectedMoDCs_vs_controlMoDCs
871	ENSG00000066379	0.798857660185177	2.0805415741248	1.25968086840963	1.65164179777655	0.0986075939867932	NA	NucleofectedMoDCs_vs_controlMoDCs
872	ENSG00000066382	1.3843034376708	0.0830991136892067	0.967355815050335	0.0859033588224026	0.931543241429282	0.963366942223213	NucleofectedMoDCs_vs_controlMoDCs
873	ENSG00000066405	3.56402895604123	0.469919911149647	0.550095511724196	0.854251491121514	0.392965658588195	0.579966563749834	NucleofectedMoDCs_vs_controlMoDCs
874	ENSG00000066422	80.7232782388583	-0.581234521994275	0.19689860941843	-2.95194833376954	0.00315775762361976	0.0187340873223699	NucleofectedMoDCs_vs_controlMoDCs
875	ENSG00000066427	91.7027129271317	-0.0623648479385869	0.113400570214032	-0.549951802013688	0.582352432421315	0.739963726398263	NucleofectedMoDCs_vs_controlMoDCs
876	ENSG00000066455	48.1370463037827	-0.889370322764918	0.17670492432673	-5.03308171039115	4.82657275844224e-07	1.19603987713124e-05	NucleofectedMoDCs_vs_controlMoDCs
877	ENSG00000066468	0.127208049465304	-0.548047199433244	3.05565697235927	-0.179354948670857	0.857659003473252	NA	NucleofectedMoDCs_vs_controlMoDCs
878	ENSG00000066557	8.0295182881415	-0.481336125481697	0.369355897307916	-1.30317704141171	0.192514326319672	0.366936936559403	NucleofectedMoDCs_vs_controlMoDCs
879	ENSG00000066583	8.60303169314796	0.271659718884482	0.401141562353759	0.67721658481479	0.498268546579608	0.671587750049221	NucleofectedMoDCs_vs_controlMoDCs
880	ENSG00000066629	5.94533670278783	0.836517682999017	0.504958344898307	1.65660730523719	0.0975988944489972	0.232086296437171	NucleofectedMoDCs_vs_controlMoDCs
881	ENSG00000066651	13.5136722033858	-0.424209923357096	0.320764979014701	-1.32249450878381	0.186003536697971	0.358290911064587	NucleofectedMoDCs_vs_controlMoDCs
882	ENSG00000066654	124.41015026156	-0.415355194381936	0.143903050266078	-2.88635434491445	0.0038973309539418	0.0220522918569782	NucleofectedMoDCs_vs_controlMoDCs
883	ENSG00000066697	109.47905731878	-0.264121870242902	0.144858069953838	-1.82331485106125	0.0682557182894803	0.181628382721594	NucleofectedMoDCs_vs_controlMoDCs
884	ENSG00000066739	18.2335636002566	0.0226471174409428	0.28302431302229	0.080018275458756	0.93622272086315	0.96597320528117	NucleofectedMoDCs_vs_controlMoDCs
885	ENSG00000066777	272.307332796953	-0.682894343709996	0.131400961857513	-5.19702697801029	2.02500984680278e-07	5.58356286489064e-06	NucleofectedMoDCs_vs_controlMoDCs
886	ENSG00000066813	2.42210954761462	0.224146200873557	0.738737346943509	0.303417989899863	0.761571337522172	0.866355972763435	NucleofectedMoDCs_vs_controlMoDCs
887	ENSG00000066827	4.78366851847348	-0.119212379021559	0.446428671292112	-0.267035669273926	0.789441697832605	0.884278548687786	NucleofectedMoDCs_vs_controlMoDCs
888	ENSG00000066855	5.23056738151413	-1.10906078212621	0.477925356245369	-2.32057321846054	0.0203098890089135	0.0769472370717202	NucleofectedMoDCs_vs_controlMoDCs
889	ENSG00000066923	4.3868619604479	0.0017911821152235	0.543355441675914	0.00329652006373364	0.997369762300589	0.998404318614853	NucleofectedMoDCs_vs_controlMoDCs
890	ENSG00000066926	22.0527683358663	-0.0399896272550323	0.242368163360272	-0.164995380171236	0.868947618310631	0.929063154900842	NucleofectedMoDCs_vs_controlMoDCs
891	ENSG00000066933	54.3863333827894	-0.00545179336081724	0.165410870904323	-0.0329590995501782	0.973707203737703	0.986139682610053	NucleofectedMoDCs_vs_controlMoDCs
892	ENSG00000067048	38.8272158300625	-0.980374622310489	1.35450557006335	-0.723787811566281	0.469196013273387	0.648040386942196	NucleofectedMoDCs_vs_controlMoDCs
893	ENSG00000067057	36.1368490962961	0.539684612403662	0.236470755632264	2.28224674531393	0.0224747767061709	0.0828366955575844	NucleofectedMoDCs_vs_controlMoDCs
894	ENSG00000067064	52.9123488631864	0.22095720349336	0.230731247364512	0.957638837466557	0.338244908047609	0.527958693296345	NucleofectedMoDCs_vs_controlMoDCs
895	ENSG00000067066	276.348355127979	0.157399404095258	0.127542955008929	1.2340893629463	0.217169606765827	0.396917657357665	NucleofectedMoDCs_vs_controlMoDCs
896	ENSG00000067082	546.720200405392	0.499112086842113	0.115749646982395	4.31199662248666	1.6178690598441e-05	0.00024480839232188	NucleofectedMoDCs_vs_controlMoDCs
897	ENSG00000067113	6.34718413118723	-0.579736882269705	0.665581885616886	-0.87102262666356	0.383741798751766	0.572193833202996	NucleofectedMoDCs_vs_controlMoDCs
898	ENSG00000067141	1.09356960305753	0.0556955021507106	0.938453137338358	0.0593481975122106	0.952674772676266	NA	NucleofectedMoDCs_vs_controlMoDCs
899	ENSG00000067167	132.571470741741	-0.635260702549055	0.116400188463684	-5.45755733674993	4.82729295299244e-08	1.56154387125571e-06	NucleofectedMoDCs_vs_controlMoDCs
900	ENSG00000067177	1.1857728120633	0.186935424358502	1.01004741420439	0.185075890230115	0.853169511722679	NA	NucleofectedMoDCs_vs_controlMoDCs
901	ENSG00000067182	10.3571327388358	1.13132912731799	0.376426483318339	3.00544509340816	0.0026519247041663	0.0163915133953172	NucleofectedMoDCs_vs_controlMoDCs
902	ENSG00000067191	3.44973664469979	0.818145554619035	0.539262764868617	1.5171556575362	0.129227388752659	0.281114109789629	NucleofectedMoDCs_vs_controlMoDCs
903	ENSG00000067208	246.352661088605	-0.0157525363529838	0.109945065979991	-0.143276428210526	0.886071871313135	0.939122613894544	NucleofectedMoDCs_vs_controlMoDCs
904	ENSG00000067221	26.2241931504263	0.584134291802119	0.309559615829025	1.88698480658648	0.0591623692249153	0.164512488523452	NucleofectedMoDCs_vs_controlMoDCs
905	ENSG00000067225	208.576753827085	-0.762708991056593	0.133069294785709	-5.73166779221939	9.94479035061595e-09	3.80508707446145e-07	NucleofectedMoDCs_vs_controlMoDCs
906	ENSG00000067248	186.943754747038	-0.391222379676998	0.142807124849896	-2.73951583359871	0.00615297509950043	0.0310236262291699	NucleofectedMoDCs_vs_controlMoDCs
907	ENSG00000067334	236.863514276372	-0.501603220019609	0.130549124422565	-3.84225648573487	0.000121908343195628	0.00130478732572474	NucleofectedMoDCs_vs_controlMoDCs
908	ENSG00000067365	29.7129406619813	0.277463693318865	0.242891425216723	1.14233630549656	0.253314255782441	0.439066247974136	NucleofectedMoDCs_vs_controlMoDCs
909	ENSG00000067369	62.6982525858015	-0.750413181385758	0.193624643031724	-3.87560782365294	0.000106358869043297	0.00117027678590566	NucleofectedMoDCs_vs_controlMoDCs
910	ENSG00000067533	64.0206795733913	-0.61192095891878	0.143468379517093	-4.26519739735316	1.99725540510045e-05	0.00029032906813389	NucleofectedMoDCs_vs_controlMoDCs
911	ENSG00000067560	344.266407459634	0.621688865570634	0.156350533953175	3.97625035138556	7.00104220054662e-05	0.000820614737285393	NucleofectedMoDCs_vs_controlMoDCs
912	ENSG00000067596	50.3611917604844	-0.49358945531814	0.184734377893848	-2.6718873928369	0.00754259548479811	0.0360645268831346	NucleofectedMoDCs_vs_controlMoDCs
913	ENSG00000067601	0.257969544573294	-1.44290208656138	2.38677128505248	-0.604541413581508	0.545483744207243	NA	NucleofectedMoDCs_vs_controlMoDCs
914	ENSG00000067606	0.619049108529184	0.3405855483055	1.51904957282014	0.224209633707474	0.822594187671954	NA	NucleofectedMoDCs_vs_controlMoDCs
915	ENSG00000067646	13.8790593485114	-1.41639222783303	0.817244707056145	-1.73313111189807	0.0830723676670462	0.208232337481134	NucleofectedMoDCs_vs_controlMoDCs
916	ENSG00000067704	88.7417171243311	-1.03260789219499	0.193360523879855	-5.34032423720884	9.27804916458628e-08	2.80293899196571e-06	NucleofectedMoDCs_vs_controlMoDCs
917	ENSG00000067715	0.761272944257355	0.774013587384708	1.48464045501241	0.52134749849467	0.602124718072015	NA	NucleofectedMoDCs_vs_controlMoDCs
918	ENSG00000067798	7.39947435015976	0.111049780640065	0.512057915922179	0.216869571169645	0.828309991937902	0.907624605434511	NucleofectedMoDCs_vs_controlMoDCs
919	ENSG00000067829	9.97628081356578	0.875198815853347	0.381704610740027	2.29286938440844	0.0218555259031109	0.0811743297975068	NucleofectedMoDCs_vs_controlMoDCs
920	ENSG00000067836	5.01969076974617	0.93126951136482	0.451545470834106	2.0624047222632	0.0391692201014245	0.123128578064033	NucleofectedMoDCs_vs_controlMoDCs
921	ENSG00000067842	0.62475772026605	0.136786720658261	1.67555269882726	0.0816367761837632	0.934935555719934	NA	NucleofectedMoDCs_vs_controlMoDCs
922	ENSG00000067900	714.958977601388	-0.537450983999718	0.0886765568617493	-6.06080121984922	1.35445139572659e-09	6.09538217491363e-08	NucleofectedMoDCs_vs_controlMoDCs
923	ENSG00000067955	24.7262337571974	-0.31963667839584	0.209767462848784	-1.5237667179407	0.127566996303099	0.278737898463036	NucleofectedMoDCs_vs_controlMoDCs
924	ENSG00000067992	67.9500681850871	-0.0845834527442445	0.145692481249866	-0.580561550044452	0.561535992654413	0.722390707872311	NucleofectedMoDCs_vs_controlMoDCs
925	ENSG00000068001	0.93142912345133	3.52809168429612	1.57025387674793	2.24682883229238	0.0246509683630195	NA	NucleofectedMoDCs_vs_controlMoDCs
926	ENSG00000068024	4.73947459668591	0.400770284507916	0.532070494559661	0.753227793320115	0.45131304052579	0.633311158168955	NucleofectedMoDCs_vs_controlMoDCs
927	ENSG00000068028	1.85009984560267	3.43067720810648	1.10425613576553	3.1067766770688	0.00189139223696091	0.0124499335158196	NucleofectedMoDCs_vs_controlMoDCs
928	ENSG00000068079	0.995262740152009	0.505446530268786	1.0967425808411	0.460861590585054	0.644897910121645	NA	NucleofectedMoDCs_vs_controlMoDCs
929	ENSG00000068097	21.6006332884281	-0.451314653241214	0.248389335140103	-1.81696469772606	0.0692225189897666	0.183358398501256	NucleofectedMoDCs_vs_controlMoDCs
930	ENSG00000068120	4.29260597686799	-0.0383617949506306	0.570792444979961	-0.0672079584935246	0.946416149490351	0.971747150805025	NucleofectedMoDCs_vs_controlMoDCs
931	ENSG00000068137	6.17124207214982	1.38197364556148	0.5333920218355	2.59091547864899	0.00957209977783016	0.0432512933744652	NucleofectedMoDCs_vs_controlMoDCs
932	ENSG00000068305	275.732642125868	-0.111774075091389	0.120769267942292	-0.925517534351528	0.354696767186739	0.544968074570077	NucleofectedMoDCs_vs_controlMoDCs
933	ENSG00000068308	57.8472979986982	0.325908010937053	0.142711669308399	2.28368158340835	0.0223902511763812	0.0826302251075238	NucleofectedMoDCs_vs_controlMoDCs
934	ENSG00000068323	0.416851072945291	1.89237373250589	1.8718800089755	1.01094820364133	0.312041221126621	NA	NucleofectedMoDCs_vs_controlMoDCs
935	ENSG00000068354	8.34713573862465	0.163437011550767	0.415593504972563	0.393261707883422	0.694126197186363	0.821255017798959	NucleofectedMoDCs_vs_controlMoDCs
936	ENSG00000068366	65.2482536538235	-1.60320220796419	0.219560927709227	-7.3018556839374	2.83825614455696e-13	2.97008117392163e-11	NucleofectedMoDCs_vs_controlMoDCs
937	ENSG00000068383	0.289249105564159	0.533971379215804	2.03503350189412	0.262389478462545	0.793021183569131	NA	NucleofectedMoDCs_vs_controlMoDCs
938	ENSG00000068394	1.08356248214363	0.434604635906915	0.912224977825408	0.476422644053159	0.63377330562183	NA	NucleofectedMoDCs_vs_controlMoDCs
939	ENSG00000068400	53.3124876730371	-0.471781572405303	0.155113382575423	-3.04152720140638	0.0023538129645947	0.0149172145231574	NucleofectedMoDCs_vs_controlMoDCs
940	ENSG00000068438	6.33722055640486	0.174467303221733	0.394536854871515	0.44220787251561	0.658338789792005	0.796157276348991	NucleofectedMoDCs_vs_controlMoDCs
941	ENSG00000068489	33.3689404630844	0.0297625447828523	0.194772471545663	0.152806731601568	0.878550689033116	0.93495705563893	NucleofectedMoDCs_vs_controlMoDCs
942	ENSG00000068615	2.74949878035719	-0.50521903123686	0.896273743939929	-0.563688309127486	0.572966275112015	0.73216881040555	NucleofectedMoDCs_vs_controlMoDCs
943	ENSG00000068650	102.214307149442	-0.399174788947791	0.166341193374755	-2.39973503164954	0.0164069433068289	0.0655786958543315	NucleofectedMoDCs_vs_controlMoDCs
944	ENSG00000068654	65.2896991808908	0.395096203018847	0.179480134356666	2.20133667959989	0.0277121980318114	0.0962777184021192	NucleofectedMoDCs_vs_controlMoDCs
945	ENSG00000068697	32.6146696581657	0.771562069153388	0.299685020542302	2.57457669307992	0.0100362833443312	0.0447485313075918	NucleofectedMoDCs_vs_controlMoDCs
946	ENSG00000068724	91.8071780941493	-0.0131616805890864	0.137197400579784	-0.0959324340947157	0.92357423468549	0.959356930651253	NucleofectedMoDCs_vs_controlMoDCs
947	ENSG00000068745	31.5931041333962	-0.498989215474825	0.224309276001033	-2.22455898557011	0.0261108585786611	0.0923207254976434	NucleofectedMoDCs_vs_controlMoDCs
948	ENSG00000068784	24.7018233746861	-1.00583528795858	0.262768873819967	-3.82783270079286	0.000129276575351102	0.00137181636556139	NucleofectedMoDCs_vs_controlMoDCs
949	ENSG00000068796	206.419419829416	-1.20914278334774	0.123522492765766	-9.78884700489828	1.25721294443577e-22	8.73561842311748e-20	NucleofectedMoDCs_vs_controlMoDCs
950	ENSG00000068878	123.966404628564	0.15647462942581	0.163202946457844	0.958773311523689	0.33767295686703	0.527492530012337	NucleofectedMoDCs_vs_controlMoDCs
951	ENSG00000068885	5.84752954359953	0.302198738717739	0.429233509618323	0.70404274583887	0.481406153751516	0.658154123785423	NucleofectedMoDCs_vs_controlMoDCs
952	ENSG00000068903	27.5255264987846	0.203714633569143	0.28648150532361	0.711091745133867	0.477027385022101	0.654391201731942	NucleofectedMoDCs_vs_controlMoDCs
953	ENSG00000068912	96.0018132365556	-0.799036640058606	0.161552080966848	-4.94600029462063	7.57538440327741e-07	1.75981618430999e-05	NucleofectedMoDCs_vs_controlMoDCs
954	ENSG00000068971	0.617980830743954	-1.10041020483224	1.302801973947	-0.844648862097139	0.398306919196024	NA	NucleofectedMoDCs_vs_controlMoDCs
955	ENSG00000068976	3.55290388055098	0.989904226400755	0.989647934242375	1.00025897306457	0.317185196291044	0.505683616844975	NucleofectedMoDCs_vs_controlMoDCs
956	ENSG00000068985	0.22124534978186	1.50081132798913	2.46161103779592	0.609686625931336	0.542069415588833	NA	NucleofectedMoDCs_vs_controlMoDCs
957	ENSG00000069011	4.84885592292294	0.753995671550396	0.538612675438151	1.39988475194542	0.161547832850054	0.326593495107933	NucleofectedMoDCs_vs_controlMoDCs
958	ENSG00000069020	17.2189311347717	-0.0618420971204387	0.322582779911464	-0.191709232394277	0.847969973726221	0.917648044704597	NucleofectedMoDCs_vs_controlMoDCs
959	ENSG00000069122	0.440182186569186	0.917083204040377	1.72256782074227	0.532393089547672	0.594453770347837	NA	NucleofectedMoDCs_vs_controlMoDCs
960	ENSG00000069188	1.59118450797048	0.786249579198271	1.02831384714185	0.764600789324792	0.444509299000933	0.627298249668974	NucleofectedMoDCs_vs_controlMoDCs
961	ENSG00000069248	31.1475504985438	-0.180867956254706	0.223807665805142	-0.808140130518044	0.419009917987843	0.60478780933667	NucleofectedMoDCs_vs_controlMoDCs
962	ENSG00000069275	1013.90287054399	-0.5059095105803	0.0823350102547251	-6.1445247776752	8.02032703783107e-10	3.81701646504558e-08	NucleofectedMoDCs_vs_controlMoDCs
963	ENSG00000069329	411.663766584716	-0.291143789946953	0.105473291379293	-2.76035559466869	0.00577384773490429	0.0296356966563187	NucleofectedMoDCs_vs_controlMoDCs
964	ENSG00000069345	104.409001889116	-0.618516391757204	0.119731347551649	-5.16586845805267	2.39325065978057e-07	6.4856719518016e-06	NucleofectedMoDCs_vs_controlMoDCs
965	ENSG00000069399	1.09378521317771	2.55704730880443	1.06993277007529	2.38991400237652	0.0168523183199496	NA	NucleofectedMoDCs_vs_controlMoDCs
966	ENSG00000069424	69.5490821682741	0.731336493113392	0.178192927896979	4.10418360450426	4.05745140225235e-05	0.000518631260548386	NucleofectedMoDCs_vs_controlMoDCs
967	ENSG00000069431	33.9747584348296	1.0392349339094	0.282307093038359	3.68122147667112	0.000232119262319415	0.00224381953575434	NucleofectedMoDCs_vs_controlMoDCs
968	ENSG00000069482	5.09437486126061	3.55712102548655	1.01962289572879	3.48866334836865	0.000485442113760287	0.00410546005751215	NucleofectedMoDCs_vs_controlMoDCs
969	ENSG00000069493	35.3184574683713	0.305134165706459	0.258676728956747	1.17959650617617	0.238160733197136	0.421592794901402	NucleofectedMoDCs_vs_controlMoDCs
970	ENSG00000069509	26.6087555468873	-0.513020935453652	0.222748336705443	-2.30314148712167	0.0212708837232863	0.0795522307812318	NucleofectedMoDCs_vs_controlMoDCs
971	ENSG00000069535	0.259906977862585	-0.831656099810597	2.09190781661029	-0.397558675008062	0.690955527438337	NA	NucleofectedMoDCs_vs_controlMoDCs
972	ENSG00000069667	8.13856491811337	-0.224336840621802	0.35635906577468	-0.629524718654545	0.529005591182219	0.696849634065847	NucleofectedMoDCs_vs_controlMoDCs
973	ENSG00000069696	0.335130904968237	0.848198096368969	1.77107350045721	0.47891750181458	0.631997319525274	NA	NucleofectedMoDCs_vs_controlMoDCs
974	ENSG00000069702	2.95541785760688	0.570676883439727	0.716054239286425	0.796974380053148	0.425465910837392	0.610504571052068	NucleofectedMoDCs_vs_controlMoDCs
975	ENSG00000069764	1.51797278915463	0.643208690999137	0.983643103195061	0.653904540081532	0.51317330875984	0.6842442083564	NucleofectedMoDCs_vs_controlMoDCs
976	ENSG00000069812	34.4629240501085	0.47149284948049	0.221703439735107	2.12668260827993	0.0334464635169602	0.110267321646065	NucleofectedMoDCs_vs_controlMoDCs
977	ENSG00000069849	917.226923208946	-0.394752595880327	0.125844484511551	-3.13682874074701	0.00170785854702781	0.0114855636161131	NucleofectedMoDCs_vs_controlMoDCs
978	ENSG00000069869	184.705605843831	1.49151442498821	0.15329613423697	9.72962842417529	2.25414848977097e-22	1.45025234873376e-19	NucleofectedMoDCs_vs_controlMoDCs
979	ENSG00000069943	19.8098270008404	0.311510002989163	0.285592711386522	1.09074913528716	0.275383283545601	0.46250440089632	NucleofectedMoDCs_vs_controlMoDCs
980	ENSG00000069956	227.331496966873	-0.439251038632961	0.164937422323512	-2.66313752479655	0.00774157675391378	0.0368256759240136	NucleofectedMoDCs_vs_controlMoDCs
981	ENSG00000069966	18.0657290378523	0.665088182314416	0.310114735488829	2.1446519826478	0.0319806827555621	0.106895601336707	NucleofectedMoDCs_vs_controlMoDCs
982	ENSG00000069974	70.9516676724887	0.118105172185368	0.307750378021497	0.383769381355943	0.701149383695796	0.825841949325321	NucleofectedMoDCs_vs_controlMoDCs
983	ENSG00000069998	1.13956712220863	0.733138145960349	1.09170275304976	0.671554728530518	0.501867207162896	NA	NucleofectedMoDCs_vs_controlMoDCs
984	ENSG00000070010	91.8844891932013	-0.0490011801920347	0.141613546458131	-0.346020429666468	0.72932736136439	0.84506040516681	NucleofectedMoDCs_vs_controlMoDCs
985	ENSG00000070018	1.50031468492183	-0.629953556410678	0.860785382748307	-0.731835796745721	0.464268797193601	0.644000101896513	NucleofectedMoDCs_vs_controlMoDCs
986	ENSG00000070019	0.46022756487407	-0.395624134325765	1.44980323615341	-0.272881260339457	0.784944492106947	NA	NucleofectedMoDCs_vs_controlMoDCs
987	ENSG00000070047	62.5898347640243	-0.0225835215844015	0.135589585679854	-0.166557936372226	0.867717893185607	0.928416654702205	NucleofectedMoDCs_vs_controlMoDCs
988	ENSG00000070061	11.1922052328691	-0.0844455090366289	0.311168764612049	-0.271381702279507	0.786097473642664	0.881970673451859	NucleofectedMoDCs_vs_controlMoDCs
989	ENSG00000070081	55.9164986250136	0.207509636153174	0.157674340659402	1.31606471468571	0.188152322827171	0.360983809178155	NucleofectedMoDCs_vs_controlMoDCs
990	ENSG00000070087	8.15578315427277	0.0959928137001978	0.43250230508037	0.221947519290932	0.824354737878489	0.905289300271035	NucleofectedMoDCs_vs_controlMoDCs
991	ENSG00000070159	9.98010341551137	0.0106622510318985	0.400957751207297	0.0265919563839185	0.978785188868338	0.989441109601191	NucleofectedMoDCs_vs_controlMoDCs
992	ENSG00000070182	4.93604351514523	1.43934005690195	0.59754433934261	2.40875858431769	0.0160068823570479	0.0643498156501455	NucleofectedMoDCs_vs_controlMoDCs
993	ENSG00000070190	44.5900355147846	0.24234954845199	0.225606182470422	1.07421501396028	0.282726324734223	0.469914255646219	NucleofectedMoDCs_vs_controlMoDCs
994	ENSG00000070214	200.993979210554	0.759230740750973	0.183814879147823	4.13040959616986	3.62117476235611e-05	0.000475460520006712	NucleofectedMoDCs_vs_controlMoDCs
995	ENSG00000070269	41.7461565426277	-0.51829881196363	0.184438250255031	-2.81014817288147	0.00495186964474828	0.0264429534580149	NucleofectedMoDCs_vs_controlMoDCs
996	ENSG00000070366	31.0188399747413	0.119917500039447	0.173835458564941	0.689833369034137	0.490298981473807	0.665472458740541	NucleofectedMoDCs_vs_controlMoDCs
997	ENSG00000070367	146.679554559263	-0.645917783119522	0.12325178764209	-5.24063622505174	1.60023902929211e-07	4.54955027460446e-06	NucleofectedMoDCs_vs_controlMoDCs
998	ENSG00000070371	0.0471142965539803	0.453812184733445	3.05565697235927	0.148515421998778	0.881936015925289	NA	NucleofectedMoDCs_vs_controlMoDCs
999	ENSG00000070404	1.6165887617495	0.41949537778776	0.769671810016013	0.545031495669606	0.585731856086983	0.741924170343224	NucleofectedMoDCs_vs_controlMoDCs
1000	ENSG00000070413	4.90960724044294	0.57662222553637	0.47439700689553	1.21548453543121	0.224181343457401	0.404998412421321	NucleofectedMoDCs_vs_controlMoDCs
1001	ENSG00000070423	20.8206028279359	0.320015781450269	0.220759516346502	1.44961262257875	0.147166574067356	0.306489696454148	NucleofectedMoDCs_vs_controlMoDCs
1002	ENSG00000070444	49.9652767389163	0.143165146477084	0.165261208718182	0.866296135599625	0.386327784938917	0.574464984777772	NucleofectedMoDCs_vs_controlMoDCs
1003	ENSG00000070476	13.9254480969424	-0.11828512800906	0.326591860621817	-0.362180269232216	0.717217322978849	0.837115840832059	NucleofectedMoDCs_vs_controlMoDCs
1004	ENSG00000070495	11.2734151753114	-0.946027823297654	0.366644984179881	-2.58022846109227	0.00987349711991874	0.0442612950890603	NucleofectedMoDCs_vs_controlMoDCs
1005	ENSG00000070501	18.2674243185674	-0.491636170495479	0.329154440178827	-1.4936337186531	0.135271381281277	0.289206050983023	NucleofectedMoDCs_vs_controlMoDCs
1006	ENSG00000070540	15.0246272721452	-0.179828339006079	0.3209960196948	-0.56021984066051	0.57532949546633	0.734121083599776	NucleofectedMoDCs_vs_controlMoDCs
1007	ENSG00000070601	9.20565343957922	0.880690835777743	0.507501938057502	1.73534477355623	0.082679755717395	0.207637709493548	NucleofectedMoDCs_vs_controlMoDCs
1008	ENSG00000070610	11.560788096351	-0.18247647671543	0.320996666204222	-0.568468448202937	0.569716924137218	0.729619042258008	NucleofectedMoDCs_vs_controlMoDCs
1009	ENSG00000070614	11.0914021611019	-0.106046687817147	0.330990813710424	-0.320391634524108	0.748671466283841	0.857747793220987	NucleofectedMoDCs_vs_controlMoDCs
1010	ENSG00000070669	1.54804472090702	-0.474337491106961	0.823454120680631	-0.576033903036267	0.564592266049061	0.724980207978877	NucleofectedMoDCs_vs_controlMoDCs
1011	ENSG00000070718	32.136730097276	0.496968379186648	0.188144357462082	2.64142058731049	0.00825591591600104	0.0386351065131611	NucleofectedMoDCs_vs_controlMoDCs
1012	ENSG00000070729	7.42034960245132	0.678576658595132	0.427411188753055	1.58764364726819	0.11236694250794	0.256362934751134	NucleofectedMoDCs_vs_controlMoDCs
1013	ENSG00000070756	4181.22986136609	-0.69716933577598	0.076277800733131	-9.13987200830722	6.25262876786825e-20	2.4136536517031e-17	NucleofectedMoDCs_vs_controlMoDCs
1014	ENSG00000070759	4.80717736403439	0.180550272587952	0.419270181204999	0.430629891372297	0.666737503150386	0.801459910540818	NucleofectedMoDCs_vs_controlMoDCs
1015	ENSG00000070761	1.86143475864257	0.537862461696672	0.76008929946423	0.707630619291444	0.479174673085505	0.655877649213482	NucleofectedMoDCs_vs_controlMoDCs
1016	ENSG00000070770	110.734563760842	-0.314374998450033	0.137832139521709	-2.28085408483787	0.0225570827093152	0.0831047897653264	NucleofectedMoDCs_vs_controlMoDCs
1017	ENSG00000070778	0.358339726233888	-0.717544134772364	1.60666967831109	-0.446603396117264	0.655161443092736	NA	NucleofectedMoDCs_vs_controlMoDCs
1018	ENSG00000070785	46.4849870573916	-0.558578126761229	0.197181085582226	-2.83281799119773	0.00461396490175819	0.0250387954728027	NucleofectedMoDCs_vs_controlMoDCs
1019	ENSG00000070808	10.4689097044164	0.887352576953967	0.371751780418473	2.3869490980113	0.0169888433259397	0.0672541905656873	NucleofectedMoDCs_vs_controlMoDCs
1020	ENSG00000070814	27.0306647204657	0.603548680730976	0.191686896560535	3.14861731062757	0.00164044865823501	0.0111356911458383	NucleofectedMoDCs_vs_controlMoDCs
1021	ENSG00000070831	156.208788918901	-0.203454352150807	0.18016722883105	-1.12925282511612	0.258791195303463	0.44469776738593	NucleofectedMoDCs_vs_controlMoDCs
1022	ENSG00000070882	21.2387954810986	0.402307601734909	0.224168134912752	1.79466899651679	0.0727064530142429	0.189751171170435	NucleofectedMoDCs_vs_controlMoDCs
1023	ENSG00000070915	1.35218502361905	0.785418808292077	0.82220173458168	0.955262893834301	0.339444767198364	0.529165848604755	NucleofectedMoDCs_vs_controlMoDCs
1024	ENSG00000070950	14.1532136006232	-0.513228037443823	0.295588086277831	-1.73629473334533	0.08251173399496	0.207478341010801	NucleofectedMoDCs_vs_controlMoDCs
1025	ENSG00000070961	269.263675775059	-0.0215954322578928	0.0896115863920549	-0.240989286401111	0.809563420075239	0.897270858809862	NucleofectedMoDCs_vs_controlMoDCs
1026	ENSG00000071051	7.53828897225256	0.175792523282151	0.43642714568774	0.402799241566723	0.687095919139518	0.816831591251887	NucleofectedMoDCs_vs_controlMoDCs
1027	ENSG00000071054	539.406850128454	0.829468296518085	0.0882835076769634	9.39550679786282	5.69430226903037e-21	2.74765901987018e-18	NucleofectedMoDCs_vs_controlMoDCs
1028	ENSG00000071073	18.3829726552935	-0.459414843174295	0.269101854526859	-1.70721544815085	0.0877820147343129	0.216445901767175	NucleofectedMoDCs_vs_controlMoDCs
1029	ENSG00000071082	904.489132958814	-0.461941323865097	0.134827295192807	-3.42617066673708	0.000612155611958385	0.00498535168088565	NucleofectedMoDCs_vs_controlMoDCs
1030	ENSG00000071127	255.948173299503	0.0806656629357092	0.0813750827343196	0.991282100432063	0.321547850783087	0.51038082199863	NucleofectedMoDCs_vs_controlMoDCs
1031	ENSG00000071189	111.975102744265	-0.0714685871212766	0.159931738494833	-0.446869319335172	0.65496941732481	0.79379569862201	NucleofectedMoDCs_vs_controlMoDCs
1032	ENSG00000071205	218.170273941054	-0.418075312310882	0.139216567812803	-3.00305717113386	0.00267282215217774	0.0164468981953523	NucleofectedMoDCs_vs_controlMoDCs
1033	ENSG00000071242	76.6328417447274	-0.253609124564144	0.182894639680887	-1.38664055440137	0.165551395595317	0.332192825792567	NucleofectedMoDCs_vs_controlMoDCs
1034	ENSG00000071243	52.180625014285	-0.190175019845569	0.1654188770588	-1.14965730167524	0.250285047117222	0.435031174051758	NucleofectedMoDCs_vs_controlMoDCs
1035	ENSG00000071246	16.0216060193769	0.574113958821334	0.302346025166721	1.89886392091563	0.0575823701338587	0.161306781421587	NucleofectedMoDCs_vs_controlMoDCs
1036	ENSG00000071282	8.46451326988168	0.179463689924203	0.395470587389561	0.453797818717226	0.649974353741094	0.789891178035298	NucleofectedMoDCs_vs_controlMoDCs
1037	ENSG00000071462	24.5266789312698	0.508798369436757	0.262374444879492	1.93920703546585	0.0524761332814783	0.151397261456994	NucleofectedMoDCs_vs_controlMoDCs
1038	ENSG00000071537	1046.47873654055	-0.158775332829392	0.179173416769075	-0.886154518301269	0.375534268329337	0.564601503821094	NucleofectedMoDCs_vs_controlMoDCs
1039	ENSG00000071539	0.222992591564682	0.854567399271555	2.15161722281708	0.39717445566488	0.691238817731918	NA	NucleofectedMoDCs_vs_controlMoDCs
1040	ENSG00000071553	153.575119182959	1.21517673828298	0.204436675366601	5.9440251417897	2.78106917483498e-09	1.16973250934766e-07	NucleofectedMoDCs_vs_controlMoDCs
1041	ENSG00000071564	27.697468738126	0.288086796418137	0.222910395484181	1.2923883419272	0.196222691957517	0.371709297506934	NucleofectedMoDCs_vs_controlMoDCs
1042	ENSG00000071575	4.85930301943622	-0.612031794316252	0.573909463286352	-1.06642568814182	0.286231254563524	0.474212982644061	NucleofectedMoDCs_vs_controlMoDCs
1043	ENSG00000071626	62.3537706266844	0.472544590495643	0.198469790472471	2.38093963504832	0.0172685414768561	0.0680054033086528	NucleofectedMoDCs_vs_controlMoDCs
1044	ENSG00000071655	74.1926787853479	0.4052738303156	0.211998989298625	1.91167812477033	0.0559174918164778	0.158405536585785	NucleofectedMoDCs_vs_controlMoDCs
1045	ENSG00000071794	22.8018578720354	-1.03253241430806	0.272593232070597	-3.78781382965756	0.000151978656894362	0.00157519167596179	NucleofectedMoDCs_vs_controlMoDCs
1046	ENSG00000071859	25.372982874003	0.300020961338899	0.245552911333655	1.2218179768646	0.221776468823627	0.402053750775957	NucleofectedMoDCs_vs_controlMoDCs
1047	ENSG00000071889	19.0841553133027	0.723444355949937	0.327529057905697	2.20879442140439	0.0271889432515051	0.0948582312154839	NucleofectedMoDCs_vs_controlMoDCs
1048	ENSG00000071894	2.90570810552127	0.665144910397025	0.657001775575757	1.01239438784489	0.311349520648351	0.500273103615069	NucleofectedMoDCs_vs_controlMoDCs
1049	ENSG00000071909	3.31870240132769	2.28686051169922	0.611912339112753	3.737235491958	0.000186054651884812	0.00185637872365944	NucleofectedMoDCs_vs_controlMoDCs
1050	ENSG00000071967	41.2880874406505	0.212872610512264	0.191684668113064	1.11053540488018	0.266768380337169	0.453339222738892	NucleofectedMoDCs_vs_controlMoDCs
1051	ENSG00000071991	1.5550948764235	-0.290367728458137	0.832059332417622	-0.348974787187889	0.72710823799323	0.843565987082904	NucleofectedMoDCs_vs_controlMoDCs
1052	ENSG00000071994	44.0374605251335	-0.122594279047035	0.177735005210335	-0.689758772628693	0.490345899016926	0.665472458740541	NucleofectedMoDCs_vs_controlMoDCs
1053	ENSG00000072041	0.835751715538822	2.02495540431029	1.18585034571187	1.70759776866675	0.0877110027043008	NA	NucleofectedMoDCs_vs_controlMoDCs
1054	ENSG00000072042	628.787076409669	-0.333481025535769	0.161204575683025	-2.06868213338739	0.038575924880847	0.121878128118054	NucleofectedMoDCs_vs_controlMoDCs
1055	ENSG00000072062	3.35115421631157	0.331777852978641	0.525047225265691	0.631900973880493	0.527451586954458	0.695213487792847	NucleofectedMoDCs_vs_controlMoDCs
1056	ENSG00000072071	10.65068606517	0.933726353341933	0.333627198183373	2.79871173101638	0.00513069194397109	0.0270717038192919	NucleofectedMoDCs_vs_controlMoDCs
1057	ENSG00000072080	1.05855489413657	1.23417455716668	1.1350886714315	1.08729352008263	0.276907111434765	NA	NucleofectedMoDCs_vs_controlMoDCs
1058	ENSG00000072110	1296.99775329984	-0.344595433840341	0.100285754617162	-3.43613542278089	0.000590075940087793	0.0048464345887778	NucleofectedMoDCs_vs_controlMoDCs
1059	ENSG00000072121	48.2130751984664	-0.0304586287477549	0.181838013031531	-0.167504188150545	0.866973352419269	0.928037595814341	NucleofectedMoDCs_vs_controlMoDCs
1060	ENSG00000072133	98.896184095958	1.88025118542122	0.444705054270904	4.22808593552844	2.3568777738369e-05	0.000332856291132689	NucleofectedMoDCs_vs_controlMoDCs
1061	ENSG00000072134	53.7663446137249	-0.720914335272718	0.175713996303633	-4.10277126716179	4.0823078681837e-05	0.000521041660383682	NucleofectedMoDCs_vs_controlMoDCs
1062	ENSG00000072135	77.6161251996731	-0.182896691957343	0.148153045093591	-1.23451186468563	0.217012228347641	0.396770805033877	NucleofectedMoDCs_vs_controlMoDCs
1063	ENSG00000072163	4.60090118302114	0.0503717742885944	0.492232875651995	0.102333218239179	0.91849218935908	0.956192527826458	NucleofectedMoDCs_vs_controlMoDCs
1064	ENSG00000072182	0.80112149072149	1.59478587303467	1.22516781012695	1.30168770339258	0.193023164824618	NA	NucleofectedMoDCs_vs_controlMoDCs
1065	ENSG00000072195	0.487282850695553	0.899049441045182	1.8585256125224	0.483743368930487	0.628568010331801	NA	NucleofectedMoDCs_vs_controlMoDCs
1066	ENSG00000072201	18.9517797718254	-0.370229309087942	0.320278080039699	-1.15596205972651	0.247696676152114	0.431828478667038	NucleofectedMoDCs_vs_controlMoDCs
1067	ENSG00000072210	87.8925532636483	-0.220982813452192	0.155306104670686	-1.42288555830286	0.154769333384352	0.317569376231928	NucleofectedMoDCs_vs_controlMoDCs
1068	ENSG00000072274	954.325621989036	0.142321661638513	0.175516296163666	0.810874344714982	0.417437834759312	0.603204150417087	NucleofectedMoDCs_vs_controlMoDCs
1069	ENSG00000072310	58.4650863822814	-0.0586217777317824	0.16202406830319	-0.361809071613271	0.717494712618205	0.837186618031832	NucleofectedMoDCs_vs_controlMoDCs
1070	ENSG00000072315	0.726967524389509	0.843054370812611	1.34888031019101	0.625003096600343	0.531969025732632	NA	NucleofectedMoDCs_vs_controlMoDCs
1071	ENSG00000072364	224.015585715757	-0.401970200023727	0.116760222084188	-3.44269814538289	0.000575941773891066	0.00474605529139549	NucleofectedMoDCs_vs_controlMoDCs
1072	ENSG00000072401	37.2303323692422	-0.112628843215655	0.225287685577529	-0.499933420359525	0.617121958998033	0.764945245442118	NucleofectedMoDCs_vs_controlMoDCs
1073	ENSG00000072415	89.0711724294266	0.0318819231424604	0.131636453159438	0.242196765236793	0.808627701416451	0.896519772868597	NucleofectedMoDCs_vs_controlMoDCs
1074	ENSG00000072422	1.77596402279526	-0.734977270563386	0.911204463705224	-0.806599725790141	0.419897131781834	0.605464686327072	NucleofectedMoDCs_vs_controlMoDCs
1075	ENSG00000072501	374.488289847954	-0.432979423276554	0.131211929756114	-3.29984799462474	0.000967372095606958	0.00722451447669323	NucleofectedMoDCs_vs_controlMoDCs
1076	ENSG00000072506	2.92376432617058	0.585732107501904	0.597710008173911	0.979960347813815	0.327105692107425	0.516277755551343	NucleofectedMoDCs_vs_controlMoDCs
1077	ENSG00000072518	128.669038572671	0.330064018972624	0.156435879892326	2.10989971865666	0.0348669945062477	0.11329490489488	NucleofectedMoDCs_vs_controlMoDCs
1078	ENSG00000072571	1.42814675340076	-0.232696536339791	0.842003176015004	-0.276360639684386	0.78227108487258	0.879833339409498	NucleofectedMoDCs_vs_controlMoDCs
1079	ENSG00000072609	86.1812235014043	0.272005485297452	0.160632154973722	1.69334393441929	0.0903900199890345	0.220497828567549	NucleofectedMoDCs_vs_controlMoDCs
1080	ENSG00000072657	3.63295751669924	-0.429664506087346	0.641199698797128	-0.670094678605409	0.50279743692945	0.675506008199647	NucleofectedMoDCs_vs_controlMoDCs
1081	ENSG00000072682	12.2101882737804	1.55108617997543	0.319461511399713	4.85531472376559	1.20195690090378e-06	2.62631362586159e-05	NucleofectedMoDCs_vs_controlMoDCs
1082	ENSG00000072694	126.123249184458	-0.71611523453521	0.548253740373266	-1.30617482709313	0.19149311123937	0.365621766909111	NucleofectedMoDCs_vs_controlMoDCs
1083	ENSG00000072736	16.9051146067628	-0.383174990377026	0.263984360716526	-1.45150640491347	0.146638900048537	0.305794037544194	NucleofectedMoDCs_vs_controlMoDCs
1084	ENSG00000072756	46.3528917459679	-0.66605584456713	0.195568985830843	-3.40573348957913	0.000659865608062584	0.00529936452966026	NucleofectedMoDCs_vs_controlMoDCs
1085	ENSG00000072778	31.3457554245908	1.32241045612038	0.271446470243989	4.87171726687674	1.10632412425127e-06	2.44192584019934e-05	NucleofectedMoDCs_vs_controlMoDCs
1086	ENSG00000072786	212.834210175614	-0.181964065097087	0.119754122859808	-1.5194805886567	0.128641570453464	0.28020472982409	NucleofectedMoDCs_vs_controlMoDCs
1087	ENSG00000072803	47.8140343536749	-0.107803464815126	0.164670602973595	-0.654661262353018	0.512685871354959	0.683804228448018	NucleofectedMoDCs_vs_controlMoDCs
1088	ENSG00000072818	15.5063161701662	0.595950445180368	0.331651085740187	1.79691992821405	0.0723483324366243	0.189214526160283	NucleofectedMoDCs_vs_controlMoDCs
1089	ENSG00000072832	0.45105251603838	2.47627889542422	2.06295904042435	1.20035291389734	0.230002307549852	NA	NucleofectedMoDCs_vs_controlMoDCs
1090	ENSG00000072840	3.54710858484465	0.598862954354476	0.518580948894612	1.15481094249796	0.248167855091296	0.432460543997673	NucleofectedMoDCs_vs_controlMoDCs
1091	ENSG00000072849	55.8563883543062	-0.437217248464006	0.155979859160103	-2.80303656394017	0.0050623929678794	0.0268351627235377	NucleofectedMoDCs_vs_controlMoDCs
1092	ENSG00000072858	0.989340553686113	2.81449803214536	1.25828050152579	2.23678109033122	0.0253006510351317	NA	NucleofectedMoDCs_vs_controlMoDCs
1093	ENSG00000072864	27.982550175908	-0.379032319562795	0.240740220163253	-1.57444534737803	0.115384527095943	0.260710798671127	NucleofectedMoDCs_vs_controlMoDCs
1094	ENSG00000072952	1.46258057524906	0.519664123471323	0.988861012172769	0.525517860522677	0.599223240584928	0.752646920621894	NucleofectedMoDCs_vs_controlMoDCs
1095	ENSG00000072954	1.96143387824493	0.452641908258049	0.822713010628108	0.550182022662405	0.582194532719458	0.739871331324142	NucleofectedMoDCs_vs_controlMoDCs
1096	ENSG00000072958	486.465023817674	1.65925457305257	0.325154692494791	5.10296979053794	3.34364393813068e-07	8.69497587563892e-06	NucleofectedMoDCs_vs_controlMoDCs
1097	ENSG00000073008	23.5746145145524	-0.00148627676794211	0.266865359090196	-0.00556938814767551	0.995556294156404	0.997336123748033	NucleofectedMoDCs_vs_controlMoDCs
1098	ENSG00000073050	18.8959233135518	-0.595921369588911	0.282152431598684	-2.11205470111458	0.034681757746712	0.112777389333234	NucleofectedMoDCs_vs_controlMoDCs
1099	ENSG00000073060	127.423517218349	0.990272729039751	0.1132021946689	8.74782270729074	2.17508640985407e-18	5.8128347731654e-16	NucleofectedMoDCs_vs_controlMoDCs
1100	ENSG00000073146	3.83376912952433	1.09792310983726	0.682904213894083	1.6077263655713	0.107895121512987	0.248808528465416	NucleofectedMoDCs_vs_controlMoDCs
1101	ENSG00000073150	1.34235909091303	2.2135636191521	1.02802301847347	2.15322378913173	0.0313010949229881	0.105338289391118	NucleofectedMoDCs_vs_controlMoDCs
1102	ENSG00000073169	0.936319636805525	1.5794684846681	1.30234713469836	1.21278608643304	0.225211616314962	NA	NucleofectedMoDCs_vs_controlMoDCs
1103	ENSG00000073282	3.1746879239487	0.00282663185453096	1.01262596135617	0.00279138789879074	0.99777279758468	0.998692668789598	NucleofectedMoDCs_vs_controlMoDCs
1104	ENSG00000073331	72.1292497243201	-0.132091154904559	0.166083835765703	-0.795328180467255	0.426422625132303	0.611120156849537	NucleofectedMoDCs_vs_controlMoDCs
1105	ENSG00000073350	2.12455398927177	0.582635828398759	0.808936841898557	0.720248847896859	0.471371793007755	0.650063465888989	NucleofectedMoDCs_vs_controlMoDCs
1106	ENSG00000073417	78.1537015353645	-0.295000151266335	0.144022072307115	-2.04829819860717	0.040530789399814	0.125889291854427	NucleofectedMoDCs_vs_controlMoDCs
1107	ENSG00000073464	42.1078184129842	-0.118012255620338	0.242389671339201	-0.486869984881459	0.626350470706302	0.771654895506324	NucleofectedMoDCs_vs_controlMoDCs
1108	ENSG00000073536	2.30421905804641	0.19802233998802	0.616963086783563	0.32096302717295	0.748238409749215	0.85742129531985	NucleofectedMoDCs_vs_controlMoDCs
1109	ENSG00000073578	31.622277272351	0.188883256872955	0.248072361187466	0.761403874130976	0.446415874181284	0.628877637693868	NucleofectedMoDCs_vs_controlMoDCs
1110	ENSG00000073584	229.826123900306	-0.426225407428745	0.113703053866909	-3.74858363899045	0.000177836032826812	0.00179152970344761	NucleofectedMoDCs_vs_controlMoDCs
1111	ENSG00000073605	7.14521100208949	0.710398510763333	0.450639577031675	1.57642281541863	0.114928393767187	0.260052250635639	NucleofectedMoDCs_vs_controlMoDCs
1112	ENSG00000073614	343.792234657651	-0.0499826041381927	0.0891820168656548	-0.56045608627003	0.575168384829982	0.734076277248182	NucleofectedMoDCs_vs_controlMoDCs
1113	ENSG00000073711	81.2594268871349	0.0781914601579828	0.162182760757265	0.482119429912839	0.629721107930307	0.773848343996163	NucleofectedMoDCs_vs_controlMoDCs
1114	ENSG00000073712	17.978297071912	0.245172225298092	0.365576610711207	0.670645271373144	0.502446535222841	0.675175892578012	NucleofectedMoDCs_vs_controlMoDCs
1115	ENSG00000073734	9.37254455429923	1.74060541403534	0.480884578709055	3.61959083551406	0.000295069219121372	0.00273222143142716	NucleofectedMoDCs_vs_controlMoDCs
1116	ENSG00000073737	30.9705753236052	0.658709869993579	0.203223983948339	3.24129985642358	0.00118985953373971	0.00852331957137832	NucleofectedMoDCs_vs_controlMoDCs
1117	ENSG00000073756	1.22231777393415	-0.968695531201563	0.966576942829609	-1.0021918465857	0.316250944922919	NA	NucleofectedMoDCs_vs_controlMoDCs
1118	ENSG00000073792	61.1940592259487	-0.284402731947638	0.167145153807398	-1.70153142624378	0.0888432418229067	0.217979654478208	NucleofectedMoDCs_vs_controlMoDCs
1119	ENSG00000073803	175.411525782907	-0.1519056006271	0.163444466011734	-0.929401920626632	0.352680832837554	0.542833585652423	NucleofectedMoDCs_vs_controlMoDCs
1120	ENSG00000073849	25.5971208840209	0.796978056938955	0.286430543779597	2.78244787173332	0.00539505314143916	0.028137253650505	NucleofectedMoDCs_vs_controlMoDCs
1121	ENSG00000073861	0.557714935573252	0.00800918375944074	1.56002611859428	0.00513400619642042	0.995903673715993	NA	NucleofectedMoDCs_vs_controlMoDCs
1122	ENSG00000073910	19.9012006303766	-0.0275947519460257	0.239757382255782	-0.11509448295772	0.908370232806794	0.951075843173216	NucleofectedMoDCs_vs_controlMoDCs
1123	ENSG00000073921	153.27882392791	-0.537856777599897	0.143472536629064	-3.74884831785249	0.000177648482827895	0.00179102251607856	NucleofectedMoDCs_vs_controlMoDCs
1124	ENSG00000073969	49.7488618070111	-0.243268760221775	0.235712002761601	-1.03205928154544	0.302044347286258	0.490509259882069	NucleofectedMoDCs_vs_controlMoDCs
1125	ENSG00000074047	0	NA	NA	NA	NA	NA	NucleofectedMoDCs_vs_controlMoDCs
1126	ENSG00000074054	22.831099869892	-0.410814737952262	0.29752479622303	-1.38077478975671	0.167348217229882	0.334561616008779	NucleofectedMoDCs_vs_controlMoDCs
1127	ENSG00000074071	22.2528354511151	-1.08313307490236	0.273737880695044	-3.95682567627174	7.59523152297826e-05	0.000879578445237702	NucleofectedMoDCs_vs_controlMoDCs
1128	ENSG00000074181	8.94051524587345	1.21648608201972	0.418045620097295	2.90993619724229	0.00361502545781983	0.0207729431782297	NucleofectedMoDCs_vs_controlMoDCs
1129	ENSG00000074201	78.8382588691306	-0.529411160431648	0.123006209865397	-4.30393848417061	1.67788270460484e-05	0.000250830468689249	NucleofectedMoDCs_vs_controlMoDCs
1130	ENSG00000074211	0.802624752925539	0.194012401190335	1.09642238942701	0.176950418981981	0.859547334819641	NA	NucleofectedMoDCs_vs_controlMoDCs
1131	ENSG00000074219	0.340785339585355	-1.19840268925352	1.97902609849797	-0.605551735857893	0.54481246001273	NA	NucleofectedMoDCs_vs_controlMoDCs
1132	ENSG00000074266	29.3188981965614	0.0421889875019304	0.290491299914139	0.145233222180493	0.88452673649387	0.938155692980524	NucleofectedMoDCs_vs_controlMoDCs
1133	ENSG00000074276	0.0581375928341356	0.453812184733445	3.05565697235927	0.148515421998778	0.881936015925289	NA	NucleofectedMoDCs_vs_controlMoDCs
1134	ENSG00000074319	29.6866887844447	-0.602129128513518	0.20757189777869	-2.90082200412071	0.00372185224425659	0.0212577649768868	NucleofectedMoDCs_vs_controlMoDCs
1135	ENSG00000074356	113.7871364742	0.118500742261529	0.125500696276615	0.944223783430989	0.345055304010286	0.534601827146153	NucleofectedMoDCs_vs_controlMoDCs
1136	ENSG00000074370	1.91054806762382	0.153748563818553	0.725855089043334	0.211817160393807	0.832249680220573	0.909818073952899	NucleofectedMoDCs_vs_controlMoDCs
1137	ENSG00000074410	9.26124590323376	2.64114848649726	0.528255541468772	4.99975538193836	5.74030945635905e-07	1.39072406647717e-05	NucleofectedMoDCs_vs_controlMoDCs
1138	ENSG00000074416	1000.12889440783	-0.455391433246928	0.148399202743831	-3.06869191226742	0.00214998187248148	0.0138889308690501	NucleofectedMoDCs_vs_controlMoDCs
1139	ENSG00000074582	2.24784409683556	1.90317557008424	0.807169918858158	2.35783758242195	0.0183817334380406	0.0713380454763635	NucleofectedMoDCs_vs_controlMoDCs
1140	ENSG00000074590	0.229518519912104	-0.507970195587194	2.13473818592447	-0.237954330388863	0.811916515922492	NA	NucleofectedMoDCs_vs_controlMoDCs
1141	ENSG00000074603	108.100598812713	-0.17974183170971	0.138096238894301	-1.30156934865753	0.193063643551826	0.367529704343974	NucleofectedMoDCs_vs_controlMoDCs
1142	ENSG00000074621	34.5845572738696	-0.121975098008569	0.195999859236119	-0.622322375556542	0.533729910981197	0.701054169090438	NucleofectedMoDCs_vs_controlMoDCs
1143	ENSG00000074657	29.077815345483	0.412250553628148	0.24112076427515	1.70972647199192	0.0873164652034921	0.215588853863024	NucleofectedMoDCs_vs_controlMoDCs
1144	ENSG00000074660	5.30634834587704	1.64996795911304	0.591820067099351	2.78795541219128	0.00530418435858975	0.0277276516680898	NucleofectedMoDCs_vs_controlMoDCs
1145	ENSG00000074695	396.89863567041	-0.0450362551535586	0.150761718109752	-0.298724740724783	0.765150078154058	0.868663617254699	NucleofectedMoDCs_vs_controlMoDCs
1146	ENSG00000074696	125.104633406036	-0.16786556935255	0.154144593021858	-1.08901367256357	0.276147856378816	0.463161573154043	NucleofectedMoDCs_vs_controlMoDCs
1147	ENSG00000074706	5.38235192830976	0.241873751258672	0.47224580883116	0.512177655652097	0.608526679693487	0.75928149353222	NucleofectedMoDCs_vs_controlMoDCs
1148	ENSG00000074755	60.0573544450618	-0.425050138753079	0.16954182526139	-2.50705180328076	0.012174286785568	0.0519733437581963	NucleofectedMoDCs_vs_controlMoDCs
1149	ENSG00000074800	349.179356207876	-0.780300846659595	0.110437860370733	-7.06551941553532	1.60016310183292e-12	1.41701193514431e-10	NucleofectedMoDCs_vs_controlMoDCs
1150	ENSG00000074803	2.92630638055641	0.619741986681995	0.556448223832937	1.11374600571654	0.265388166597551	0.451877851594399	NucleofectedMoDCs_vs_controlMoDCs
1151	ENSG00000074842	12.03051465466	2.49760529109351	0.553852193148091	4.50951593582602	6.49757139752266e-06	0.000111612215310725	NucleofectedMoDCs_vs_controlMoDCs
1152	ENSG00000074855	0.983241360287012	-0.866928576358127	1.14266131289442	-0.758692507198089	0.448036520128997	NA	NucleofectedMoDCs_vs_controlMoDCs
1153	ENSG00000074935	11.9265757906615	0.368887136847123	0.278950653236844	1.3224100125477	0.186031656545564	0.358304179087818	NucleofectedMoDCs_vs_controlMoDCs
1154	ENSG00000074964	0.452818633093167	1.47108633138307	1.67771503781777	0.876839211798769	0.380573977556282	NA	NucleofectedMoDCs_vs_controlMoDCs
1155	ENSG00000074966	3.01793722484319	-0.18687885770526	0.70385480742547	-0.26550768103555	0.790618393522721	0.885125352397615	NucleofectedMoDCs_vs_controlMoDCs
1156	ENSG00000075035	0.587594071781065	2.85264354249548	1.38686539704122	2.05690007738415	0.0396958385474375	NA	NucleofectedMoDCs_vs_controlMoDCs
1157	ENSG00000075073	0.82496199026275	-1.63263306332733	1.16143101463821	-1.40570816755388	0.159810800649567	NA	NucleofectedMoDCs_vs_controlMoDCs
1158	ENSG00000075089	22.9210964034505	-1.08812806073524	0.324729712101478	-3.35087311134376	0.000805572056878083	0.00623600365420195	NucleofectedMoDCs_vs_controlMoDCs
1159	ENSG00000075131	10.4539359689779	-0.624351733120036	0.346043222801747	-1.80425938720879	0.071190653301362	0.186975028499843	NucleofectedMoDCs_vs_controlMoDCs
1160	ENSG00000075142	39.8358333354404	0.0762024731415312	0.190521941467591	0.399966914857907	0.689180885480436	0.817743248748679	NucleofectedMoDCs_vs_controlMoDCs
1161	ENSG00000075151	241.565822153085	-0.736242929438998	0.148054110159148	-4.97279628811107	6.59939983626602e-07	1.56609528081663e-05	NucleofectedMoDCs_vs_controlMoDCs
1162	ENSG00000075188	11.0699563039086	0.309141722779563	0.353507217343216	0.874499041640275	0.381846541894217	0.570732772263332	NucleofectedMoDCs_vs_controlMoDCs
1163	ENSG00000075213	2.35938588294136	-1.35308025121161	0.728295774359309	-1.85787189607399	0.0631872082286432	0.17223050276789	NucleofectedMoDCs_vs_controlMoDCs
1164	ENSG00000075218	11.2233579094574	0.738087257480691	0.368980963849447	2.00033966462792	0.0454635987092369	0.136610996917169	NucleofectedMoDCs_vs_controlMoDCs
1165	ENSG00000075223	155.167536912275	-0.359050695422948	0.138534444991621	-2.59177921739726	0.00954810254237493	0.0431822143319755	NucleofectedMoDCs_vs_controlMoDCs
1166	ENSG00000075234	7.01735803744645	0.90011898097666	0.475982193882697	1.89107700360424	0.0586140657981149	0.163460534816565	NucleofectedMoDCs_vs_controlMoDCs
1167	ENSG00000075239	35.1562490714091	-0.0365723662072454	0.201756809553727	-0.181269550644368	0.856156005142448	0.922712865450395	NucleofectedMoDCs_vs_controlMoDCs
1168	ENSG00000075240	2.1613678401866	0.77763396247136	0.882692012070035	0.880979947521788	0.378328673513452	0.567213369525901	NucleofectedMoDCs_vs_controlMoDCs
1169	ENSG00000075275	5.67974502405717	0.435304475814808	0.483152963680674	0.900966171248636	0.367606306420784	0.557215458013564	NucleofectedMoDCs_vs_controlMoDCs
1170	ENSG00000075292	236.350133655727	-0.420843647801147	0.113670300046407	-3.7023184387596	0.00021363823858253	0.0020931245586109	NucleofectedMoDCs_vs_controlMoDCs
1171	ENSG00000075303	51.679219491019	0.124114486238434	0.151133447311676	0.821224477084001	0.411518416691939	0.598149645749785	NucleofectedMoDCs_vs_controlMoDCs
1172	ENSG00000075336	46.5417585027234	-0.147837345898635	0.160959587250928	-0.918474931649542	0.358370277209698	0.548577923317424	NucleofectedMoDCs_vs_controlMoDCs
1173	ENSG00000075340	4.93928346399952	1.1102887166101	0.474125276103188	2.34176234124345	0.0191929320752265	0.0737285323040158	NucleofectedMoDCs_vs_controlMoDCs
1174	ENSG00000075391	304.322926942944	-0.104647045731615	0.114190448563163	-0.916425559653796	0.359443734493164	0.549525219035476	NucleofectedMoDCs_vs_controlMoDCs
1175	ENSG00000075399	2.13769668479521	0.395523305274355	0.768241236968653	0.514842586210318	0.606663023772181	0.757948869204856	NucleofectedMoDCs_vs_controlMoDCs
1176	ENSG00000075407	100.602715632407	0.223668518187497	0.135011326913143	1.65666483917597	0.097587255442071	0.232086296437171	NucleofectedMoDCs_vs_controlMoDCs
1177	ENSG00000075413	109.55855544319	-0.268255286539288	0.122437977594171	-2.19094836267582	0.0284555294000022	0.0983096661112645	NucleofectedMoDCs_vs_controlMoDCs
1178	ENSG00000075415	589.448283015124	-0.474803083027045	0.0901521361639076	-5.26668699412507	1.38907747825757e-07	4.0216108124687e-06	NucleofectedMoDCs_vs_controlMoDCs
1179	ENSG00000075420	290.00897172477	-0.389578694296106	0.141789062516704	-2.74759341363308	0.00600344046848346	0.030519877717066	NucleofectedMoDCs_vs_controlMoDCs
1180	ENSG00000075426	99.4242363756178	0.423603456055473	0.152828503088883	2.7717568875821	0.00557546599627475	0.0288677853416658	NucleofectedMoDCs_vs_controlMoDCs
1181	ENSG00000075539	105.082053020534	-0.619042429960204	0.128356778277011	-4.82282617458837	1.41538310293796e-06	3.0391371917349e-05	NucleofectedMoDCs_vs_controlMoDCs
1182	ENSG00000075568	100.195422620808	0.00640833024199793	0.147647712359381	0.0434028413958745	0.965380412731089	0.982000535782148	NucleofectedMoDCs_vs_controlMoDCs
1183	ENSG00000075618	1.16207253033752	-0.591572466043017	1.07931044804311	-0.548102232416626	0.58362170780899	NA	NucleofectedMoDCs_vs_controlMoDCs
1184	ENSG00000075624	714.76732193055	2.02198079411525	0.355204042848372	5.69244870610436	1.25230226451505e-08	4.66818511521263e-07	NucleofectedMoDCs_vs_controlMoDCs
1185	ENSG00000075643	18.2319304716213	0.642965526321778	0.271534104464044	2.36789970670855	0.0178893846180771	0.0699744427382612	NucleofectedMoDCs_vs_controlMoDCs
1186	ENSG00000075651	22.0818210556362	-0.0698460697259274	0.239350960562253	-0.291814453394521	0.770428493782934	0.871807267637505	NucleofectedMoDCs_vs_controlMoDCs
1187	ENSG00000075673	0.549677439030746	-0.852208666730221	1.40808549334306	-0.605225088078221	0.545029448336343	NA	NucleofectedMoDCs_vs_controlMoDCs
1188	ENSG00000075702	8.19611298805444	0.00950017743651278	0.391032099697902	0.024295134450221	0.980617194133315	0.990148808344209	NucleofectedMoDCs_vs_controlMoDCs
1189	ENSG00000075711	75.9899095140312	-0.467790435149828	0.153869088352845	-3.04018461510031	0.00236433172166638	0.0149620423814451	NucleofectedMoDCs_vs_controlMoDCs
1190	ENSG00000075785	346.686572726891	0.00337537206580277	0.170417194229365	0.019806522933712	0.984197714356524	0.991757317827131	NucleofectedMoDCs_vs_controlMoDCs
1191	ENSG00000075790	125.14229086704	-0.672800474361501	0.157604338745695	-4.26892101902797	1.96420797935014e-05	0.000287207548899758	NucleofectedMoDCs_vs_controlMoDCs
1192	ENSG00000075826	1.16740087708484	0.619510516693619	0.938279021552324	0.660262568450776	0.509085346519927	NA	NucleofectedMoDCs_vs_controlMoDCs
1193	ENSG00000075856	100.382290540313	0.0192870829226522	0.161622661472239	0.119334026224813	0.905010727068635	0.949231117065417	NucleofectedMoDCs_vs_controlMoDCs
1194	ENSG00000075884	7.92707198834244	0.16538444503678	0.382707292019317	0.432143438302798	0.665637165377098	0.800840770414849	NucleofectedMoDCs_vs_controlMoDCs
1195	ENSG00000075914	5.38642799931415	0.0609627167126463	0.516367510297694	0.11806071353618	0.90601955174719	0.949615465065503	NucleofectedMoDCs_vs_controlMoDCs
1196	ENSG00000075945	12.9338450430597	-0.580069344516357	0.300250421163531	-1.93195180965433	0.0533654541570757	0.15322500895249	NucleofectedMoDCs_vs_controlMoDCs
1197	ENSG00000075975	12.7097508481659	0.95814421249329	0.35190474047733	2.72273744080187	0.00647434900136809	0.032243668722123	NucleofectedMoDCs_vs_controlMoDCs
1198	ENSG00000076003	17.1384359112638	-0.405482189881571	0.30679963994604	-1.32165145289247	0.186284241458438	0.358639300722487	NucleofectedMoDCs_vs_controlMoDCs
1199	ENSG00000076043	21.05568327879	0.0104560198461424	0.259301980899966	0.0403237175815333	0.967835045258169	0.983111075617687	NucleofectedMoDCs_vs_controlMoDCs
1200	ENSG00000076053	29.0807797151861	0.0643497412486183	0.209650845928216	0.306937665639811	0.758890818898734	0.86454097988835	NucleofectedMoDCs_vs_controlMoDCs
1201	ENSG00000076067	48.9473137531829	0.118648262126454	0.223726867132732	0.530326391492636	0.595885651576041	0.749755878134681	NucleofectedMoDCs_vs_controlMoDCs
1202	ENSG00000076108	168.167765510257	-0.0952978421900566	0.144086946939623	-0.66139122393918	0.50836145257691	0.680597055315106	NucleofectedMoDCs_vs_controlMoDCs
1203	ENSG00000076201	11.6048978371347	0.978922922382689	0.367598195763988	2.66302428483951	0.00774418249671416	0.0368256759240136	NucleofectedMoDCs_vs_controlMoDCs
1204	ENSG00000076242	15.3257738604582	0.323065492958211	0.270457176946	1.1945162506178	0.232276087791484	0.414742980313795	NucleofectedMoDCs_vs_controlMoDCs
1205	ENSG00000076248	2.89279607616163	-0.66720641065142	0.628188582264673	-1.06211164845767	0.288185002600327	0.475816146770295	NucleofectedMoDCs_vs_controlMoDCs
1206	ENSG00000076258	3.4526205889986	-0.318035470820654	0.664860334782459	-0.478349292599498	0.632401617982141	0.776012568363285	NucleofectedMoDCs_vs_controlMoDCs
1207	ENSG00000076321	60.4392989827115	-0.329216780809124	0.176801663446276	-1.86206834478772	0.0625934572937999	0.171212846289247	NucleofectedMoDCs_vs_controlMoDCs
1208	ENSG00000076344	1.15753092400614	0.594510711133591	0.992092177232915	0.599249469733513	0.549006538392484	NA	NucleofectedMoDCs_vs_controlMoDCs
1209	ENSG00000076351	9.03195498790247	0.713936062483707	0.35894106060122	1.98900638809023	0.0467004978716217	0.139219898494584	NucleofectedMoDCs_vs_controlMoDCs
1210	ENSG00000076356	40.4335014651308	-0.0471552317217585	0.258762232632984	-0.18223382617293	0.855399227977924	0.922240565367708	NucleofectedMoDCs_vs_controlMoDCs
1211	ENSG00000076382	11.4091178608651	0.00691808976722481	0.404352740303402	0.0171090463292864	0.986349622042275	0.99269678017082	NucleofectedMoDCs_vs_controlMoDCs
1212	ENSG00000076513	121.606490253106	-0.592959498244463	0.13723407495314	-4.32078912213994	1.55472200334001e-05	0.000236282379002794	NucleofectedMoDCs_vs_controlMoDCs
1213	ENSG00000076554	13.7400412472238	0.549660703335949	0.34351114637351	1.60012479693537	0.109570901002549	0.251600280411802	NucleofectedMoDCs_vs_controlMoDCs
1214	ENSG00000076555	18.0941372032308	0.379345643970006	0.422936049550075	0.89693381392662	0.369754235418727	0.55912168941982	NucleofectedMoDCs_vs_controlMoDCs
1215	ENSG00000076604	2.15608505984095	1.56506517900776	0.739720596105551	2.11575179499861	0.0343659228794701	0.112212489913398	NucleofectedMoDCs_vs_controlMoDCs
1216	ENSG00000076641	53.6124039603387	-0.75416347495796	0.218022290379269	-3.45911178919378	0.000541959917120265	0.00449803426674445	NucleofectedMoDCs_vs_controlMoDCs
1217	ENSG00000076650	32.8002187595763	-0.0880855995737518	0.244656612786309	-0.360037681265083	0.718818954905873	0.838286802081948	NucleofectedMoDCs_vs_controlMoDCs
1218	ENSG00000076662	0.888449462957013	-0.366833152632784	1.7741606244416	-0.206764341164567	0.836193905961764	NA	NucleofectedMoDCs_vs_controlMoDCs
1219	ENSG00000076685	31.7690755756062	-0.949716388863136	0.265287877237232	-3.57994642934196	0.000343664654538247	0.00311089041895982	NucleofectedMoDCs_vs_controlMoDCs
1220	ENSG00000076706	10.5749315197916	0.993206201950018	0.412967488140606	2.40504696004508	0.0161703877199493	0.0647971868704127	NucleofectedMoDCs_vs_controlMoDCs
1221	ENSG00000076716	135.63403529507	0.137305702404812	0.164065778891918	0.836894222135535	0.402652028387925	0.589355273435006	NucleofectedMoDCs_vs_controlMoDCs
1222	ENSG00000076770	71.1379890913094	-0.864819827633423	0.177498290384271	-4.87227130898643	1.10322524429912e-06	2.4381839336794e-05	NucleofectedMoDCs_vs_controlMoDCs
1223	ENSG00000076864	0.683022619962412	1.16181143378036	1.48602641922975	0.781824211700462	0.434317889957474	NA	NucleofectedMoDCs_vs_controlMoDCs
1224	ENSG00000076924	0.426376927627109	-1.55773700751513	1.53974759094664	-1.01168335425511	0.311689476914818	NA	NucleofectedMoDCs_vs_controlMoDCs
1225	ENSG00000076928	9.74420405779188	-0.109179401652528	0.41777643828201	-0.261334512069418	0.793834554245738	0.886881286275834	NucleofectedMoDCs_vs_controlMoDCs
1226	ENSG00000076944	5.47732305705033	0.896984668149597	0.427865572911918	2.09641701725381	0.0360452141253547	0.115811506513566	NucleofectedMoDCs_vs_controlMoDCs
1227	ENSG00000076984	27.6309067932392	0.0904347637733279	0.19464668402296	0.46460983513421	0.642210887825213	0.783801400436435	NucleofectedMoDCs_vs_controlMoDCs
1228	ENSG00000077009	0.467139779919514	2.06877668171748	2.09440859909695	0.987761739810219	0.323269349494276	NA	NucleofectedMoDCs_vs_controlMoDCs
1229	ENSG00000077044	15.85324624936	-0.33747373418208	0.279248099067428	-1.20850861763823	0.226851683042334	0.407976041632507	NucleofectedMoDCs_vs_controlMoDCs
1230	ENSG00000077063	2.12344417108629	1.66919351802518	0.739601928795268	2.25688096939406	0.0240155134905819	0.0867304542297084	NucleofectedMoDCs_vs_controlMoDCs
1231	ENSG00000077092	1.14300252979354	-0.525865178514415	0.953183003332485	-0.551693826553666	0.581158140305114	NA	NucleofectedMoDCs_vs_controlMoDCs
1232	ENSG00000077097	107.021868773385	-1.0283442703257	0.149121600941454	-6.89601146871696	5.34828795661207e-12	4.34136028478076e-10	NucleofectedMoDCs_vs_controlMoDCs
1233	ENSG00000077147	310.276645041906	-0.435049222066539	0.116275965152224	-3.74152320728526	0.000182908283340677	0.00183024181446481	NucleofectedMoDCs_vs_controlMoDCs
1234	ENSG00000077150	0.744057615251178	0.505023379155933	1.08105874441619	0.467156277828974	0.640388072317111	NA	NucleofectedMoDCs_vs_controlMoDCs
1235	ENSG00000077152	0.0541651232911018	-0.227452703629237	3.05565697235927	-0.0744365960206654	0.940662990147482	NA	NucleofectedMoDCs_vs_controlMoDCs
1236	ENSG00000077157	49.2123721704029	0.187373224563447	0.177180529703814	1.05752717229524	0.290271060292103	0.477761852220402	NucleofectedMoDCs_vs_controlMoDCs
1237	ENSG00000077232	172.983242224645	-0.306573393043809	0.100504107244116	-3.05035686053275	0.00228569603387405	0.0145866369597451	NucleofectedMoDCs_vs_controlMoDCs
1238	ENSG00000077235	31.9811435518639	-0.454834073556035	0.191108376594628	-2.37997978770346	0.0173135876873983	0.0681518993242229	NucleofectedMoDCs_vs_controlMoDCs
1239	ENSG00000077238	10.3145947216915	0.58293929297652	0.33768787338856	1.72626658792027	0.0842994634174067	0.210401774133716	NucleofectedMoDCs_vs_controlMoDCs
1240	ENSG00000077254	161.997530273626	-0.765206867915247	0.145107791415616	-5.27336857966193	1.33942178867527e-07	3.90387514950975e-06	NucleofectedMoDCs_vs_controlMoDCs
1241	ENSG00000077264	3.38648614916391	1.40457819860948	0.607281253838053	2.31289569656968	0.0207283744929523	0.078005327841654	NucleofectedMoDCs_vs_controlMoDCs
1242	ENSG00000077274	0.17436749445976	-0.868642012357161	2.62298436890304	-0.331165531390657	0.740519454565874	NA	NucleofectedMoDCs_vs_controlMoDCs
1243	ENSG00000077279	5.00233475988293	-0.0106300145939658	0.491294691766222	-0.0216367381372482	0.982737727588971	0.99095240413003	NucleofectedMoDCs_vs_controlMoDCs
1244	ENSG00000077312	4.39891176728323	0.0326929050218725	0.512594161626737	0.0637793160150719	0.949145948149746	0.973163808073374	NucleofectedMoDCs_vs_controlMoDCs
1245	ENSG00000077348	0.907774117456982	2.27339918991517	1.30903677548273	1.73669619715368	0.0824408093624928	NA	NucleofectedMoDCs_vs_controlMoDCs
1246	ENSG00000077380	431.132018568214	-0.0344451176118836	0.123541968026101	-0.278813088072277	0.780388269773291	0.878613301849234	NucleofectedMoDCs_vs_controlMoDCs
1247	ENSG00000077420	116.197387638127	-0.664531957330552	0.191989351428052	-3.46129591244328	0.000537581552623894	0.00447452283211771	NucleofectedMoDCs_vs_controlMoDCs
1248	ENSG00000077454	7.49655811048853	1.21694643305777	0.405019275899695	3.00466300117318	0.0026587525322029	0.0163915133953172	NucleofectedMoDCs_vs_controlMoDCs
1249	ENSG00000077458	20.5717036365648	-0.533906921681437	0.286288288737087	-1.86492756667301	0.0621915578277785	0.170328688025522	NucleofectedMoDCs_vs_controlMoDCs
1250	ENSG00000077498	0.495821879281391	0.322854723699429	1.91352230999712	0.168722738173831	0.866014732712501	NA	NucleofectedMoDCs_vs_controlMoDCs
1251	ENSG00000077514	72.5805727089498	-0.458023633007792	0.145417389550602	-3.14971706219777	0.00163428653314159	0.0111068823815346	NucleofectedMoDCs_vs_controlMoDCs
1252	ENSG00000077522	0.375440005709583	0.494191440955943	2.24296414235708	0.220329621692752	0.82561445216365	NA	NucleofectedMoDCs_vs_controlMoDCs
1253	ENSG00000077549	140.749380750996	-0.35637984815137	0.119086532614902	-2.99261251735172	0.0027660068574271	0.0168946220535746	NucleofectedMoDCs_vs_controlMoDCs
1254	ENSG00000077585	22.5799839739608	0.557111144173167	0.261588716104173	2.12972161976325	0.0331946029929941	0.109749419221793	NucleofectedMoDCs_vs_controlMoDCs
1255	ENSG00000077616	0.891209035021487	1.14157485555757	1.29358300906429	0.882490607528406	0.377511556750657	NA	NucleofectedMoDCs_vs_controlMoDCs
1256	ENSG00000077684	33.6979562340355	-0.0220483615677623	0.205947928392106	-0.10705794294655	0.914743012013571	0.954528831995552	NucleofectedMoDCs_vs_controlMoDCs
1257	ENSG00000077713	9.38581471718918	-0.800081541277441	0.374401039406195	-2.13696399600381	0.0326009201265336	0.108384800673304	NucleofectedMoDCs_vs_controlMoDCs
1258	ENSG00000077721	44.7533310069042	0.218692596412572	0.198173907684737	1.10353880068045	0.269793251352225	0.456559042302923	NucleofectedMoDCs_vs_controlMoDCs
1259	ENSG00000077782	61.3929792320353	-0.429103514670799	0.305542081433928	-1.40440070532016	0.160199560982583	0.324830929593609	NucleofectedMoDCs_vs_controlMoDCs
1260	ENSG00000077800	2.32500524360022	0.378260057478402	0.881553203966737	0.42908363984878	0.667862357743451	0.802160708074916	NucleofectedMoDCs_vs_controlMoDCs
1261	ENSG00000077935	0.641063468040095	-0.236132564392725	1.67332067614629	-0.141116145732775	0.887778188838894	NA	NucleofectedMoDCs_vs_controlMoDCs
1262	ENSG00000077942	0.607988656714074	0.0964378208624948	1.70904445223118	0.0564279183824586	0.955000916728932	NA	NucleofectedMoDCs_vs_controlMoDCs
1263	ENSG00000077943	1.98852469896648	-0.89739313613775	1.05248174206017	-0.85264484909843	0.393856283450221	0.580639692761927	NucleofectedMoDCs_vs_controlMoDCs
1264	ENSG00000077984	0.804459522675813	2.90022084279008	1.23207875993755	2.35392487647225	0.0185763649013374	NA	NucleofectedMoDCs_vs_controlMoDCs
1265	ENSG00000078018	0.436388134780459	0.908532437078713	1.92624606891226	0.471659593102639	0.63716978304437	NA	NucleofectedMoDCs_vs_controlMoDCs
1266	ENSG00000078043	66.2118384818286	0.485765015392579	0.143749758523345	3.37924056626287	0.000726863741783201	0.00573359084385805	NucleofectedMoDCs_vs_controlMoDCs
1267	ENSG00000078053	0.826214282921874	1.60683772839558	1.32354771617944	1.21403838241199	0.22473306761523	NA	NucleofectedMoDCs_vs_controlMoDCs
1268	ENSG00000078061	8.53084165916722	0.733793502248792	0.366307561269386	2.00321691342089	0.0451540110248654	0.135845224370097	NucleofectedMoDCs_vs_controlMoDCs
1269	ENSG00000078070	20.2033859113349	-0.052668703509395	0.281782512690469	-0.186912605067335	0.851729155956544	0.919825127020275	NucleofectedMoDCs_vs_controlMoDCs
1270	ENSG00000078081	34.4453279054018	0.563914263417673	0.187664767135871	3.00490215624435	0.00265666295517035	0.0163915133953172	NucleofectedMoDCs_vs_controlMoDCs
1271	ENSG00000078098	0.0979073754536798	-0.548047199433244	3.05565697235927	-0.179354948670857	0.857659003473252	NA	NucleofectedMoDCs_vs_controlMoDCs
1272	ENSG00000078114	3.16299811532391	-0.687134253717441	0.630364590531003	-1.09005845829414	0.275687393916282	0.462720925483767	NucleofectedMoDCs_vs_controlMoDCs
1273	ENSG00000078124	215.190146125534	-0.2969412177142	0.172717248206807	-1.71923314432761	0.0855719279302507	0.212595818088728	NucleofectedMoDCs_vs_controlMoDCs
1274	ENSG00000078140	224.950665040228	-0.650194674138222	0.121886544651341	-5.33442535431713	9.58476060793177e-08	2.89057077292331e-06	NucleofectedMoDCs_vs_controlMoDCs
1275	ENSG00000078142	123.47363113878	-0.140719659849447	0.11081089055637	-1.26990821157477	0.204117327797193	0.381342450114544	NucleofectedMoDCs_vs_controlMoDCs
1276	ENSG00000078177	52.9301122108149	-0.659157490658112	0.182037687855138	-3.62099463262055	0.000293472603800127	0.0027188867203264	NucleofectedMoDCs_vs_controlMoDCs
1277	ENSG00000078237	178.144273121087	-0.195177352472321	0.134524560725109	-1.45086779261931	0.146816677803076	0.30598110499307	NucleofectedMoDCs_vs_controlMoDCs
1278	ENSG00000078246	11.535961599647	-0.715931676090901	0.307047069768019	-2.33166750828075	0.019718189381606	0.0752470711221171	NucleofectedMoDCs_vs_controlMoDCs
1279	ENSG00000078269	177.419588405329	-0.888853446496142	0.167634752278239	-5.30232206876072	1.14338889817077e-07	3.37212369272062e-06	NucleofectedMoDCs_vs_controlMoDCs
1280	ENSG00000078295	6.25423114808993	0.566190657619281	0.445441733643845	1.2710768095025	0.203701324565192	0.380943973043771	NucleofectedMoDCs_vs_controlMoDCs
1281	ENSG00000078304	143.417828910513	-0.398676436969695	0.116584594150811	-3.41963224106589	0.000627058458635671	0.00508526259802065	NucleofectedMoDCs_vs_controlMoDCs
1282	ENSG00000078319	0.139380759584758	-0.86864169523725	3.05565697235927	-0.284273301321048	0.776200944946437	NA	NucleofectedMoDCs_vs_controlMoDCs
1283	ENSG00000078328	2.95448843852314	0.353683925433783	0.796650479216905	0.443963739005653	0.65706880047316	0.795452096523748	NucleofectedMoDCs_vs_controlMoDCs
1284	ENSG00000078369	209.211561873134	-0.252652947888041	0.11338746215958	-2.22822649943837	0.0258654148194196	0.0917142520571828	NucleofectedMoDCs_vs_controlMoDCs
1285	ENSG00000078399	0.510125078898544	-1.2756819198487	1.52287854373607	-0.837678044054043	0.402211547765191	NA	NucleofectedMoDCs_vs_controlMoDCs
1286	ENSG00000078401	11.2285044270442	-2.53985418981506	0.561428723309012	-4.52391209136108	6.07069470960642e-06	0.000105348689111462	NucleofectedMoDCs_vs_controlMoDCs
1287	ENSG00000078403	73.7632423354038	-0.0227211207191799	0.122488661107902	-0.185495706407996	0.852840247620642	0.92066124740454	NucleofectedMoDCs_vs_controlMoDCs
1288	ENSG00000078487	17.2381213298905	0.112659681255026	0.290451622016403	0.387877610987017	0.698106607403437	0.824409414243924	NucleofectedMoDCs_vs_controlMoDCs
1289	ENSG00000078549	0.245918994716074	-0.507970942950711	2.7899633273266	-0.182070831532205	0.855527139172673	NA	NucleofectedMoDCs_vs_controlMoDCs
1290	ENSG00000078596	0.0646482281978545	-0.227452703629237	3.05565697235927	-0.0744365960206654	0.940662990147482	NA	NucleofectedMoDCs_vs_controlMoDCs
1291	ENSG00000078618	239.914165300797	-0.859278057607843	0.0975912059001224	-8.80487180870838	1.31002221144625e-18	3.6703864250053e-16	NucleofectedMoDCs_vs_controlMoDCs
1292	ENSG00000078668	20.2516106678788	-0.395948161597118	0.266662627249668	-1.48482809788866	0.137589366744312	0.292505799744885	NucleofectedMoDCs_vs_controlMoDCs
1293	ENSG00000078674	864.893551748854	-0.633482131340195	0.182975475801879	-3.46211495591964	0.000535948185074283	0.00446520667766205	NucleofectedMoDCs_vs_controlMoDCs
1294	ENSG00000078687	30.0505575956693	0.297545796605764	0.202347280589873	1.47047094351045	0.141434249613391	0.298342969038763	NucleofectedMoDCs_vs_controlMoDCs
1295	ENSG00000078699	37.2709687515645	0.784460001472367	0.2295317730459	3.4176532122875	0.00063163531707475	0.00511521542792796	NucleofectedMoDCs_vs_controlMoDCs
1296	ENSG00000078747	76.4299872151175	-0.632273950763216	0.133302126485644	-4.74316477487933	2.1040498993763e-06	4.25984275082351e-05	NucleofectedMoDCs_vs_controlMoDCs
1297	ENSG00000078795	10.2582958542163	0.118200710439189	0.439824541705105	0.26874514546403	0.788125808282141	0.883374204134022	NucleofectedMoDCs_vs_controlMoDCs
1298	ENSG00000078804	1.93564163184521	0.616003399755849	0.836251173142204	0.736624855713175	0.461350515285979	0.641323675377765	NucleofectedMoDCs_vs_controlMoDCs
1299	ENSG00000078808	84.5437698432278	-0.302633096724263	0.146795361604528	-2.06159849614027	0.0392459773380227	0.123280627909366	NucleofectedMoDCs_vs_controlMoDCs
1300	ENSG00000078814	7.91671310929464	0.922811974886599	0.545231245799683	1.69251484025484	0.0905478529843317	0.220758842693449	NucleofectedMoDCs_vs_controlMoDCs
1301	ENSG00000078900	0.869430600893649	-0.241334253025837	1.25990021332695	-0.191550291422334	0.84809448304356	NA	NucleofectedMoDCs_vs_controlMoDCs
1302	ENSG00000078902	107.208073507348	-0.367836577681504	0.113798126736159	-3.2323605689427	0.00122772034047949	0.00874262218562016	NucleofectedMoDCs_vs_controlMoDCs
1303	ENSG00000078967	25.7768786635365	-0.0261989590260518	0.214309667158937	-0.122248143881545	0.902702499049485	0.948113254186384	NucleofectedMoDCs_vs_controlMoDCs
1304	ENSG00000079101	1.81621894777568	0.790545218988742	0.869240757486707	0.909466350006984	0.363104012360219	0.552851240135801	NucleofectedMoDCs_vs_controlMoDCs
1305	ENSG00000079102	2.46037408762414	-0.441667833057185	0.912244668604317	-0.484155017022913	0.6282758583738	0.772821125606237	NucleofectedMoDCs_vs_controlMoDCs
1306	ENSG00000079112	3.27760721350817	0.777352906718813	0.702127717916919	1.10713889636073	0.268233880866451	0.454668172109566	NucleofectedMoDCs_vs_controlMoDCs
1307	ENSG00000079134	33.0912985038955	-0.251833404835834	0.185654185366397	-1.35646500152328	0.174951263663019	0.344332472364639	NucleofectedMoDCs_vs_controlMoDCs
1308	ENSG00000079150	2.29679764703918	-0.286495362833022	0.694462313922978	-0.412542706910366	0.679941684943564	0.811191945275038	NucleofectedMoDCs_vs_controlMoDCs
1309	ENSG00000079156	3.10933394482681	-0.354769902268691	0.683311533492252	-0.519192030106007	0.603626836267049	0.756045985492459	NucleofectedMoDCs_vs_controlMoDCs
1310	ENSG00000079215	48.0198868931847	-0.705555698233588	0.19335512436399	-3.64901473676685	0.000263248004276725	0.00247584249176556	NucleofectedMoDCs_vs_controlMoDCs
1311	ENSG00000079246	347.696139556884	-0.642633404502227	0.231429733548177	-2.77679706340952	0.00548974432957137	0.0285174487885718	NucleofectedMoDCs_vs_controlMoDCs
1312	ENSG00000079257	4.85853435216426	-0.279289112629417	0.460907149034138	-0.605955262821777	0.544544460998422	0.709091591604467	NucleofectedMoDCs_vs_controlMoDCs
1313	ENSG00000079263	11.5338291912818	-1.17882973861547	0.324951019751025	-3.62771515386744	0.000285940470664333	0.00265618819032627	NucleofectedMoDCs_vs_controlMoDCs
1314	ENSG00000079277	36.0963131196362	0.112853468661943	0.190486917874189	0.592447344528297	0.553551070771086	0.715722787522482	NucleofectedMoDCs_vs_controlMoDCs
1315	ENSG00000079308	54.191639564485	1.30823722194293	0.30433991260678	4.29860549915195	1.71876085093397e-05	0.000255840571907232	NucleofectedMoDCs_vs_controlMoDCs
1316	ENSG00000079313	2.35707017741702	-0.702142069261632	0.756584336409385	-0.928042037711055	0.353385764075342	0.543556535668384	NucleofectedMoDCs_vs_controlMoDCs
1317	ENSG00000079332	146.02646461975	-0.240599511010149	0.131773778962682	-1.82585270684456	0.0678724515812822	0.180969060786769	NucleofectedMoDCs_vs_controlMoDCs
1318	ENSG00000079335	2.81584970659867	-1.57236290943167	0.709098153876531	-2.21741221696292	0.0265949356280195	0.0936130956016872	NucleofectedMoDCs_vs_controlMoDCs
1319	ENSG00000079337	67.2453786661493	1.18529768263782	0.156036355105054	7.59629178623019	3.04736986613168e-14	3.86393152880098e-12	NucleofectedMoDCs_vs_controlMoDCs
1320	ENSG00000079385	2.1550002201487	1.04550421361575	0.638734041926028	1.63683809690675	0.101664303174531	0.238843739578682	NucleofectedMoDCs_vs_controlMoDCs
1321	ENSG00000079387	18.3602747502999	-1.09488130454633	0.265948951554249	-4.11688520728383	3.84027224882156e-05	0.000496719056100368	NucleofectedMoDCs_vs_controlMoDCs
1322	ENSG00000079393	1.16702239320502	2.32957822897393	1.08420926130477	2.14864262104758	0.0316627403603415	NA	NucleofectedMoDCs_vs_controlMoDCs
1323	ENSG00000079432	4.64790238913474	1.5043190269288	0.461700601952108	3.25821326757734	0.00112116113492277	0.00811965895599377	NucleofectedMoDCs_vs_controlMoDCs
1324	ENSG00000079459	55.9274573010445	0.171148424768089	0.137830338141475	1.2417326045621	0.214335236029809	0.393270849613653	NucleofectedMoDCs_vs_controlMoDCs
1325	ENSG00000079462	0.820870999727822	-0.262864560299856	1.26354044986217	-0.208038104619863	0.835199215000677	NA	NucleofectedMoDCs_vs_controlMoDCs
1326	ENSG00000079482	213.672531044738	0.166329112197082	0.223235944144642	0.745082127496958	0.4562220728607	0.636958176150395	NucleofectedMoDCs_vs_controlMoDCs
1327	ENSG00000079616	3.79299361397187	0.891644420561392	0.522660508990742	1.70597243377572	0.0880132121565224	0.216831301711949	NucleofectedMoDCs_vs_controlMoDCs
1328	ENSG00000079691	13.1359551595343	0.458604958848669	0.328760253522554	1.39495256477896	0.163030144350037	0.328685562102868	NucleofectedMoDCs_vs_controlMoDCs
1329	ENSG00000079739	3.03153939593121	1.71905478961059	0.60454748310594	2.84353973451139	0.00446154459885341	0.0243562197444006	NucleofectedMoDCs_vs_controlMoDCs
1330	ENSG00000079785	151.502057729856	-1.13028986653763	0.118681378840999	-9.52373386268047	1.67065980315168e-21	8.79425195168117e-19	NucleofectedMoDCs_vs_controlMoDCs
1331	ENSG00000079805	68.1303067900056	0.0281701416639593	0.143693075548835	0.196043835490079	0.844575855884915	0.915968862429634	NucleofectedMoDCs_vs_controlMoDCs
1332	ENSG00000079819	237.323114079922	-0.277751206229536	0.137593543070151	-2.01863546814785	0.0435251217411521	0.132380168238857	NucleofectedMoDCs_vs_controlMoDCs
1333	ENSG00000079841	0.241846913529958	-0.507970482420227	2.40739019488648	-0.21100463211124	0.832883656830223	NA	NucleofectedMoDCs_vs_controlMoDCs
1334	ENSG00000079950	238.208633886779	-0.159915311573349	0.118216349610134	-1.3527343053709	0.176140526764978	0.34600668217058	NucleofectedMoDCs_vs_controlMoDCs
1335	ENSG00000079974	16.1207489623909	0.377990272047156	0.273729963889917	1.38088745081327	0.167313569050949	0.334530848064461	NucleofectedMoDCs_vs_controlMoDCs
1336	ENSG00000079999	11.2114233720128	0.747528412716983	0.379423429439386	1.97016935359392	0.0488189645926938	0.143832129229933	NucleofectedMoDCs_vs_controlMoDCs
1337	ENSG00000080007	4.22068262419773	0.751413487058438	0.545030346305086	1.37866357745487	0.16799850430179	0.335423464591168	NucleofectedMoDCs_vs_controlMoDCs
1338	ENSG00000080189	47.9551381846913	0.228859013204967	0.15603783471103	1.46668924000898	0.142460611256756	0.29977992466882	NucleofectedMoDCs_vs_controlMoDCs
1339	ENSG00000080200	111.825378372732	-0.675673756929245	0.170895214222924	-3.95373129669894	7.69418139977582e-05	0.000888667720049905	NucleofectedMoDCs_vs_controlMoDCs
1340	ENSG00000080224	0.118800198625471	-0.548047199433244	3.05565697235927	-0.179354948670857	0.857659003473252	NA	NucleofectedMoDCs_vs_controlMoDCs
1341	ENSG00000080293	1.41954094561147	1.83087077991337	0.943225760028755	1.94107376780884	0.0522493303650408	0.151018821592533	NucleofectedMoDCs_vs_controlMoDCs
1342	ENSG00000080298	13.0462166082715	-0.666013732760611	0.329438746412216	-2.02166181122863	0.0432113016619636	0.131672412567439	NucleofectedMoDCs_vs_controlMoDCs
1343	ENSG00000080345	234.734252768509	-0.398916808491898	0.100143977348787	-3.9834328439196	6.79268729338309e-05	0.000797492187518227	NucleofectedMoDCs_vs_controlMoDCs
1344	ENSG00000080371	175.115446137423	0.0927257793418156	0.0910806071782661	1.01806281506588	0.30864810533709	0.497543266315014	NucleofectedMoDCs_vs_controlMoDCs
1345	ENSG00000080493	2.03277589593015	0.676301824057945	0.772842957029525	0.875083117348132	0.381528682369565	0.570454014584413	NucleofectedMoDCs_vs_controlMoDCs
1346	ENSG00000080503	302.149234063556	-0.292074595912965	0.104913073167497	-2.78396759426404	0.00536983989003591	0.0280202729738101	NucleofectedMoDCs_vs_controlMoDCs
1347	ENSG00000080546	9.86663473378744	0.158001499683656	0.341458336267176	0.462725559466285	0.643561095144455	0.785008060090887	NucleofectedMoDCs_vs_controlMoDCs
1348	ENSG00000080561	4.56836925315626	-1.44075168003065	0.506124018794114	-2.84663763530404	0.00441836247243969	0.0242116975703267	NucleofectedMoDCs_vs_controlMoDCs
1349	ENSG00000080572	0.456749668083272	1.45632834177024	1.52945978287673	0.95218478973737	0.341003273530177	NA	NucleofectedMoDCs_vs_controlMoDCs
1350	ENSG00000080573	1.04925141298193	-0.735758112662575	1.22921249707689	-0.598560553535075	0.549465967507304	NA	NucleofectedMoDCs_vs_controlMoDCs
1351	ENSG00000080603	30.3340279625198	-0.959814926210308	0.339800215744108	-2.82464484052333	0.00473330497512746	0.0255034621803398	NucleofectedMoDCs_vs_controlMoDCs
1352	ENSG00000080608	81.6896708576176	-0.509459987943042	0.152321341844834	-3.34463957428905	0.000823895624956049	0.00634111249495415	NucleofectedMoDCs_vs_controlMoDCs
1353	ENSG00000080618	0.541771700467476	-2.47669006125514	2.01330744967311	-1.23015988524618	0.218637238376614	NA	NucleofectedMoDCs_vs_controlMoDCs
1354	ENSG00000080644	8.98411520876729	0.652568835982543	0.908088984247067	0.718617720623066	0.472376491836216	0.650880625024741	NucleofectedMoDCs_vs_controlMoDCs
1355	ENSG00000080709	0.292480257198369	1.280566186046	2.32624227700503	0.5504870230863	0.581985375175352	NA	NucleofectedMoDCs_vs_controlMoDCs
1356	ENSG00000080802	34.153924823048	-0.201317100090797	0.216040488860055	-0.931848937914616	0.35141459949881	0.541556334979935	NucleofectedMoDCs_vs_controlMoDCs
1357	ENSG00000080815	141.319879375064	-0.0219559517313246	0.097538101712748	-0.225101281917352	0.821900483746023	0.903723683501462	NucleofectedMoDCs_vs_controlMoDCs
1358	ENSG00000080819	2.58172144354757	-0.0213672739718123	0.662225249306277	-0.0322658702521474	0.974260026618383	0.986571001086495	NucleofectedMoDCs_vs_controlMoDCs
1359	ENSG00000080822	5.8894101707016	-0.379158278978768	0.49041097498167	-0.773143951341912	0.439437192361622	0.623190747694811	NucleofectedMoDCs_vs_controlMoDCs
1360	ENSG00000080823	18.5047520411514	0.379990178345373	0.338473760529313	1.12265771429707	0.261582893511772	0.447415955414829	NucleofectedMoDCs_vs_controlMoDCs
1361	ENSG00000080824	6253.98696056784	-0.672796383982543	0.130084477592359	-5.17199589401328	2.31606675131011e-07	6.33581032078864e-06	NucleofectedMoDCs_vs_controlMoDCs
1362	ENSG00000080839	21.2191150982706	-0.303044025361303	0.310155616840813	-0.977070892502455	0.328534056822334	0.51797388195804	NucleofectedMoDCs_vs_controlMoDCs
1363	ENSG00000080845	54.6584297373392	-0.00726335134637128	0.18369407628832	-0.0395404767161406	0.968459482982013	0.983175131721147	NucleofectedMoDCs_vs_controlMoDCs
1364	ENSG00000080910	1.69199177433869	0.497532869619991	0.990260252049848	0.502426375884616	0.615367629427618	0.763921324289798	NucleofectedMoDCs_vs_controlMoDCs
1365	ENSG00000080947	11.6907498869882	1.88755588901055	0.499231961430924	3.78091956212166	0.000156250156402913	0.00160985852127818	NucleofectedMoDCs_vs_controlMoDCs
1366	ENSG00000080986	11.3614685765833	0.700193516516539	0.511627638470436	1.36856077324095	0.171136612848785	0.339439838067623	NucleofectedMoDCs_vs_controlMoDCs
1367	ENSG00000081014	26.7957216759323	-0.0877909398140311	0.198282773160444	-0.442756263767774	0.65794204134585	0.796009973549155	NucleofectedMoDCs_vs_controlMoDCs
1368	ENSG00000081019	34.0937638429425	0.589913593452525	0.211628492301909	2.78749608351864	0.00531170963318074	0.0277586365938576	NucleofectedMoDCs_vs_controlMoDCs
1369	ENSG00000081026	5.80551366351417	0.766257400523635	0.531597865483448	1.44142301968572	0.149465210786408	0.310346662272375	NucleofectedMoDCs_vs_controlMoDCs
1370	ENSG00000081041	0	NA	NA	NA	NA	NA	NucleofectedMoDCs_vs_controlMoDCs
1371	ENSG00000081052	1.19874047038967	0.553672126494457	1.12318532486446	0.492948148660393	0.622049225038454	NA	NucleofectedMoDCs_vs_controlMoDCs
1372	ENSG00000081059	12.6089651163641	0.356613452596572	0.359390152814016	0.992273855597593	0.321063953269394	0.510032184018531	NucleofectedMoDCs_vs_controlMoDCs
1373	ENSG00000081087	192.341795807987	-0.207062681158055	0.144721538068984	-1.43076617289235	0.152497240921331	0.314499533663117	NucleofectedMoDCs_vs_controlMoDCs
1374	ENSG00000081138	11.3051083990001	1.26877184669175	0.33301631652089	3.80993898421238	0.000139001092358374	0.00146073077759064	NucleofectedMoDCs_vs_controlMoDCs
1375	ENSG00000081148	4.77489035531634	1.02992328725121	0.504874003699814	2.03996101939046	0.0413542083620617	0.127822767519106	NucleofectedMoDCs_vs_controlMoDCs
1376	ENSG00000081154	40.0110879223947	-0.394790569227129	0.182160190197124	-2.16727139338133	0.0302141664185136	0.102572652537056	NucleofectedMoDCs_vs_controlMoDCs
1377	ENSG00000081177	8.36821653024353	0.428646348594498	0.385688778402743	1.11137884376532	0.266405314846258	0.452855144749423	NucleofectedMoDCs_vs_controlMoDCs
1378	ENSG00000081181	132.189712339004	-0.469851485133677	0.171932398503635	-2.73276874645439	0.00628044111599248	0.0315037662794991	NucleofectedMoDCs_vs_controlMoDCs
1379	ENSG00000081189	3.71408877264514	-0.263569444470644	0.735385007455939	-0.358410141352299	0.720036403388218	0.838834663547506	NucleofectedMoDCs_vs_controlMoDCs
1380	ENSG00000081237	362.459558598231	-1.02492995114216	0.169531781742791	-6.04565079541936	1.4880809336454e-09	6.62806510214211e-08	NucleofectedMoDCs_vs_controlMoDCs
1381	ENSG00000081307	33.4794510359629	-0.407776105157531	0.208149738170545	-1.9590517323804	0.0501067286534947	0.146434048357984	NucleofectedMoDCs_vs_controlMoDCs
1382	ENSG00000081320	140.184937042145	-0.232109762658271	0.253646745782574	-0.915090638920457	0.360144048895543	0.549983496559514	NucleofectedMoDCs_vs_controlMoDCs
1383	ENSG00000081377	8.69545504309749	1.55435497452917	0.40724414310407	3.81676446635098	0.000135213132782913	0.0014287027552141	NucleofectedMoDCs_vs_controlMoDCs
1384	ENSG00000081386	8.360074052646	-0.229901557931247	0.425581566292241	-0.540205629520564	0.589055230784729	0.744568912580467	NucleofectedMoDCs_vs_controlMoDCs
1385	ENSG00000081479	20.5710411154626	0.664306207207496	0.369621415085039	1.79726114368849	0.0722941717325424	0.189129827886445	NucleofectedMoDCs_vs_controlMoDCs
1386	ENSG00000081665	50.8892035941459	0.539102640443168	0.301718979690009	1.78677072618054	0.073974552564885	0.192194429046458	NucleofectedMoDCs_vs_controlMoDCs
1387	ENSG00000081692	14.5516412792818	0.171780898587705	0.287864966094552	0.596741246141368	0.550680150158577	0.713817244116458	NucleofectedMoDCs_vs_controlMoDCs
1388	ENSG00000081721	6.51494775010628	1.29505666492053	0.47595749242155	2.72095026455327	0.00650945544382919	0.0323628364381102	NucleofectedMoDCs_vs_controlMoDCs
1389	ENSG00000081760	57.5742027739125	0.359911476013208	0.261430076567304	1.3767026378105	0.168604202879886	0.336101123857643	NucleofectedMoDCs_vs_controlMoDCs
1390	ENSG00000081791	37.1066610365138	-0.470861612160337	0.226339364026095	-2.08033460810666	0.0374948525723967	0.119464982398221	NucleofectedMoDCs_vs_controlMoDCs
1391	ENSG00000081800	4.37774682739357	0.539818217067434	0.747971549527522	0.721709558884193	0.470473063891261	0.649030145557107	NucleofectedMoDCs_vs_controlMoDCs
1392	ENSG00000081803	0.393546034773333	-0.0986306647677808	1.59832784215267	-0.0617086571143891	0.950794845730306	NA	NucleofectedMoDCs_vs_controlMoDCs
1393	ENSG00000081870	10.608768557034	-0.185526044616575	0.303809920444953	-0.610664866851149	0.541421469575217	0.70687422325273	NucleofectedMoDCs_vs_controlMoDCs
1394	ENSG00000081913	11.0590053555076	-0.00456923593237914	0.307112297649623	-0.0148780624134826	0.988129461644517	0.99356314414372	NucleofectedMoDCs_vs_controlMoDCs
1395	ENSG00000081923	10.5508250858236	0.638776282312704	0.381884750647556	1.6726938722469	0.0943875761802207	0.227249700045269	NucleofectedMoDCs_vs_controlMoDCs
1396	ENSG00000081985	2.3313020390075	1.74006609848527	0.673514115601327	2.58356292493098	0.00977856275426308	0.0439605107671594	NucleofectedMoDCs_vs_controlMoDCs
1397	ENSG00000082014	21.2710577706406	-0.160670588721918	0.22173659719075	-0.724601129256531	0.468696765948061	0.647608297906759	NucleofectedMoDCs_vs_controlMoDCs
1398	ENSG00000082068	55.4591388924345	0.459059175726074	0.173685014688392	2.64305574404143	0.00821615072266825	0.0385112666496142	NucleofectedMoDCs_vs_controlMoDCs
1399	ENSG00000082074	388.858494166821	-0.292377552536829	0.164244280633733	-1.78013840974368	0.0750533119641945	0.193866331915245	NucleofectedMoDCs_vs_controlMoDCs
1400	ENSG00000082126	1.66696420986844	0.915239409995266	1.26132849531533	0.725615423257726	0.468074563384251	0.647211911211321	NucleofectedMoDCs_vs_controlMoDCs
1401	ENSG00000082146	12.2093844457985	-0.527145020353564	0.346281551170857	-1.52230177602927	0.127933483276108	0.27912078446559	NucleofectedMoDCs_vs_controlMoDCs
1402	ENSG00000082153	523.517382822899	-0.27293267718219	0.12987068008329	-2.10157271069305	0.0355907224464906	0.114851651424482	NucleofectedMoDCs_vs_controlMoDCs
1403	ENSG00000082175	1.33023252064332	0.714310958725898	1.42536914849987	0.501141026854463	0.616271874782299	0.764551316102119	NucleofectedMoDCs_vs_controlMoDCs
1404	ENSG00000082196	0.777921268308943	0.0924421887717646	1.21395328657672	0.0761497083898891	0.939299993338573	NA	NucleofectedMoDCs_vs_controlMoDCs
1405	ENSG00000082212	202.740563482722	-0.189649871828341	0.0995193465640867	-1.90565833052585	0.0566945488854495	0.159696721297399	NucleofectedMoDCs_vs_controlMoDCs
1406	ENSG00000082213	27.4919409205133	-0.362905905141654	0.216081300527429	-1.6794877865685	0.093057017184404	0.224919082441948	NucleofectedMoDCs_vs_controlMoDCs
1407	ENSG00000082258	70.0792762209246	0.0075398359520163	0.178386757449073	0.0422667918843069	0.966286017854924	0.982249863076266	NucleofectedMoDCs_vs_controlMoDCs
1408	ENSG00000082269	18.9825769826022	0.091609251883684	0.282220306260462	0.324601915069632	0.745482377641065	0.855851685921139	NucleofectedMoDCs_vs_controlMoDCs
1409	ENSG00000082293	3.9281669756487	0.632986275972859	0.517037099278074	1.22425697663994	0.220855301457812	0.401282454089725	NucleofectedMoDCs_vs_controlMoDCs
1410	ENSG00000082397	26.6804079533506	0.735343994306134	0.351144069902295	2.09413758435602	0.0362477258652468	0.116323525956993	NucleofectedMoDCs_vs_controlMoDCs
1411	ENSG00000082438	6.03799574183892	0.948327878330563	0.410912835294642	2.30785654979741	0.0210071164244869	0.0788144129893327	NucleofectedMoDCs_vs_controlMoDCs
1412	ENSG00000082458	4.62107603863093	1.23866846154847	0.525371852834243	2.35769856124987	0.0183886181255869	0.0713488240919299	NucleofectedMoDCs_vs_controlMoDCs
1413	ENSG00000082482	0	NA	NA	NA	NA	NA	NucleofectedMoDCs_vs_controlMoDCs
1414	ENSG00000082497	3.20450349348156	-0.125463567767312	0.863097248702667	-0.145364346782356	0.88442321276937	0.938108564793996	NucleofectedMoDCs_vs_controlMoDCs
1415	ENSG00000082512	150.651217382481	0.143999226850136	0.129196164530028	1.1145781871618	0.26503122200527	0.451499546269477	NucleofectedMoDCs_vs_controlMoDCs
1416	ENSG00000082515	28.1967298919172	-0.0290473003567331	0.21497906743523	-0.135116877672216	0.892519466095403	0.942644092545581	NucleofectedMoDCs_vs_controlMoDCs
1417	ENSG00000082516	16.1814480453932	-1.09338988218341	0.264256061925106	-4.13761513820368	3.50934360045569e-05	0.000464994719172508	NucleofectedMoDCs_vs_controlMoDCs
1418	ENSG00000082556	0.931757226238706	1.77729466767738	1.26761220501586	1.40208074728591	0.160891135545108	NA	NucleofectedMoDCs_vs_controlMoDCs
1419	ENSG00000082641	100.106420615586	0.155266091173018	0.122384626522476	1.26867316251117	0.204557658146006	0.381832761767793	NucleofectedMoDCs_vs_controlMoDCs
1420	ENSG00000082684	13.2642647571449	0.157683208729211	0.288948346115362	0.545714176423271	0.585262425613636	0.741708148780512	NucleofectedMoDCs_vs_controlMoDCs
1421	ENSG00000082701	88.3705054630977	-0.138540055604338	0.11821125101384	-1.17197013326692	0.24120904742825	0.425039801468465	NucleofectedMoDCs_vs_controlMoDCs
1422	ENSG00000082781	44.2862018808343	0.224338308413402	0.269530615162494	0.832329597430531	0.405222928724923	0.591970860158756	NucleofectedMoDCs_vs_controlMoDCs
1423	ENSG00000082805	137.298013954795	-0.562873072976575	0.139919341425755	-4.02283963918776	5.75006483263634e-05	0.000694606232320764	NucleofectedMoDCs_vs_controlMoDCs
1424	ENSG00000082898	86.1702521904176	-0.514559371833266	0.11928059006876	-4.31385669316897	1.60430962016453e-05	0.000242968286066941	NucleofectedMoDCs_vs_controlMoDCs
1425	ENSG00000082996	225.267888596625	-1.14470434943901	0.154934852137801	-7.38829471641988	1.48723812820294e-13	1.65607779006496e-11	NucleofectedMoDCs_vs_controlMoDCs
1426	ENSG00000083067	1.23341888573941	1.17235915076016	1.15298631769363	1.01680230959313	0.309247483203877	NA	NucleofectedMoDCs_vs_controlMoDCs
1427	ENSG00000083093	16.9132770089938	-0.854238061051371	0.289925013472957	-2.9464103521756	0.00321485593057303	0.0189691787941522	NucleofectedMoDCs_vs_controlMoDCs
1428	ENSG00000083097	26.3178567649925	-0.515827142233511	0.218626722993605	-2.35939657865429	0.0183046823027988	0.0711662122385671	NucleofectedMoDCs_vs_controlMoDCs
1429	ENSG00000083099	192.661028995542	-0.680145885607558	0.152852766022507	-4.44967993256603	8.59983550390007e-06	0.000141868701365858	NucleofectedMoDCs_vs_controlMoDCs
1430	ENSG00000083123	7.91354975989181	0.182119756249297	0.416413570775774	0.437353076437952	0.661855308583997	0.798408928153654	NucleofectedMoDCs_vs_controlMoDCs
1431	ENSG00000083168	139.984360775134	-0.366597272101266	0.138523493576095	-2.64646279585696	0.00813384518638847	0.0382493299222399	NucleofectedMoDCs_vs_controlMoDCs
1432	ENSG00000083223	264.086271419172	-0.312287164708965	0.103608334818846	-3.01411238058195	0.00257732317750616	0.0160181327071411	NucleofectedMoDCs_vs_controlMoDCs
1433	ENSG00000083290	38.3807396880124	0.853403591289106	0.178118339577677	4.791216857919	1.65772834475171e-06	3.49298249545023e-05	NucleofectedMoDCs_vs_controlMoDCs
1434	ENSG00000083307	0.564694258355475	1.21146806216192	1.48328397925788	0.816747217055526	0.414072901907144	NA	NucleofectedMoDCs_vs_controlMoDCs
1435	ENSG00000083312	917.792434935576	-0.589708119580614	0.0898517095847436	-6.56312631452416	5.26911754287706e-11	3.44097146004953e-09	NucleofectedMoDCs_vs_controlMoDCs
1436	ENSG00000083444	17.7497492532415	0.692931325412226	0.347584678400834	1.99356119090249	0.0462000301202943	0.138205610306238	NucleofectedMoDCs_vs_controlMoDCs
1437	ENSG00000083454	0.811190400096123	-0.63189693013174	1.3921941293164	-0.453885644843233	0.649911136219228	NA	NucleofectedMoDCs_vs_controlMoDCs
1438	ENSG00000083457	34.7561202052009	0.61847324240043	0.291489771819582	2.12176653245739	0.0338573483919512	0.111178827772511	NucleofectedMoDCs_vs_controlMoDCs
1439	ENSG00000083520	137.734887518865	-0.417299370744464	0.126622894769438	-3.2956075716347	0.000982090961795375	0.00730616792177621	NucleofectedMoDCs_vs_controlMoDCs
1440	ENSG00000083535	18.6731322612684	-1.04242638396993	0.311166618663035	-3.35005852635747	0.000807944872064728	0.0062488024811382	NucleofectedMoDCs_vs_controlMoDCs
1441	ENSG00000083544	76.713801499162	-0.636450556421623	0.494910695098658	-1.28599071049525	0.198446303716187	0.374656096278001	NucleofectedMoDCs_vs_controlMoDCs
1442	ENSG00000083635	23.0520691474883	-0.767328577210539	0.242723877208941	-3.1613230063477	0.00157054233006159	0.010724013685338	NucleofectedMoDCs_vs_controlMoDCs
1443	ENSG00000083642	88.7408351763606	-0.333966945856915	0.124275290686448	-2.68731574886861	0.00720288285660348	0.0348430181292284	NucleofectedMoDCs_vs_controlMoDCs
1444	ENSG00000083720	3.48953252560795	0.756954439823568	0.619844831586062	1.22119988947342	0.222010346090079	0.402310183428244	NucleofectedMoDCs_vs_controlMoDCs
1445	ENSG00000083750	4.55915970045476	-1.57496027689148	0.523228720245561	-3.01007994391501	0.00261178935827536	0.016174471637291	NucleofectedMoDCs_vs_controlMoDCs
1446	ENSG00000083782	0.150011366190852	1.1751529698508	3.05565697235927	0.384582752737281	0.70054657444834	NA	NucleofectedMoDCs_vs_controlMoDCs
1447	ENSG00000083799	107.336609467952	-0.603192304014872	0.149457255004891	-4.03588506958148	5.43968414617222e-05	0.000663107040723913	NucleofectedMoDCs_vs_controlMoDCs
1448	ENSG00000083807	26.9391028673141	0.487578354919456	0.313421660496757	1.55566259889846	0.119788344679669	0.267201216634796	NucleofectedMoDCs_vs_controlMoDCs
1449	ENSG00000083812	8.40855309581263	-0.189378753119937	0.404653530693307	-0.468002225991871	0.639782997853864	0.781881979437137	NucleofectedMoDCs_vs_controlMoDCs
1450	ENSG00000083814	0.487141273789183	0.949360837049916	1.55078831746077	0.612179513064929	0.540418994587732	NA	NucleofectedMoDCs_vs_controlMoDCs
1451	ENSG00000083817	0.443685122862536	1.32977360236055	1.68829374055506	0.787643506824445	0.430905258670958	NA	NucleofectedMoDCs_vs_controlMoDCs
1452	ENSG00000083828	1.51295985599605	-0.368574746853057	0.909319555781248	-0.405330276369559	0.685234754408181	0.815427927821384	NucleofectedMoDCs_vs_controlMoDCs
1453	ENSG00000083838	0.923646041496482	-0.0695828754361251	1.2888118370246	-0.0539899413065347	0.956943178228705	NA	NucleofectedMoDCs_vs_controlMoDCs
1454	ENSG00000083844	58.6691201975802	0.571119720606875	0.20233259682881	2.82267775710945	0.00476244129293096	0.0256204297613824	NucleofectedMoDCs_vs_controlMoDCs
1455	ENSG00000083845	30.6929968644913	0.786992805559375	0.287923677449433	2.73333826703985	0.00626959059682693	0.0314584223736224	NucleofectedMoDCs_vs_controlMoDCs
1456	ENSG00000083857	2.34532372930238	0.0686134524550176	0.63285390407994	0.108419102754481	0.913663248646387	0.95426751015961	NucleofectedMoDCs_vs_controlMoDCs
1457	ENSG00000083896	163.147610567479	-0.322192100139148	0.102234767974048	-3.15149245725227	0.0016243835812185	0.0110482252111772	NucleofectedMoDCs_vs_controlMoDCs
1458	ENSG00000083937	188.415235457969	-0.907485927609332	0.143828520548647	-6.30949914625863	2.79939910989032e-10	1.48710586966069e-08	NucleofectedMoDCs_vs_controlMoDCs
1459	ENSG00000084070	72.5237376417637	-0.444014806173138	0.147223355118296	-3.01592641885091	0.00256195422361927	0.0159469636788594	NucleofectedMoDCs_vs_controlMoDCs
1460	ENSG00000084072	17.4388937360246	0.314513641721154	0.240548824426175	1.3074835949476	0.191048522884434	0.365013626377639	NucleofectedMoDCs_vs_controlMoDCs
1461	ENSG00000084073	52.6368327871102	-0.1236984316088	0.169223178019483	-0.730978067286734	0.464792549731523	0.644315009287869	NucleofectedMoDCs_vs_controlMoDCs
1462	ENSG00000084090	83.3313246261091	-0.243899948667483	0.167143537682849	-1.45922452072468	0.144503321963923	0.302685060392537	NucleofectedMoDCs_vs_controlMoDCs
1463	ENSG00000084092	15.6497155689005	-0.287706547593461	0.311822174989212	-0.92266224364388	0.356183247616767	0.546536152870117	NucleofectedMoDCs_vs_controlMoDCs
1464	ENSG00000084093	284.878819729277	-0.489082351114975	0.12251684225002	-3.99196014305451	6.5529388361777e-05	0.000776474082696063	NucleofectedMoDCs_vs_controlMoDCs
1465	ENSG00000084110	1.55457745384094	-2.69628684354707	1.02722478298924	-2.62482651139007	0.00866931273262365	0.0399561240324769	NucleofectedMoDCs_vs_controlMoDCs
1466	ENSG00000084112	112.423094075554	0.274402769203829	0.17004125676657	1.61374230243737	0.106583334162907	0.246923585405618	NucleofectedMoDCs_vs_controlMoDCs
1467	ENSG00000084207	62.4851308510405	1.03058659318559	0.294730243472786	3.49671136915662	0.000471031170701596	0.00401682988034237	NucleofectedMoDCs_vs_controlMoDCs
1468	ENSG00000084234	4995.36158818839	-0.510878499384274	0.146792553165343	-3.4802753162065	0.000500898762846497	0.00422384097544005	NucleofectedMoDCs_vs_controlMoDCs
1469	ENSG00000084444	4.11632651145001	1.27520255760869	0.584761030559596	2.18072424625896	0.0292038185669239	0.100078818766233	NucleofectedMoDCs_vs_controlMoDCs
1470	ENSG00000084453	14.5878909177546	0.950743294882034	0.397994702436004	2.38883404493282	0.0169019352287615	0.067063388958158	NucleofectedMoDCs_vs_controlMoDCs
1471	ENSG00000084463	194.624916539785	-0.857969214092133	0.114128678092981	-7.51756025241211	5.58078420316348e-14	6.68577947538985e-12	NucleofectedMoDCs_vs_controlMoDCs
1472	ENSG00000084623	45.9704691708036	-0.690162098741693	0.27089965937826	-2.54766691226441	0.0108445960762714	0.0475830963477924	NucleofectedMoDCs_vs_controlMoDCs
1473	ENSG00000084652	59.6889629088156	-0.0220205780245304	0.162806734905739	-0.135255940347184	0.892409519396324	0.942644092545581	NucleofectedMoDCs_vs_controlMoDCs
1474	ENSG00000084674	0.598856332010088	1.4153740297114	1.48478423459912	0.953252329011654	0.340462238595185	NA	NucleofectedMoDCs_vs_controlMoDCs
1475	ENSG00000084676	92.5528121492118	-0.290000795571874	0.130447102637576	-2.22312945023846	0.0262070723170434	0.0926095245423014	NucleofectedMoDCs_vs_controlMoDCs
1476	ENSG00000084693	137.890281588088	0.0900304278924675	0.138416264304264	0.650432435414991	0.51541293150136	0.685861654137439	NucleofectedMoDCs_vs_controlMoDCs
1477	ENSG00000084710	8.76344837908383	0.572225610942166	0.424867541897658	1.34683296442542	0.178034035371178	0.348164375044649	NucleofectedMoDCs_vs_controlMoDCs
1478	ENSG00000084731	2.5832290913557	-0.107698020656902	0.757994707241058	-0.142082813544834	0.887014593250026	0.93953234752111	NucleofectedMoDCs_vs_controlMoDCs
1479	ENSG00000084733	721.990957078119	-0.614932338529583	0.11738880434167	-5.23842407270604	1.61953579602704e-07	4.58191470892275e-06	NucleofectedMoDCs_vs_controlMoDCs
1480	ENSG00000084734	1.64731133612599	0.642191601384679	0.934742423547189	0.687025200961428	0.492066847834663	0.666590752065502	NucleofectedMoDCs_vs_controlMoDCs
1481	ENSG00000084754	1796.04909136077	0.162824175262147	0.182562399817793	0.891882312155482	0.372456016249532	0.561821245073865	NucleofectedMoDCs_vs_controlMoDCs
1482	ENSG00000084764	1.94304011040257	0.462247739374034	0.894533631446683	0.516747188841257	0.605332650248657	0.757090752931775	NucleofectedMoDCs_vs_controlMoDCs
1483	ENSG00000084774	22.3065210202756	0.0472901449016798	0.253477608269233	0.186565374450947	0.852001417204863	0.920004762744183	NucleofectedMoDCs_vs_controlMoDCs
1484	ENSG00000085063	367.839853931294	0.20182587256716	0.151596010046033	1.33134026750357	0.183077074204626	0.354778207943838	NucleofectedMoDCs_vs_controlMoDCs
1485	ENSG00000085117	370.557697792855	-0.165638731649075	0.370819796698535	-0.44668254802948	0.655104284334966	0.793903761907541	NucleofectedMoDCs_vs_controlMoDCs
1486	ENSG00000085185	7.76662617065976	-0.310906446271701	0.397098257324995	-0.782945884391649	0.433658891120439	0.617871440096223	NucleofectedMoDCs_vs_controlMoDCs
1487	ENSG00000085224	563.492052300306	-0.290904415973654	0.0685093137615451	-4.24620245046071	2.17424189558494e-05	0.000310598322106957	NucleofectedMoDCs_vs_controlMoDCs
1488	ENSG00000085231	59.4466920845354	-0.112675403802687	0.17426564371458	-0.646572677212453	0.517908546133928	0.687549816957773	NucleofectedMoDCs_vs_controlMoDCs
1489	ENSG00000085265	7.54968842843797	1.7382983327898	0.450703292964444	3.85685740469381	0.000114854117647092	0.00124152512610308	NucleofectedMoDCs_vs_controlMoDCs
1490	ENSG00000085274	17.2391314444317	0.252153187846441	0.241318644248263	1.04489725040487	0.296070460737694	0.484096383045414	NucleofectedMoDCs_vs_controlMoDCs
1491	ENSG00000085276	2.37810878841821	1.0703984965407	0.895042911381794	1.19591863465874	0.23172831243548	0.414088315535102	NucleofectedMoDCs_vs_controlMoDCs
1492	ENSG00000085365	99.8982035721036	-0.0172056551927648	0.13594853581176	-0.126560062526812	0.899288608172127	0.945868530867815	NucleofectedMoDCs_vs_controlMoDCs
1493	ENSG00000085377	72.3068744195956	0.184077472017683	0.155117896959069	1.18669396392253	0.235348356799696	0.418233893193608	NucleofectedMoDCs_vs_controlMoDCs
1494	ENSG00000085382	11.1431670917955	0.265094480949457	0.419372659620656	0.632121515001117	0.527307477414409	0.69513987934778	NucleofectedMoDCs_vs_controlMoDCs
1495	ENSG00000085415	43.2397227160517	0.576518319393402	0.196155756960633	2.93908437012688	0.00329183451459609	0.0193118734728297	NucleofectedMoDCs_vs_controlMoDCs
1496	ENSG00000085433	17.3436407509666	-1.09540283112452	0.287507316538698	-3.80999984387207	0.000138966879518338	0.00146073077759064	NucleofectedMoDCs_vs_controlMoDCs
1497	ENSG00000085449	56.7110350784725	-0.752777138244877	0.150167139022424	-5.01292854845206	5.3607807386948e-07	1.31342908620405e-05	NucleofectedMoDCs_vs_controlMoDCs
1498	ENSG00000085491	130.542010785078	-0.680458773888626	0.219249849555944	-3.10357692498667	0.00191196523544317	0.0125568045765154	NucleofectedMoDCs_vs_controlMoDCs
1499	ENSG00000085511	32.9672315837156	-0.792174130302303	0.192084027787514	-4.12410203714916	3.72183885544773e-05	0.000484221928196428	NucleofectedMoDCs_vs_controlMoDCs
1500	ENSG00000085514	8.66160881573218	0.238252153457927	0.373320020327361	0.638198169090975	0.523344688901648	0.692706046611988	NucleofectedMoDCs_vs_controlMoDCs
1501	ENSG00000085552	0.167026066086525	-0.868641988594623	2.65784805960141	-0.326821537242009	0.743802868809757	NA	NucleofectedMoDCs_vs_controlMoDCs
1502	ENSG00000085563	0.657520510176306	0.421429767545236	2.09148060906946	0.201498290597462	0.840308965927772	NA	NucleofectedMoDCs_vs_controlMoDCs
1503	ENSG00000085644	4.03445333285838	0.738351400561074	0.560925773529744	1.3163085659531	0.188070496953906	0.360983809178155	NucleofectedMoDCs_vs_controlMoDCs
1504	ENSG00000085662	58.5500732294919	2.41699916288342	0.322760047554839	7.48853267681082	6.9647848312309e-14	8.23029097301442e-12	NucleofectedMoDCs_vs_controlMoDCs
1505	ENSG00000085719	80.7675127047935	-0.696145007972139	0.186797992107307	-3.72672639635353	0.000193982833154194	0.00192552902555515	NucleofectedMoDCs_vs_controlMoDCs
1506	ENSG00000085721	23.6284271323915	-1.21494862237494	0.268485743513785	-4.52518858720167	6.03416735795746e-06	0.000104926483846457	NucleofectedMoDCs_vs_controlMoDCs
1507	ENSG00000085733	15.2745137335368	-0.451763272848612	0.345448903084951	-1.3077571496515	0.19095569243112	0.365013626377639	NucleofectedMoDCs_vs_controlMoDCs
1508	ENSG00000085760	170.11357676322	-0.6364932035198	0.152620707955496	-4.17042491838919	3.04032212990249e-05	0.000412604966551064	NucleofectedMoDCs_vs_controlMoDCs
1509	ENSG00000085788	21.7934984978664	0.328140176445259	0.292245752546653	1.1228227393754	0.26151278576548	0.447340088777169	NucleofectedMoDCs_vs_controlMoDCs
1510	ENSG00000085831	1.21222716329856	0.917002612136393	0.946020386648505	0.969326480780278	0.332382321018594	NA	NucleofectedMoDCs_vs_controlMoDCs
1511	ENSG00000085832	143.646948025741	-0.313787458591371	0.106364261777901	-2.95012115297325	0.00317649342490736	0.0188259526728303	NucleofectedMoDCs_vs_controlMoDCs
1512	ENSG00000085840	3.74797357939601	-0.113066369594915	0.524234854922251	-0.215678848007319	0.829238090025591	0.908330329025237	NucleofectedMoDCs_vs_controlMoDCs
1513	ENSG00000085871	42.1702863374481	0.942589798961435	0.363697831984571	2.59168385419856	0.00955074937904841	0.0431822143319755	NucleofectedMoDCs_vs_controlMoDCs
1514	ENSG00000085872	2.39340950581514	0.0399776637501662	0.68817359434042	0.0580924116806353	0.95367501878858	0.975290754231509	NucleofectedMoDCs_vs_controlMoDCs
1515	ENSG00000085978	5.62922876480363	-0.738515503546842	0.471225947526833	-1.56722164265963	0.117062893335412	0.263099950851268	NucleofectedMoDCs_vs_controlMoDCs
1516	ENSG00000085982	68.2402857900244	-0.769787007035534	0.162842221275457	-4.72719544726299	2.27642127910887e-06	4.57152763461273e-05	NucleofectedMoDCs_vs_controlMoDCs
1517	ENSG00000085998	6.03686696008256	1.69975321795071	0.542831780524358	3.13127064209248	0.00174051680112551	0.0116512774448625	NucleofectedMoDCs_vs_controlMoDCs
1518	ENSG00000085999	0.432640293568257	1.25014476250515	1.68662760354549	0.741209713322134	0.458566294840299	NA	NucleofectedMoDCs_vs_controlMoDCs
1519	ENSG00000086015	3.48760302132122	0.352821196204524	0.596425003671597	0.591560035264373	0.554145242287579	0.716208536134011	NucleofectedMoDCs_vs_controlMoDCs
1520	ENSG00000086061	295.068655078528	-0.549810745219761	0.132148758111627	-4.16054417064844	3.17490202953274e-05	0.000425628765610536	NucleofectedMoDCs_vs_controlMoDCs
1521	ENSG00000086062	40.9980978102854	-0.233716426647331	0.242071278051331	-0.965485986312559	0.334301451719444	0.523917269928397	NucleofectedMoDCs_vs_controlMoDCs
1522	ENSG00000086065	112.572826966981	-0.0197250521059552	0.173482299346993	-0.11370066099079	0.909475088525999	0.951506266419356	NucleofectedMoDCs_vs_controlMoDCs
1523	ENSG00000086102	86.3798068869004	-0.0835293554797218	0.161511821170637	-0.517171776494758	0.60503625212606	0.756893179417475	NucleofectedMoDCs_vs_controlMoDCs
1524	ENSG00000086159	5.3340867643073	-0.155392524236318	0.548693058321191	-0.283204829876589	0.77701982615141	0.875910793638559	NucleofectedMoDCs_vs_controlMoDCs
1525	ENSG00000086189	70.756367487402	-0.625048887638156	0.175958071631247	-3.55226038705439	0.000381936699954864	0.00338673936442876	NucleofectedMoDCs_vs_controlMoDCs
1526	ENSG00000086200	8.16877205954773	-0.342461742822334	0.367579928288787	-0.931666058091401	0.35150913277136	0.541628837891859	NucleofectedMoDCs_vs_controlMoDCs
1527	ENSG00000086205	1.01271057744745	0.180537098662319	1.00138016010269	0.180288271982345	0.856926262415225	NA	NucleofectedMoDCs_vs_controlMoDCs
1528	ENSG00000086232	166.201717839873	-0.769050793961953	0.130347347723227	-5.90001106577879	3.63477193815021e-09	1.4997535234586e-07	NucleofectedMoDCs_vs_controlMoDCs
1529	ENSG00000086288	1.72603178421494	0.0319086273873068	0.864056365035185	0.0369288725579927	0.970541718471054	0.984368552085052	NucleofectedMoDCs_vs_controlMoDCs
1530	ENSG00000086289	34.2801680138242	-0.777941215026155	0.307104801910006	-2.53314572155118	0.0113043947486926	0.0491290070501726	NucleofectedMoDCs_vs_controlMoDCs
1531	ENSG00000086300	57.9472086125937	-1.0236760935128	0.177461221358552	-5.76844949942335	8.00041791897469e-09	3.11603721234326e-07	NucleofectedMoDCs_vs_controlMoDCs
1532	ENSG00000086475	31.9344209525289	-0.0701837260296424	0.233315926119663	-0.300809838389028	0.763559505734003	0.867822047507549	NucleofectedMoDCs_vs_controlMoDCs
1533	ENSG00000086504	17.2357164963482	0.349084732118706	0.290831570093983	1.20029861959587	0.230023385699672	0.411931570411237	NucleofectedMoDCs_vs_controlMoDCs
1534	ENSG00000086544	0.485137348545877	2.08503975685273	1.63231657601657	1.27735010934029	0.201478670057024	NA	NucleofectedMoDCs_vs_controlMoDCs
1535	ENSG00000086548	2.08566949790129	-0.41820738462586	0.782198345892336	-0.534656442093043	0.59288744662144	0.747682530120952	NucleofectedMoDCs_vs_controlMoDCs
1536	ENSG00000086570	0.249103504464846	-0.803640981869337	2.42790876849927	-0.331001309561595	0.740643496372723	NA	NucleofectedMoDCs_vs_controlMoDCs
1537	ENSG00000086589	67.5151288176643	-0.424929839027036	0.149626646985825	-2.83993424692121	0.00451228336374635	0.0245637337234841	NucleofectedMoDCs_vs_controlMoDCs
1538	ENSG00000086598	152.043911776975	-0.160076275811485	0.141766853250566	-1.12915164681379	0.258833867353185	0.44469776738593	NucleofectedMoDCs_vs_controlMoDCs
1539	ENSG00000086619	44.3000459824045	0.000338899595758888	0.17281986826348	0.0019609990400074	0.998435350145044	0.999006652037222	NucleofectedMoDCs_vs_controlMoDCs
1540	ENSG00000086666	76.1376037904358	-0.298202792087197	0.1892946395138	-1.57533669655477	0.115178747828998	0.26041520610927	NucleofectedMoDCs_vs_controlMoDCs
1541	ENSG00000086696	14.0767909388633	0.292408530186968	0.41611182338575	0.702716226152255	0.482232613548954	0.659076532648221	NucleofectedMoDCs_vs_controlMoDCs
1542	ENSG00000086712	16.7441229470715	-0.237736182353944	0.30404498954136	-0.781911199104315	0.434266762922486	0.618430914345162	NucleofectedMoDCs_vs_controlMoDCs
1543	ENSG00000086730	9.46209869802677	0.519278899662161	0.457829143796398	1.13421984314107	0.256702342460962	0.442461759836369	NucleofectedMoDCs_vs_controlMoDCs
1544	ENSG00000086758	301.049017804093	-0.363958046471671	0.101740433564992	-3.57731959377954	0.000347135645450545	0.00312602037175812	NucleofectedMoDCs_vs_controlMoDCs
1545	ENSG00000086827	7.34181871283498	-1.60911415001697	0.475043380407509	-3.38729938439856	0.000705843176786717	0.00560127995612702	NucleofectedMoDCs_vs_controlMoDCs
1546	ENSG00000086848	52.0334002922895	0.650601303033877	0.183592974485045	3.543715683341	0.000394530457680058	0.00347358772446036	NucleofectedMoDCs_vs_controlMoDCs
1547	ENSG00000086991	5.52400095200619	0.926182318551161	0.595094520796598	1.55636169748524	0.119622107835153	0.266917872216371	NucleofectedMoDCs_vs_controlMoDCs
1548	ENSG00000087008	36.7061066776707	-0.381603858828747	0.1933951598873	-1.97318205404481	0.0484748243301782	0.143085161162196	NucleofectedMoDCs_vs_controlMoDCs
1549	ENSG00000087053	38.9748323905376	-0.26530003070929	0.194297297294682	-1.36543345894782	0.172116853697557	0.340654731908753	NucleofectedMoDCs_vs_controlMoDCs
1550	ENSG00000087074	52.4779176986819	-1.24858723750809	0.254259538387621	-4.9106800296499	9.07610844989127e-07	2.07448789319817e-05	NucleofectedMoDCs_vs_controlMoDCs
1551	ENSG00000087076	2.90074580253994	0.264518650903421	0.570025855759925	0.46404675898566	0.64261424526945	0.784128410689492	NucleofectedMoDCs_vs_controlMoDCs
1552	ENSG00000087077	7.83111236678733	2.19823529854308	0.418331861886183	5.2547642166954	1.4821422743672e-07	4.2485632752529e-06	NucleofectedMoDCs_vs_controlMoDCs
1553	ENSG00000087086	1749.38435295314	1.21906086091664	0.297610477295316	4.09616244695234	4.20055228039229e-05	0.000531298949977332	NucleofectedMoDCs_vs_controlMoDCs
1554	ENSG00000087087	71.9091080940515	-0.131388478765954	0.168331790202023	-0.780532771666415	0.435077345573981	0.618971120753639	NucleofectedMoDCs_vs_controlMoDCs
1555	ENSG00000087088	4.36700511409968	1.2478713594925	0.559148413417502	2.23173549195203	0.025632450033883	0.0910741029941871	NucleofectedMoDCs_vs_controlMoDCs
1556	ENSG00000087095	39.7958664090723	-0.161091763076815	0.190282333389031	-0.846593376314468	0.397221807149887	0.584163563494809	NucleofectedMoDCs_vs_controlMoDCs
1557	ENSG00000087111	13.8429671542332	0.553750820276239	0.295473714442501	1.87411195381983	0.060914996062376	0.167987680044377	NucleofectedMoDCs_vs_controlMoDCs
1558	ENSG00000087116	1.48067986497657	0.199064635780178	0.997549259056998	0.199553690179027	0.841829649078702	0.914078186907496	NucleofectedMoDCs_vs_controlMoDCs
1559	ENSG00000087128	0.110401486566589	0.814482577292121	3.05565697235927	0.26654908736803	0.789816360023808	NA	NucleofectedMoDCs_vs_controlMoDCs
1560	ENSG00000087152	17.8248191175216	-0.649891438143679	0.265690545261387	-2.44604653697524	0.0144432356471237	0.0592848408379454	NucleofectedMoDCs_vs_controlMoDCs
1561	ENSG00000087157	6.21948686779103	0.156766320066275	0.594991422101796	0.263476605280292	0.792183252988893	0.885952521474798	NucleofectedMoDCs_vs_controlMoDCs
1562	ENSG00000087191	42.090133383897	-0.768818823275422	0.183841972265987	-4.18195482674152	2.89013401075467e-05	0.000395934683760405	NucleofectedMoDCs_vs_controlMoDCs
1563	ENSG00000087206	35.0889085750852	-0.434228038343039	0.186414916211628	-2.32936316024239	0.0198398349737784	0.075628214467743	NucleofectedMoDCs_vs_controlMoDCs
1564	ENSG00000087237	3.75779104802667	1.34476366270358	0.66256445396869	2.02963448257537	0.0423937071152505	0.129897126922674	NucleofectedMoDCs_vs_controlMoDCs
1565	ENSG00000087245	0.0551069205181183	0.453812184733445	3.05565697235927	0.148515421998778	0.881936015925289	NA	NucleofectedMoDCs_vs_controlMoDCs
1566	ENSG00000087253	110.980305534128	-0.680467107093881	0.153773337465378	-4.42513063909463	9.63839374928616e-06	0.000156915218199485	NucleofectedMoDCs_vs_controlMoDCs
1567	ENSG00000087258	1.14641119602115	1.3195361286633	1.60592785371578	0.82166588343939	0.411267081256129	NA	NucleofectedMoDCs_vs_controlMoDCs
1568	ENSG00000087263	75.4086202074112	-0.802939482925087	0.157518367920283	-5.09743399151672	3.44288406968834e-07	8.87334409118043e-06	NucleofectedMoDCs_vs_controlMoDCs
1569	ENSG00000087266	84.2357047299931	0.458016992755003	0.144705510673636	3.16516620979279	0.00154994384581154	0.0106083824056707	NucleofectedMoDCs_vs_controlMoDCs
1570	ENSG00000087269	92.9445409615105	-0.283901681936493	0.138102567798757	-2.0557306533952	0.0398084855411754	0.124320336446677	NucleofectedMoDCs_vs_controlMoDCs
1571	ENSG00000087274	37.9183965344556	0.179394099825376	0.197611062190736	0.907814055734509	0.363976470946735	0.553548877325839	NucleofectedMoDCs_vs_controlMoDCs
1572	ENSG00000087299	39.1761704256966	0.0613389194202713	0.363915348987445	0.168552713126666	0.866148477721261	0.927326052788661	NucleofectedMoDCs_vs_controlMoDCs
1573	ENSG00000087301	11.0706159759705	0.0590796651304766	0.34499381272512	0.171248477367765	0.864028391011393	0.926040092264352	NucleofectedMoDCs_vs_controlMoDCs
1574	ENSG00000087302	118.307680113795	-0.0172389791891876	0.117719238797571	-0.146441476901083	0.883572886386218	0.937544719895852	NucleofectedMoDCs_vs_controlMoDCs
1575	ENSG00000087303	0.521866815752357	-1.33187586734342	1.68560257153217	-0.790148217520084	0.429441213243023	NA	NucleofectedMoDCs_vs_controlMoDCs
1576	ENSG00000087338	38.5867731607682	-0.482251937674315	0.180729463595604	-2.66836368614134	0.00762217011875991	0.0363549470436514	NucleofectedMoDCs_vs_controlMoDCs
1577	ENSG00000087365	479.909323814976	-0.42798207916945	0.0955845515999006	-4.47752353289164	7.55139056988195e-06	0.000127107757354089	NucleofectedMoDCs_vs_controlMoDCs
1578	ENSG00000087448	42.5128157330627	-0.394205493410336	0.22165787895507	-1.77844115115006	0.0753314291293652	0.194266961907097	NucleofectedMoDCs_vs_controlMoDCs
1579	ENSG00000087460	143.222869224972	-0.182407477372962	0.148205837385137	-1.23077120706755	0.21840844725416	0.398150187559241	NucleofectedMoDCs_vs_controlMoDCs
1580	ENSG00000087470	102.939886408248	-0.369111483166693	0.117908017941377	-3.13050367236445	0.00174506817437286	0.0116680443637532	NucleofectedMoDCs_vs_controlMoDCs
1581	ENSG00000087495	8.43144167909933	-0.00468710109374431	0.45567636505956	-0.0102860307295764	0.991793079607867	0.995230638661444	NucleofectedMoDCs_vs_controlMoDCs
1582	ENSG00000087502	85.5960150909143	-0.0487892278862063	0.126789590233886	-0.384804681490065	0.700382130394426	0.825423404710923	NucleofectedMoDCs_vs_controlMoDCs
1583	ENSG00000087510	1.30786482508736	1.43592226669992	0.986028805082754	1.45626807178256	0.145318528150058	NA	NucleofectedMoDCs_vs_controlMoDCs
1584	ENSG00000087586	19.9562841368942	-0.606906444493074	0.275714597763662	-2.20121259235358	0.0277209772605067	0.096288961406171	NucleofectedMoDCs_vs_controlMoDCs
1585	ENSG00000087589	10.0108438492737	-0.118944246546055	0.458890288235	-0.259199746857888	0.795481126409483	0.888065722805857	NucleofectedMoDCs_vs_controlMoDCs
1586	ENSG00000087842	21.4129506900777	0.472845547352794	0.228629239703381	2.06817617889231	0.038623459384018	0.121891825696012	NucleofectedMoDCs_vs_controlMoDCs
1587	ENSG00000087884	12.8385341598515	1.19835264461046	0.356544767427287	3.36101593428895	0.000776563453564625	0.00603835440996916	NucleofectedMoDCs_vs_controlMoDCs
1588	ENSG00000087903	8.725466933805	0.524704370486238	0.387587349500443	1.35377063044633	0.175809566369671	0.3455519322706	NucleofectedMoDCs_vs_controlMoDCs
1589	ENSG00000087995	26.1000766731542	0.0507048274215338	0.207448336304499	0.244421470544394	0.806904414869449	0.895352065838211	NucleofectedMoDCs_vs_controlMoDCs
1590	ENSG00000088002	0.304147655038233	1.26411695809018	2.29951729482517	0.549731441870409	0.582503587899531	NA	NucleofectedMoDCs_vs_controlMoDCs
1591	ENSG00000088035	12.9961138627336	-0.450423508417436	0.290448861339883	-1.55078421151168	0.120953405493644	0.269179528725927	NucleofectedMoDCs_vs_controlMoDCs
1592	ENSG00000088038	9.40366965700631	-0.529414926154963	0.338328489877798	-1.56479558179148	0.117630848054635	0.26393250601357	NucleofectedMoDCs_vs_controlMoDCs
1593	ENSG00000088053	1.33717838303666	-0.121903236648648	0.921189189110427	-0.132332465566999	0.894721329368018	0.943699187169847	NucleofectedMoDCs_vs_controlMoDCs
1594	ENSG00000088179	46.1870519166773	0.119682298735349	0.200491183985287	0.59694544346714	0.55054380570009	0.713785680985992	NucleofectedMoDCs_vs_controlMoDCs
1595	ENSG00000088205	238.67849618248	-0.547637164276418	0.144355535413442	-3.79366930895969	0.000148437335051362	0.00154439751722655	NucleofectedMoDCs_vs_controlMoDCs
1596	ENSG00000088247	507.906162964711	-0.913843903141321	0.14672726189715	-6.22818071655891	4.7188257821017e-10	2.39296221531438e-08	NucleofectedMoDCs_vs_controlMoDCs
1597	ENSG00000088256	79.4121406324032	-0.307654788009454	0.145535782946676	-2.11394601231628	0.0345198786831792	0.112471117624058	NucleofectedMoDCs_vs_controlMoDCs
1598	ENSG00000088280	0.418848376237092	1.80182900101014	1.68218122362566	1.0711265681153	0.28411252363266	NA	NucleofectedMoDCs_vs_controlMoDCs
1599	ENSG00000088298	2.00790165623248	0.472982797985476	0.757025081585594	0.624791449438916	0.53210794332554	0.699715903369263	NucleofectedMoDCs_vs_controlMoDCs
1600	ENSG00000088305	1.20008691508606	-1.28458551447946	1.08907080642638	-1.17952433110812	0.238189454006506	NA	NucleofectedMoDCs_vs_controlMoDCs
1601	ENSG00000088325	4.22822293071875	0.266673572456532	0.530495229584603	0.502687974527777	0.615183665770778	0.763856716090363	NucleofectedMoDCs_vs_controlMoDCs
1602	ENSG00000088340	4.1432339107878	0.820564948271147	0.63935723132229	1.28342170553712	0.199344373461671	0.375820611178933	NucleofectedMoDCs_vs_controlMoDCs
1603	ENSG00000088356	25.2254495757115	-0.744848897189931	0.251643736333111	-2.95993418331679	0.00307704771963164	0.0183871331055113	NucleofectedMoDCs_vs_controlMoDCs
1604	ENSG00000088367	670.086963841082	-0.30781726317916	0.130157396647401	-2.36496173946259	0.0180319336930827	0.0703442174018294	NucleofectedMoDCs_vs_controlMoDCs
1605	ENSG00000088386	8.37003813093808	1.622207690713	0.502491620987235	3.22832784261333	0.00124516181793902	0.00884288877327011	NucleofectedMoDCs_vs_controlMoDCs
1606	ENSG00000088387	0.530966630828934	1.69414046282919	1.35643680221987	1.24896379990328	0.211678314512005	NA	NucleofectedMoDCs_vs_controlMoDCs
1607	ENSG00000088448	23.9511872970524	0.427227574999878	0.207555060568415	2.05838187625907	0.0395534901105083	0.123910491742045	NucleofectedMoDCs_vs_controlMoDCs
1608	ENSG00000088451	7.69646735886765	-0.591029648590097	0.391838011197081	-1.50835200185015	0.131464460572824	0.284485439141968	NucleofectedMoDCs_vs_controlMoDCs
1609	ENSG00000088538	62.1441343983711	-0.168062923010221	0.172162976790706	-0.976185043631831	0.328972773539231	0.518376818681964	NucleofectedMoDCs_vs_controlMoDCs
1610	ENSG00000088543	5.4324519936779	0.793707193039045	0.534371064154508	1.48531095016319	0.137461472504555	0.292377034269208	NucleofectedMoDCs_vs_controlMoDCs
1611	ENSG00000088682	5.27137718012523	0.174122820709618	0.46684675821332	0.372976394601107	0.709166012749442	0.831462780484177	NucleofectedMoDCs_vs_controlMoDCs
1612	ENSG00000088726	4.02695860501766	1.15657514610421	0.618715216176624	1.86931744341332	0.0615786626960171	0.169156668854659	NucleofectedMoDCs_vs_controlMoDCs
1613	ENSG00000088727	0.968584797620245	1.31023739478705	1.19033352968468	1.10073131783	0.271013611688309	NA	NucleofectedMoDCs_vs_controlMoDCs
1614	ENSG00000088756	14.529308027369	1.35983155371502	0.347521006811445	3.91294778462941	9.1176255136632e-05	0.0010244648951995	NucleofectedMoDCs_vs_controlMoDCs
1615	ENSG00000088766	34.4415291043004	0.677547009234389	0.27303703538575	2.48152053173718	0.0130823173384883	0.0549185438585984	NucleofectedMoDCs_vs_controlMoDCs
1616	ENSG00000088808	33.8826986426703	0.556637233066159	0.243847287049187	2.28272883328769	0.0224463462761962	0.0827670306015291	NucleofectedMoDCs_vs_controlMoDCs
1617	ENSG00000088812	12.0727141376039	-0.586298112119215	0.3701860133901	-1.58379325774628	0.113240774103165	0.25740715610391	NucleofectedMoDCs_vs_controlMoDCs
1618	ENSG00000088826	5.45882288178178	0.146163038041841	0.557763567748129	0.262051963400816	0.793281380540492	0.886635623559959	NucleofectedMoDCs_vs_controlMoDCs
1619	ENSG00000088827	1.33864024868379	2.90663745261686	1.22261420643109	2.37739545093425	0.0174353848103052	0.0685226401673782	NucleofectedMoDCs_vs_controlMoDCs
1620	ENSG00000088832	108.510465995014	0.607457626520812	0.209634582965509	2.89769759324852	0.00375912859111311	0.0214238263635911	NucleofectedMoDCs_vs_controlMoDCs
1621	ENSG00000088833	51.6601900830005	-0.0991573149962843	0.211977637804357	-0.467772525551967	0.639947270146546	0.78198706066157	NucleofectedMoDCs_vs_controlMoDCs
1622	ENSG00000088836	1.47246471678103	0.36279221792295	0.886267818610792	0.409348292135463	0.682284080374513	0.813060146042607	NucleofectedMoDCs_vs_controlMoDCs
1623	ENSG00000088854	45.6469571534767	0.171443048463112	0.174599072153256	0.981924166885753	0.326137208896465	0.515217302268143	NucleofectedMoDCs_vs_controlMoDCs
1624	ENSG00000088876	1.86105305588725	0.86826225732796	0.858577316025971	1.01128022033801	0.311882330206236	0.500758661430125	NucleofectedMoDCs_vs_controlMoDCs
1625	ENSG00000088888	277.429431063781	0.371154093027507	0.125939624004272	2.94707957056405	0.00320790645427433	0.0189410411343302	NucleofectedMoDCs_vs_controlMoDCs
1626	ENSG00000088899	1.17356378585998	-0.864794872032985	1.02073865251823	-0.847224575947506	0.396869957686288	NA	NucleofectedMoDCs_vs_controlMoDCs
1627	ENSG00000088930	329.717987090404	-0.757036133665755	0.122020144352108	-6.20418978919751	5.49794047925536e-10	2.74438862256163e-08	NucleofectedMoDCs_vs_controlMoDCs
1628	ENSG00000088970	2.54175107657395	-0.389082934067091	0.70695438037235	-0.550364980923044	0.58206906277721	0.739766000109959	NucleofectedMoDCs_vs_controlMoDCs
1629	ENSG00000088986	42.9860190811174	-0.310127927058671	0.188441501833411	-1.64575172688251	0.0998148845657738	0.236108233445956	NucleofectedMoDCs_vs_controlMoDCs
1630	ENSG00000088992	1.07418022822265	0.834807749155453	1.05716809100876	0.789664156774605	0.429723929327066	NA	NucleofectedMoDCs_vs_controlMoDCs
1631	ENSG00000089006	267.622024828422	-0.468137023513814	0.109457977029941	-4.27686529768186	1.89543413349048e-05	0.000278087722405939	NucleofectedMoDCs_vs_controlMoDCs
1632	ENSG00000089009	653.43803173858	-0.775872852255267	0.108318574437496	-7.16287909330799	7.90000227661693e-13	7.41788862416826e-11	NucleofectedMoDCs_vs_controlMoDCs
1633	ENSG00000089022	137.638827703225	0.511429787253344	0.128357110382811	3.98442895549816	6.76425896804063e-05	0.000796083621502939	NucleofectedMoDCs_vs_controlMoDCs
1634	ENSG00000089041	48.7302172787398	-0.111056478575206	0.329819832356937	-0.336718619318861	0.73632902601804	0.849828683207719	NucleofectedMoDCs_vs_controlMoDCs
1635	ENSG00000089048	189.690966268834	-0.510384302515832	0.131610988109949	-3.87797637450646	0.000105328942966121	0.00116243269902445	NucleofectedMoDCs_vs_controlMoDCs
1636	ENSG00000089050	13.272476341951	-0.340201605477401	0.313649306557488	-1.08465601027894	0.278074037877062	0.465285797549326	NucleofectedMoDCs_vs_controlMoDCs
1637	ENSG00000089053	77.6759461077847	0.310386647093547	0.140998699989687	2.20134403449287	0.0277116777450908	0.0962777184021192	NucleofectedMoDCs_vs_controlMoDCs
1638	ENSG00000089057	46.8779082730367	-0.360044896689326	0.179228700957561	-2.00885736919211	0.0445522620928737	0.134594320837445	NucleofectedMoDCs_vs_controlMoDCs
1639	ENSG00000089060	26.9676244682177	0.787868784327032	0.248620347760967	3.16896340714847	0.00152983654733066	0.0104914293974263	NucleofectedMoDCs_vs_controlMoDCs
1640	ENSG00000089063	24.2682780822385	0.637865000972913	0.349630405451421	1.82439796718864	0.0680919291068255	0.181364556680392	NucleofectedMoDCs_vs_controlMoDCs
1641	ENSG00000089091	20.2945056945886	0.0129791675585592	0.349410787504396	0.0371458696260085	0.970368698573272	0.984250535029564	NucleofectedMoDCs_vs_controlMoDCs
1642	ENSG00000089094	74.1069846484189	0.205287436280775	0.148086321607717	1.38626872524112	0.165664862921527	0.332272192242773	NucleofectedMoDCs_vs_controlMoDCs
1643	ENSG00000089101	2.66670616312561	1.73629345154535	0.672374351975616	2.58233147419091	0.00981352780823258	0.0440834733790556	NucleofectedMoDCs_vs_controlMoDCs
1644	ENSG00000089123	6.59964828126778	-0.499222625639328	0.428934903342947	-1.16386570957175	0.244478437861978	0.428194690875218	NucleofectedMoDCs_vs_controlMoDCs
1645	ENSG00000089127	166.190813039703	0.855518565413312	0.505911806189204	1.69104289511947	0.0908286103905284	0.221163974081002	NucleofectedMoDCs_vs_controlMoDCs
1646	ENSG00000089154	79.7932645742039	0.0807903016090478	0.200987823686328	0.401966149626722	0.68770893862008	0.817057107774393	NucleofectedMoDCs_vs_controlMoDCs
1647	ENSG00000089157	131.682640686774	0.971752603478372	0.267958431052461	3.62650505028566	0.000287283203252545	0.0026672349137894	NucleofectedMoDCs_vs_controlMoDCs
1648	ENSG00000089159	7.77248142946848	1.15981696426293	0.528205795305724	2.19576720772559	0.0281086099190452	0.097401688191449	NucleofectedMoDCs_vs_controlMoDCs
1649	ENSG00000089169	4.20562560776551	0.725785659865208	0.662738148651949	1.09513185764469	0.273458873573505	0.460162171156191	NucleofectedMoDCs_vs_controlMoDCs
1650	ENSG00000089177	59.6402255149797	-0.464734136664389	0.173726202684201	-2.67509523309608	0.00747080251510294	0.0358160872973627	NucleofectedMoDCs_vs_controlMoDCs
1651	ENSG00000089195	43.8042993121867	-0.34299797438012	0.180725114117934	-1.89789878431779	0.057709416551373	0.161505463669077	NucleofectedMoDCs_vs_controlMoDCs
1652	ENSG00000089199	2.68229641258441	0.86121368419721	0.67971037571046	1.26703036318526	0.205144433263204	0.382405509967267	NucleofectedMoDCs_vs_controlMoDCs
1653	ENSG00000089220	335.556809426913	-0.101921396062413	0.109084868414173	-0.934331200505631	0.350133074780953	0.540060525840876	NucleofectedMoDCs_vs_controlMoDCs
1654	ENSG00000089234	31.487517020181	-0.567325592965462	0.210521539010965	-2.69485771209336	0.00704186949590325	0.0342933319353337	NucleofectedMoDCs_vs_controlMoDCs
1655	ENSG00000089248	791.113493061527	-0.740065728426548	0.116970674690638	-6.32693391214386	2.50080395576412e-10	1.36180142682064e-08	NucleofectedMoDCs_vs_controlMoDCs
1656	ENSG00000089250	14.8774224195281	0.271058217496706	0.341660705482541	0.793354966336792	0.427571040523434	0.612260864309008	NucleofectedMoDCs_vs_controlMoDCs
1657	ENSG00000089280	455.131677985461	-0.0641528057866627	0.110367036841751	-0.58126780986834	0.561059972167431	0.722050021559756	NucleofectedMoDCs_vs_controlMoDCs
1658	ENSG00000089289	142.675215723631	-0.147713888854257	0.154716128709465	-0.95474137109288	0.339708502773286	0.529481956184365	NucleofectedMoDCs_vs_controlMoDCs
1659	ENSG00000089327	3.39293185342477	-0.392865538913857	0.589446743219096	-0.666498786248836	0.50509233922503	0.6776740462203	NucleofectedMoDCs_vs_controlMoDCs
1660	ENSG00000089335	510.739909807882	1.49923207070349	0.36364474555624	4.12279316289922	3.74305776228385e-05	0.000485954083622068	NucleofectedMoDCs_vs_controlMoDCs
1661	ENSG00000089351	8.40148142113893	1.23727805035401	0.429531307498296	2.88053054283806	0.00397006484300495	0.0223413622298947	NucleofectedMoDCs_vs_controlMoDCs
1662	ENSG00000089356	0.507809993302912	0.566358201531762	1.69077705357324	0.334969179014369	0.737648336031276	NA	NucleofectedMoDCs_vs_controlMoDCs
1663	ENSG00000089486	22.3412769335441	-0.348323351827764	0.227259563855797	-1.53271152121363	0.125346949185013	0.275481003832598	NucleofectedMoDCs_vs_controlMoDCs
1664	ENSG00000089597	7.00240233761069	0.315778000766609	0.41884964654229	0.753917314657985	0.450898873024138	0.633056910557344	NucleofectedMoDCs_vs_controlMoDCs
1665	ENSG00000089639	17.1584755634681	0.753660973530222	0.296996892088166	2.53760558984736	0.0111613692677465	0.0487023726576299	NucleofectedMoDCs_vs_controlMoDCs
1666	ENSG00000089682	71.3587486238538	-0.506342756119368	0.142867589885699	-3.54414011270483	0.000393895856249569	0.00347151949209095	NucleofectedMoDCs_vs_controlMoDCs
1667	ENSG00000089685	10.6494636308507	1.39822612503728	0.545307689045429	2.56410491384214	0.0103442271708471	0.0458742839379078	NucleofectedMoDCs_vs_controlMoDCs
1668	ENSG00000089693	6.10067332868813	1.399577765201	0.509965371356519	2.74445647452119	0.00606111914980354	0.0307050745847878	NucleofectedMoDCs_vs_controlMoDCs
1669	ENSG00000089723	10.1326168291921	-0.608884367362575	0.358850013706368	-1.69676562381519	0.089740980284689	0.219345795486891	NucleofectedMoDCs_vs_controlMoDCs
1670	ENSG00000089737	295.548810160257	-0.438946780199745	0.119088613544196	-3.68588370572343	0.00022791041365233	0.00220907727200667	NucleofectedMoDCs_vs_controlMoDCs
1671	ENSG00000089775	49.8009378493468	0.774558007972534	0.228302666852087	3.39268050895944	0.000692123129835871	0.00551189417584701	NucleofectedMoDCs_vs_controlMoDCs
1672	ENSG00000089818	12.1701398132838	0.503376933110814	0.304203327702961	1.65473841759658	0.0979775705697241	0.232757198043044	NucleofectedMoDCs_vs_controlMoDCs
1673	ENSG00000089820	3.14968428069186	0.579137390770275	0.608126833847125	0.952329939309769	0.340929678584709	0.53086137026667	NucleofectedMoDCs_vs_controlMoDCs
1674	ENSG00000089876	14.0206804590875	0.262001100694406	0.330855660264659	0.791889431436132	0.428425149859453	0.613079601137537	NucleofectedMoDCs_vs_controlMoDCs
1675	ENSG00000089902	107.946696613782	-0.155610262870538	0.117415779011758	-1.3252925984927	0.185074122922237	0.357269953106698	NucleofectedMoDCs_vs_controlMoDCs
1676	ENSG00000089916	357.519070807348	-0.406767181111766	0.118368184987831	-3.43645702731342	0.000589375841803952	0.00484297433679113	NucleofectedMoDCs_vs_controlMoDCs
1677	ENSG00000090006	0	NA	NA	NA	NA	NA	NucleofectedMoDCs_vs_controlMoDCs
1678	ENSG00000090013	54.9813004926586	0.389711203008092	0.266220823775154	1.46386446214754	0.143230985102464	0.301036351145178	NucleofectedMoDCs_vs_controlMoDCs
1679	ENSG00000090020	5.1467763223705	0.179278492141891	0.407341962373853	0.440117907561292	0.659851712654825	0.796877370726291	NucleofectedMoDCs_vs_controlMoDCs
1680	ENSG00000090054	42.4843419817601	-0.753290841102313	0.16358879617966	-4.60478259327136	4.12896983244504e-06	7.6059740147829e-05	NucleofectedMoDCs_vs_controlMoDCs
1681	ENSG00000090060	247.62153706223	-1.07752978388932	0.1012718681757	-10.6399714283919	1.94188880235785e-26	2.81104586547986e-23	NucleofectedMoDCs_vs_controlMoDCs
1682	ENSG00000090061	134.54098737664	-0.33336995978806	0.124435785007475	-2.67905216950281	0.0073830889784267	0.0355169312224454	NucleofectedMoDCs_vs_controlMoDCs
1683	ENSG00000090104	15.7815357276629	-1.71101916790658	0.444042681031049	-3.85327636508649	0.000116547713751735	0.00125509094533229	NucleofectedMoDCs_vs_controlMoDCs
1684	ENSG00000090238	2.10675659059449	0.646666972953126	0.650761178111603	0.993708590345913	0.320364759349542	0.509387298367129	NucleofectedMoDCs_vs_controlMoDCs
1685	ENSG00000090263	89.1668753663962	0.00630086851734069	0.156786690802429	0.0401875215625323	0.967943625944926	0.983111075617687	NucleofectedMoDCs_vs_controlMoDCs
1686	ENSG00000090266	88.5268267770503	0.412481227319726	0.183230605461782	2.25115900414224	0.0243754683973399	0.0876477461250655	NucleofectedMoDCs_vs_controlMoDCs
1687	ENSG00000090273	44.4084153024363	-0.219372512160609	0.230707688648014	-0.950867799188526	0.341671489895604	0.531539983071516	NucleofectedMoDCs_vs_controlMoDCs
1688	ENSG00000090316	15.0545175820609	0.703470340899777	0.322793125582494	2.17932256032508	0.029307714417923	0.100308116306311	NucleofectedMoDCs_vs_controlMoDCs
1689	ENSG00000090339	25.586925303403	-0.93339127723293	0.288377054554627	-3.23670438577185	0.0012091860119778	0.0086332799893409	NucleofectedMoDCs_vs_controlMoDCs
1690	ENSG00000090372	10.5108220990057	0.445333815161796	0.38151386132659	1.16728082595294	0.243096979296947	0.426712718302822	NucleofectedMoDCs_vs_controlMoDCs
1691	ENSG00000090376	22.4839453644181	-0.581026704648577	0.359708702293027	-1.61527008088689	0.106252219858072	0.246502342008072	NucleofectedMoDCs_vs_controlMoDCs
1692	ENSG00000090382	88.4473936225722	0.838379384031445	0.249286728113995	3.36311279133989	0.000770688683006619	0.00600342292040716	NucleofectedMoDCs_vs_controlMoDCs
1693	ENSG00000090432	2.64008930689668	0.0217098362995283	0.713690320673201	0.0304191267145813	0.97573279100123	0.987623681979411	NucleofectedMoDCs_vs_controlMoDCs
1694	ENSG00000090447	26.9603093789861	0.591726719741857	0.347494658771398	1.70283687764861	0.0885985994351175	0.217723603793221	NucleofectedMoDCs_vs_controlMoDCs
1695	ENSG00000090470	40.7927114276142	-0.0334787845045317	0.158885776955009	-0.2107097636185	0.833113755389234	0.91007540214227	NucleofectedMoDCs_vs_controlMoDCs
1696	ENSG00000090487	37.7734003900922	0.543677828996043	0.209098489529774	2.60010404770824	0.0093195498760939	0.0423795552088029	NucleofectedMoDCs_vs_controlMoDCs
1697	ENSG00000090520	83.3470348552343	-0.504090130054398	0.153438351470181	-3.2852942254946	0.00101875926534549	0.00752218148268927	NucleofectedMoDCs_vs_controlMoDCs
1698	ENSG00000090530	0.867813426263917	1.38271477315909	1.07982128913433	1.28050334538929	0.200368168944285	NA	NucleofectedMoDCs_vs_controlMoDCs
1699	ENSG00000090539	0.879201082714069	0.61757315381204	1.40848556711048	0.438466086009668	0.661048449403001	NA	NucleofectedMoDCs_vs_controlMoDCs
1700	ENSG00000090554	8.42729054927097	1.1140496843254	0.431781859037663	2.58012156140221	0.00987655416266052	0.0442635764601589	NucleofectedMoDCs_vs_controlMoDCs
1701	ENSG00000090565	4.63019142344866	0.0366567233993454	0.530732871989599	0.0690681232197425	0.944935394400035	0.971213107870718	NucleofectedMoDCs_vs_controlMoDCs
1702	ENSG00000090581	156.953984984913	0.32978828824768	0.14437078341355	2.2843145991873	0.0223530485103462	0.0825425260414965	NucleofectedMoDCs_vs_controlMoDCs
1703	ENSG00000090612	59.6165334763236	0.294494010954741	0.16698413262511	1.76360475887789	0.0777985459471746	0.198740962007113	NucleofectedMoDCs_vs_controlMoDCs
1704	ENSG00000090615	118.175076676016	-0.266071335065769	0.142549689461565	-1.8665164131242	0.0619691499093864	0.169896796571331	NucleofectedMoDCs_vs_controlMoDCs
1705	ENSG00000090621	584.086264991506	0.0653587771489837	0.107562204698456	0.607637016480028	0.543428244445984	0.708294264669802	NucleofectedMoDCs_vs_controlMoDCs
1706	ENSG00000090659	160.558112788574	-0.305077675521816	0.198158891769672	-1.53956086853988	0.12366743014367	0.272998720171011	NucleofectedMoDCs_vs_controlMoDCs
1707	ENSG00000090661	2.1925349312723	0.232863036543865	0.876470612327852	0.265682651840882	0.790483625172093	0.885046152295484	NucleofectedMoDCs_vs_controlMoDCs
1708	ENSG00000090674	5.95087517007424	0.799631613215528	0.581365112601533	1.37543790620197	0.16899572390643	0.33665421100672	NucleofectedMoDCs_vs_controlMoDCs
1709	ENSG00000090686	202.53499837321	-0.313726401219083	0.0962083684661009	-3.26090553473656	0.00111057032393661	0.0080718481577836	NucleofectedMoDCs_vs_controlMoDCs
1710	ENSG00000090776	0.066130851803174	0.453812184733446	3.05565697235927	0.148515421998778	0.881936015925289	NA	NucleofectedMoDCs_vs_controlMoDCs
1711	ENSG00000090857	62.0157974674165	-0.0202781444664082	0.217080939087168	-0.0934128281906205	0.925575599657335	0.960120252098863	NucleofectedMoDCs_vs_controlMoDCs
1712	ENSG00000090861	43.9349571146389	-0.321784933717755	0.173950919153868	-1.84986049675955	0.0643336587529314	0.174261653858907	NucleofectedMoDCs_vs_controlMoDCs
1713	ENSG00000090863	341.794343939182	-0.459982013816804	0.123651828883785	-3.7199774396311	0.000199240574431517	0.00196536514392384	NucleofectedMoDCs_vs_controlMoDCs
1714	ENSG00000090889	5.22145049043799	-0.845886572031806	2.25763984295553	-0.374677375876054	0.70790042001315	0.830695943416072	NucleofectedMoDCs_vs_controlMoDCs
1715	ENSG00000090905	167.523457480728	0.0791994524337422	0.0974157631930374	0.813004485493809	0.41621548645659	0.602148406428265	NucleofectedMoDCs_vs_controlMoDCs
1716	ENSG00000090924	33.8381123461001	0.848455972461479	0.21206417048433	4.00093976518383	6.30914179111466e-05	0.000751172735116195	NucleofectedMoDCs_vs_controlMoDCs
1717	ENSG00000090975	1.54507252368399	0.661929120953932	0.889988505566865	0.743750190944687	0.457027618710472	0.637640426311958	NucleofectedMoDCs_vs_controlMoDCs
1718	ENSG00000090989	87.8077217326776	-0.443680952497212	0.133877756263151	-3.31407520473462	0.000919467734408134	0.00694740061522562	NucleofectedMoDCs_vs_controlMoDCs
1719	ENSG00000091009	35.6492996467685	-0.167247786661814	0.216016374480542	-0.774236615460277	0.438790879017813	0.622528288093632	NucleofectedMoDCs_vs_controlMoDCs
1720	ENSG00000091039	722.341086939631	-0.503519130549405	0.106905551810936	-4.70994370282925	2.47785224868157e-06	4.88567212393275e-05	NucleofectedMoDCs_vs_controlMoDCs
1721	ENSG00000091073	9.90019675220647	0.910169901662566	0.456697879291717	1.9929365625129	0.0462683940300132	0.138311525158382	NucleofectedMoDCs_vs_controlMoDCs
1722	ENSG00000091106	42.1857248463007	-0.795315384344825	0.241222049009412	-3.29702607042274	0.00097714430683759	0.00727248232822441	NucleofectedMoDCs_vs_controlMoDCs
1723	ENSG00000091127	10.0714815930338	-0.579006352192222	0.298549126705544	-1.93940058904707	0.0524525788637249	0.151354443096639	NucleofectedMoDCs_vs_controlMoDCs
1724	ENSG00000091128	1.49371189439065	1.0660177764531	0.985173271492725	1.08206120415537	0.279225333068963	0.46652337687238	NucleofectedMoDCs_vs_controlMoDCs
1725	ENSG00000091129	1.74805077668377	1.09637570851236	0.884066869661547	1.24015020371942	0.214919842787916	0.394106680995343	NucleofectedMoDCs_vs_controlMoDCs
1726	ENSG00000091136	9.73751488873737	-0.300108902103106	0.37551020790828	-0.799203046369406	0.424172685813247	0.609553477275873	NucleofectedMoDCs_vs_controlMoDCs
1727	ENSG00000091137	6.59110593119653	0.743447156543448	0.530546173242181	1.40128643657954	0.161128435489551	0.3260673407373	NucleofectedMoDCs_vs_controlMoDCs
1728	ENSG00000091140	149.302240288824	-0.300867039687916	0.176008340709159	-1.70939080770654	0.0873785825197419	0.215665438611884	NucleofectedMoDCs_vs_controlMoDCs
1729	ENSG00000091157	98.0244927420112	-0.611998323756086	0.129482055696388	-4.72651071582545	2.28410743685262e-06	4.57925310844375e-05	NucleofectedMoDCs_vs_controlMoDCs
1730	ENSG00000091164	131.919251332257	-0.654842141745706	0.122466440127915	-5.34711502238272	8.93672277710735e-08	2.71873575063278e-06	NucleofectedMoDCs_vs_controlMoDCs
1731	ENSG00000091181	2.69670018433774	0.477929663510947	0.668519377774259	0.714907719058416	0.474666066968431	0.652740995037097	NucleofectedMoDCs_vs_controlMoDCs
1732	ENSG00000091262	13.3099129155453	0.362364369123152	0.348538514503315	1.03966808270684	0.298494134063868	0.487050685968763	NucleofectedMoDCs_vs_controlMoDCs
1733	ENSG00000091317	258.663793867006	-1.24554478696086	0.186525055649375	-6.67762721005268	2.42841797912238e-11	1.71479872826565e-09	NucleofectedMoDCs_vs_controlMoDCs
1734	ENSG00000091409	48.5462340977324	-2.22703802288131	0.234660293323302	-9.49047660062807	2.29980339818436e-21	1.17499661264296e-18	NucleofectedMoDCs_vs_controlMoDCs
1735	ENSG00000091428	2.16279658716322	0.552652036630552	0.852593954583937	0.648200745101746	0.516855120066177	0.686680496243405	NucleofectedMoDCs_vs_controlMoDCs
1736	ENSG00000091436	100.245563190299	0.0107438082522365	0.117514449957379	0.0914254226278824	0.927154562002355	0.960850668741314	NucleofectedMoDCs_vs_controlMoDCs
1737	ENSG00000091483	106.175479298875	1.01367664977061	0.203677897364218	4.97686132314077	6.46235855718634e-07	1.53567209982057e-05	NucleofectedMoDCs_vs_controlMoDCs
1738	ENSG00000091490	128.796598812595	-0.559418293128488	0.128174245000289	-4.36451404981731	1.27405661357101e-05	0.000200286311623004	NucleofectedMoDCs_vs_controlMoDCs
1739	ENSG00000091513	71.49132984581	0.85824884105271	0.257405327964707	3.3342310659956	0.000855355697375047	0.00652828814547537	NucleofectedMoDCs_vs_controlMoDCs
1740	ENSG00000091527	348.471429570345	-0.677701901855033	0.118397660167603	-5.72394674772864	1.04077385104472e-08	3.95607933621397e-07	NucleofectedMoDCs_vs_controlMoDCs
1741	ENSG00000091536	7.24595735617777	0.0643272509769056	0.42929673738785	0.149843326013421	0.880888226010291	0.935782129037718	NucleofectedMoDCs_vs_controlMoDCs
1742	ENSG00000091542	14.5007267745765	0.0200533503185706	0.278880366829795	0.0719066406378098	0.942676205267985	0.969866640707781	NucleofectedMoDCs_vs_controlMoDCs
1743	ENSG00000091592	4.17330260884285	-0.406470123641159	0.56214994189587	-0.723063534028526	0.46964085161695	0.648293963242057	NucleofectedMoDCs_vs_controlMoDCs
1744	ENSG00000091622	0.931991128598057	-0.329133280951514	1.12969301097931	-0.29134754110428	0.77078553110673	NA	NucleofectedMoDCs_vs_controlMoDCs
1745	ENSG00000091640	44.4848385287957	0.126994778143663	0.169166860758884	0.750707186821129	0.452828896874624	0.634720468620115	NucleofectedMoDCs_vs_controlMoDCs
1746	ENSG00000091651	73.3575069221232	0.474613098344243	0.224290731694007	2.11606201807635	0.0343395332981037	0.112183877491224	NucleofectedMoDCs_vs_controlMoDCs
1747	ENSG00000091656	1.07788362161796	0.0400647234664579	1.47858291044075	0.0270967040018845	0.978382603622368	NA	NucleofectedMoDCs_vs_controlMoDCs
1748	ENSG00000091732	1.90250132037337	1.56591618279366	0.831520024613493	1.88319720083894	0.0596736482595342	0.165457453139085	NucleofectedMoDCs_vs_controlMoDCs
1749	ENSG00000091831	10.061068789127	-0.571613076583748	0.430347829958812	-1.32825829896355	0.184092790845829	0.356071247052989	NucleofectedMoDCs_vs_controlMoDCs
1750	ENSG00000091844	6.88439417506538	0.179811236888527	0.396201277439737	0.453838104840227	0.649945355350162	0.789891178035298	NucleofectedMoDCs_vs_controlMoDCs
1751	ENSG00000091879	22.2699267838436	0.862026668734673	0.24601222342112	3.50399934095579	0.000458326492172882	0.0039200342173979	NucleofectedMoDCs_vs_controlMoDCs
1752	ENSG00000091947	14.446488346019	-0.385970013438228	0.326305576024457	-1.18284835380594	0.236869253073578	0.42031862290055	NucleofectedMoDCs_vs_controlMoDCs
1753	ENSG00000091972	4.13742527115641	0.818382230015562	0.569784609246952	1.43630104557785	0.15091669666492	0.312240821553873	NucleofectedMoDCs_vs_controlMoDCs
1754	ENSG00000091986	16.1373883281982	0.696814801217901	0.274658319092596	2.5370241961722	0.0111799226740464	0.0487221366710636	NucleofectedMoDCs_vs_controlMoDCs
1755	ENSG00000092010	128.20079874528	-0.116820716685631	0.123597176363208	-0.945173021933257	0.344570550180852	0.534101994656107	NucleofectedMoDCs_vs_controlMoDCs
1756	ENSG00000092020	83.93897525005	-0.812220166438757	0.162382577262612	-5.00189232201433	5.67702978045113e-07	1.3773140267628e-05	NucleofectedMoDCs_vs_controlMoDCs
1757	ENSG00000092036	4.35812136432451	1.33022325017655	0.496296978692544	2.68029689336598	0.00735568878050499	0.0354145426291996	NucleofectedMoDCs_vs_controlMoDCs
1758	ENSG00000092051	1.09395166357941	0.438604083714342	1.02432140927658	0.428189901863033	0.668512867652572	NA	NucleofectedMoDCs_vs_controlMoDCs
1759	ENSG00000092067	0.300901220153981	1.27397998086471	2.01861258272247	0.631116635142795	0.527964264938821	NA	NucleofectedMoDCs_vs_controlMoDCs
1760	ENSG00000092068	347.335736652385	-0.238043852695754	0.261499246180908	-0.910304164055111	0.362662123135398	0.552428946429547	NucleofectedMoDCs_vs_controlMoDCs
1761	ENSG00000092094	25.2184937259048	0.285187522369814	0.209927664656757	1.35850376288476	0.174303889393718	0.343603366166396	NucleofectedMoDCs_vs_controlMoDCs
1762	ENSG00000092098	3.19309507955893	1.0929758552311	0.74967879800461	1.45792552509186	0.144861072112093	0.303215048037013	NucleofectedMoDCs_vs_controlMoDCs
1763	ENSG00000092108	105.961675708474	-0.690737364625171	0.160296544570398	-4.3091219868549	1.6390394885498e-05	0.000246508700914273	NucleofectedMoDCs_vs_controlMoDCs
1764	ENSG00000092140	57.966738026107	-0.344665975758076	0.163328855992474	-2.11025769857813	0.0348361650844537	0.113237092754874	NucleofectedMoDCs_vs_controlMoDCs
1765	ENSG00000092148	389.169878609976	-0.541139756408864	0.145672453230646	-3.71477066808278	0.000203388065035556	0.00200059687300829	NucleofectedMoDCs_vs_controlMoDCs
1766	ENSG00000092199	541.771996551875	-0.394810337496635	0.116608345204844	-3.38578115316772	0.000709759618162081	0.00562465069666675	NucleofectedMoDCs_vs_controlMoDCs
1767	ENSG00000092200	4.13061892603894	-0.237745779086574	0.677219686643265	-0.351061529627106	0.725542188282154	0.84247281769046	NucleofectedMoDCs_vs_controlMoDCs
1768	ENSG00000092201	268.680436961156	-0.533156196348795	0.112944998940119	-4.72049405774453	2.35272482129467e-06	4.68683289801717e-05	NucleofectedMoDCs_vs_controlMoDCs
1769	ENSG00000092203	163.452282003414	-0.118549093795421	0.0894990721285542	-1.32458461273364	0.185308962231056	0.357468293494245	NucleofectedMoDCs_vs_controlMoDCs
1770	ENSG00000092208	15.3659511754727	0.313769981454275	0.428873686305498	0.731613972769522	0.464404217342592	0.64408508259147	NucleofectedMoDCs_vs_controlMoDCs
1771	ENSG00000092295	0.235679924219438	1.51292079807432	2.41764941982532	0.625781714117853	0.531458127337392	NA	NucleofectedMoDCs_vs_controlMoDCs
1772	ENSG00000092330	10.365793664912	0.710801986367322	0.389742708991227	1.82377237590177	0.0681864917580061	0.181471970021193	NucleofectedMoDCs_vs_controlMoDCs
1773	ENSG00000092377	0.150011366190852	1.1751529698508	3.05565697235927	0.384582752737281	0.70054657444834	NA	NucleofectedMoDCs_vs_controlMoDCs
1774	ENSG00000092421	9.16548547336206	0.100995143145835	0.322275019880541	0.313381853744888	0.753990569013266	0.861625562418883	NucleofectedMoDCs_vs_controlMoDCs
1775	ENSG00000092439	199.090709397938	-0.409130367249922	0.0990988517785322	-4.12850764572181	3.65125300853078e-05	0.000477505656938013	NucleofectedMoDCs_vs_controlMoDCs
1776	ENSG00000092445	60.1484071751847	0.631282303245102	0.286305173561814	2.20492803322957	0.0274591449959899	0.0955971417392486	NucleofectedMoDCs_vs_controlMoDCs
1777	ENSG00000092470	8.8020153400896	0.0920321386658608	0.436042116416521	0.211062498783831	0.832838502658151	0.910003624963816	NucleofectedMoDCs_vs_controlMoDCs
1778	ENSG00000092529	1.26363605300062	0.699244138843725	1.01724430734988	0.687390564677029	0.491836641814958	NA	NucleofectedMoDCs_vs_controlMoDCs
1779	ENSG00000092531	67.1318914841526	-0.688847324963983	0.146045391918612	-4.71666593457371	2.39740849748743e-06	4.75947234398333e-05	NucleofectedMoDCs_vs_controlMoDCs
1780	ENSG00000092607	0.668578265916317	1.63336988402172	1.33874281109413	1.2200774267365	0.222435524865616	NA	NucleofectedMoDCs_vs_controlMoDCs
1781	ENSG00000092621	6.29901542086419	1.27552084820913	0.632597576457686	2.01632269183131	0.0437662435804531	0.13288995232233	NucleofectedMoDCs_vs_controlMoDCs
1782	ENSG00000092758	0.533366715267043	1.30964197453322	1.65204951021095	0.792737727555144	0.427930644492719	NA	NucleofectedMoDCs_vs_controlMoDCs
1783	ENSG00000092820	176.955415920011	0.0271647205166609	0.14539025296448	0.18684003888003	0.851786053168507	0.919829387640813	NucleofectedMoDCs_vs_controlMoDCs
1784	ENSG00000092841	466.529386784779	-0.216599218211584	0.122602064657793	-1.76668491526759	0.0772810110348203	0.197709638098065	NucleofectedMoDCs_vs_controlMoDCs
1785	ENSG00000092847	165.807077960345	-0.345901712131829	0.161154464876726	-2.14639856485779	0.0318411937354049	0.106519401134732	NucleofectedMoDCs_vs_controlMoDCs
1786	ENSG00000092853	12.4634400514304	0.261576835220179	0.41116353211483	0.636186857026819	0.524654638517423	0.693579949164311	NucleofectedMoDCs_vs_controlMoDCs
1787	ENSG00000092871	32.6667007349925	0.814095768450306	0.35733152887134	2.27826458813106	0.0227108181564841	0.0835184170465782	NucleofectedMoDCs_vs_controlMoDCs
1788	ENSG00000092929	11.0088550215753	0.916380739198404	0.310212120125791	2.95404556993715	0.00313637689018773	0.0186390704616665	NucleofectedMoDCs_vs_controlMoDCs
1789	ENSG00000092931	38.988639637389	-0.109964735360514	0.200117371058005	-0.549501199116995	0.582661541891079	0.740139937417911	NucleofectedMoDCs_vs_controlMoDCs
1790	ENSG00000092964	74.5743946787595	0.393219413804929	0.243663190913722	1.61378258378043	0.106574593531361	0.246923585405618	NucleofectedMoDCs_vs_controlMoDCs
1791	ENSG00000092969	1.07861884522951	1.21229057674777	1.27789299893239	0.94866360310337	0.342791731117916	NA	NucleofectedMoDCs_vs_controlMoDCs
1792	ENSG00000092978	60.557406372292	-0.238736923630836	0.177215664665517	-1.34715474549857	0.177930399465936	0.348144736328314	NucleofectedMoDCs_vs_controlMoDCs
1793	ENSG00000093000	116.568691714676	-0.220350396912357	0.133574052331828	-1.64964971164428	0.0990146011987383	0.234681762508293	NucleofectedMoDCs_vs_controlMoDCs
1794	ENSG00000093009	0	NA	NA	NA	NA	NA	NucleofectedMoDCs_vs_controlMoDCs
1795	ENSG00000093010	64.2243253275402	0.906416048111131	0.177712657885727	5.10045856550059	3.38831553103944e-07	8.77174800144354e-06	NucleofectedMoDCs_vs_controlMoDCs
1796	ENSG00000093072	288.272749038871	-0.515561207107412	0.176903708419015	-2.91436065255484	0.00356417887183499	0.020548739191054	NucleofectedMoDCs_vs_controlMoDCs
1797	ENSG00000093100	0.503108476263138	1.15102040960587	1.84406134424006	0.624176854637237	0.532511445388873	NA	NucleofectedMoDCs_vs_controlMoDCs
1798	ENSG00000093134	0.356293436449378	-0.471774013189498	1.60617246662827	-0.293725625978299	0.768967570922766	NA	NucleofectedMoDCs_vs_controlMoDCs
1799	ENSG00000093144	77.1994093620932	-0.548804527534674	0.147430457294847	-3.72246371343145	0.000197288268760041	0.00195164835799013	NucleofectedMoDCs_vs_controlMoDCs
1800	ENSG00000093167	115.138349336434	0.2219537732567	0.141495553382458	1.56862719676261	0.11673483148537	0.26280268716818	NucleofectedMoDCs_vs_controlMoDCs
1801	ENSG00000093183	54.457693868816	-0.0291400583916552	0.150718851749951	-0.19334050155849	0.846692309013293	0.917059617287948	NucleofectedMoDCs_vs_controlMoDCs
1802	ENSG00000093217	13.0258795315306	0.475821290091896	0.343912240962537	1.38355438806183	0.16649494284458	0.333431364094212	NucleofectedMoDCs_vs_controlMoDCs
1803	ENSG00000094631	29.2737217422618	0.479354572457989	0.283586445529686	1.6903296332187	0.0909649088914204	0.221402750785045	NucleofectedMoDCs_vs_controlMoDCs
1804	ENSG00000094661	27.0382307952374	0.704606617088747	0.266431586132839	2.6446061719478	0.00817860443834616	0.038388487469616	NucleofectedMoDCs_vs_controlMoDCs
1805	ENSG00000094755	1.75624831205	0.546660375263031	0.986323529385687	0.55424042819247	0.579414313664079	0.737471134426928	NucleofectedMoDCs_vs_controlMoDCs
1806	ENSG00000094804	2.84530970965585	1.12339710766744	0.589748218686754	1.90487579626608	0.0567962181587812	0.159800308655035	NucleofectedMoDCs_vs_controlMoDCs
1807	ENSG00000094841	3.54794255461487	0.0969436854001399	0.635869516014509	0.152458457212671	0.878825353691887	0.935105393709672	NucleofectedMoDCs_vs_controlMoDCs
1808	ENSG00000094880	6.2056172207601	0.0486676651229444	0.41924190609757	0.116084924753724	0.907585236338029	0.950483097632357	NucleofectedMoDCs_vs_controlMoDCs
1809	ENSG00000094914	3.64337611700096	0.606811930815617	0.566640995608468	1.07089309724937	0.284217499964635	0.471821692649625	NucleofectedMoDCs_vs_controlMoDCs
1810	ENSG00000094916	141.846413496711	-0.195561759526494	0.117207713936146	-1.66850587695136	0.0952153462599352	0.228577360403722	NucleofectedMoDCs_vs_controlMoDCs
1811	ENSG00000094975	48.8536275253862	-0.70539654103267	0.171762725700604	-4.10680802924746	4.01164369132268e-05	0.000514289760604918	NucleofectedMoDCs_vs_controlMoDCs
1812	ENSG00000095002	12.5854022655022	-0.113474492823956	0.342759879685728	-0.331061187581229	0.740598267878553	0.85243390613029	NucleofectedMoDCs_vs_controlMoDCs
1813	ENSG00000095015	123.786527105732	-0.566002775309317	0.144197756373286	-3.92518434089986	8.66633459699338e-05	0.000979459325207365	NucleofectedMoDCs_vs_controlMoDCs
1814	ENSG00000095059	11.365563835787	1.79208304355608	0.442417658625093	4.05065893871723	5.10736045719767e-05	0.000629219563843835	NucleofectedMoDCs_vs_controlMoDCs
1815	ENSG00000095066	11.9330349238003	0.607773072900955	0.3180437592416	1.91097311373201	0.0560080361270785	0.158524472593196	NucleofectedMoDCs_vs_controlMoDCs
1816	ENSG00000095139	88.7809757051026	-0.75063183229449	0.162139415790633	-4.62954568224031	3.66468875778737e-06	6.85983926848324e-05	NucleofectedMoDCs_vs_controlMoDCs
1817	ENSG00000095209	93.4892050075135	-0.0727494467466409	0.172710000493238	-0.421223128590573	0.673592156952527	0.806439387168926	NucleofectedMoDCs_vs_controlMoDCs
1818	ENSG00000095261	35.7637744222213	0.411343517663495	0.211557240059889	1.94436038940122	0.0518520069816911	0.150395928081308	NucleofectedMoDCs_vs_controlMoDCs
1819	ENSG00000095303	195.700290261436	-0.644434675277528	0.200562031566018	-3.21314393480006	0.00131290476167917	0.00923712783115788	NucleofectedMoDCs_vs_controlMoDCs
1820	ENSG00000095319	9.9258032636778	1.20626340930503	0.415736747067737	2.9015077878321	0.00371371548313381	0.0212308737458808	NucleofectedMoDCs_vs_controlMoDCs
1821	ENSG00000095321	0.323823171947932	0.213373402629985	2.28547478640152	0.093360646067744	0.925617053810291	NA	NucleofectedMoDCs_vs_controlMoDCs
1822	ENSG00000095370	1.14617547779511	2.63550872588606	1.02648455832145	2.56750937412615	0.0102432019807347	NA	NucleofectedMoDCs_vs_controlMoDCs
1823	ENSG00000095380	43.6008019806946	0.251859905400029	0.211358240352791	1.19162567297889	0.233408053845858	0.416116434968727	NucleofectedMoDCs_vs_controlMoDCs
1824	ENSG00000095383	32.4688116323793	0.115095433220503	0.303972773511181	0.378637309819031	0.704957212275572	0.828763652845084	NucleofectedMoDCs_vs_controlMoDCs
1825	ENSG00000095397	1.75056641445875	0.159241488429674	0.786079581975064	0.202576802757771	0.839465822775313	0.91310963102254	NucleofectedMoDCs_vs_controlMoDCs
1826	ENSG00000095464	0.209002703982969	-1.19166961394414	2.51038896369935	-0.474695209059587	0.635004233245129	NA	NucleofectedMoDCs_vs_controlMoDCs
1827	ENSG00000095485	19.0505089841422	0.0971378978556247	0.272445219351034	0.356541025337158	0.72143543420613	0.839668671865641	NucleofectedMoDCs_vs_controlMoDCs
1828	ENSG00000095539	1.33123411726374	-0.660672204820989	0.947199719834458	-0.697500422547057	0.485489675047431	0.66196555300227	NucleofectedMoDCs_vs_controlMoDCs
1829	ENSG00000095564	104.18763522832	-0.56653676210336	0.136755340517655	-4.14270301955937	3.43236292440233e-05	0.000455837739753768	NucleofectedMoDCs_vs_controlMoDCs
1830	ENSG00000095574	11.9458638842364	0.107320735176768	0.299404031315211	0.358447862927341	0.720008178470761	0.838834663547506	NucleofectedMoDCs_vs_controlMoDCs
1831	ENSG00000095585	3.10973706052444	-0.905917765583951	0.6765878159202	-1.33895075298075	0.180586705599394	0.351473565304491	NucleofectedMoDCs_vs_controlMoDCs
1832	ENSG00000095587	4.37543229598829	-0.0939566789156442	0.601287554449967	-0.156259144597782	0.87582875858033	0.933096135530407	NucleofectedMoDCs_vs_controlMoDCs
1833	ENSG00000095627	2.16899048567436	0.0871259512249338	0.766896736506662	0.113608452191108	0.909548186857026	0.951506266419356	NucleofectedMoDCs_vs_controlMoDCs
1834	ENSG00000095637	15.0071745142017	-1.07877088627264	0.49184684815502	-2.19330649432693	0.0282853040565675	0.0978967955303118	NucleofectedMoDCs_vs_controlMoDCs
1835	ENSG00000095739	0.046128394392738	-0.227452703629237	3.05565697235927	-0.0744365960206654	0.940662990147482	NA	NucleofectedMoDCs_vs_controlMoDCs
1836	ENSG00000095752	1.75538780051192	0.699934118951218	0.849342243388691	0.824089610989596	0.409888642751676	0.596447235288842	NucleofectedMoDCs_vs_controlMoDCs
1837	ENSG00000095787	379.712743098315	-0.373453592961045	0.0745885603975457	-5.00684811411555	5.53285514989473e-07	1.34987678102277e-05	NucleofectedMoDCs_vs_controlMoDCs
1838	ENSG00000095794	31.4727255329559	-0.691467923175284	0.177269314798248	-3.90066337178687	9.59294638315295e-05	0.00106683144444142	NucleofectedMoDCs_vs_controlMoDCs
1839	ENSG00000095906	10.8260405504112	0.86306828577358	0.312683675953764	2.76019617314848	0.00577666621831184	0.0296356966563187	NucleofectedMoDCs_vs_controlMoDCs
1840	ENSG00000095951	41.210769636458	-0.675786430673254	0.229283221198467	-2.94738719711328	0.00320471651170574	0.0189286400968516	NucleofectedMoDCs_vs_controlMoDCs
1841	ENSG00000095970	42.5031288365803	0.997585599667291	0.301989644527967	3.30337684666835	0.000955279184846909	0.00715265289654123	NucleofectedMoDCs_vs_controlMoDCs
1842	ENSG00000096060	163.244541216033	-0.239533371978485	0.13543666190513	-1.76860067731345	0.0769605376589677	0.197034856252605	NucleofectedMoDCs_vs_controlMoDCs
1843	ENSG00000096063	57.4429668207349	-0.386969894410806	0.164730116640274	-2.34911443215841	0.0188181224609477	0.0726259953941619	NucleofectedMoDCs_vs_controlMoDCs
1844	ENSG00000096070	2.50953993765884	0.00632309749098142	0.769826986591217	0.0082136604732188	0.993446520808383	0.996141740531195	NucleofectedMoDCs_vs_controlMoDCs
1845	ENSG00000096080	2.66435894238711	0.446012773433879	1.03173448598905	0.432294141070914	0.665527644895386	0.800836846735782	NucleofectedMoDCs_vs_controlMoDCs
1846	ENSG00000096092	0.129418041815782	0.814482577292121	3.05565697235927	0.26654908736803	0.789816360023808	NA	NucleofectedMoDCs_vs_controlMoDCs
1847	ENSG00000096093	77.4057126051596	0.296226492839453	0.324139423745079	0.913886035264943	0.360776732241326	0.550327028812707	NucleofectedMoDCs_vs_controlMoDCs
1848	ENSG00000096384	2476.87213163403	-0.549318716534315	0.151020880361048	-3.63736931754768	0.000275436860424516	0.00257237295829799	NucleofectedMoDCs_vs_controlMoDCs
1849	ENSG00000096401	205.745628874535	-0.183543367319992	0.104516458212051	-1.75611927977511	0.0790680437661063	0.201037908117833	NucleofectedMoDCs_vs_controlMoDCs
1850	ENSG00000096433	0.253539874288304	0.173297531237311	2.37234282734209	0.0730491096143425	0.941767038045448	NA	NucleofectedMoDCs_vs_controlMoDCs
1851	ENSG00000096654	8.08657682688384	0.0341580211862916	0.400377127331699	0.0853146167812748	0.932011271389116	0.963366942223213	NucleofectedMoDCs_vs_controlMoDCs
1852	ENSG00000096696	3.66317925385604	-0.318650261656025	0.977783007619735	-0.325890569965755	0.744507150641944	0.855402719346597	NucleofectedMoDCs_vs_controlMoDCs
1853	ENSG00000096717	15.7028865762159	0.0371863754048042	0.270270672502706	0.137589384228997	0.890564945887031	0.941857149163082	NucleofectedMoDCs_vs_controlMoDCs
1854	ENSG00000096746	79.576102439015	0.397260649481261	0.193955835105193	2.04820158808733	0.0405402509143782	0.125889291854427	NucleofectedMoDCs_vs_controlMoDCs
1855	ENSG00000096872	23.2107580951877	-0.275378828489534	0.251471864283115	-1.09506814718447	0.273486782187863	0.460164557670028	NucleofectedMoDCs_vs_controlMoDCs
1856	ENSG00000096968	89.7872117221158	-0.706403628438087	0.16576244033119	-4.26154216254724	2.03021040750752e-05	0.0002948727841874	NucleofectedMoDCs_vs_controlMoDCs
1857	ENSG00000096996	9.02647988482227	0.803078361149832	0.452928645112425	1.77307920312811	0.0762155835651643	0.195704494029633	NucleofectedMoDCs_vs_controlMoDCs
1858	ENSG00000097007	10.006550449826	-0.322949524986447	0.358976246370141	-0.899640375239351	0.368311663352866	0.557895178244039	NucleofectedMoDCs_vs_controlMoDCs
1859	ENSG00000097021	40.6483038559819	0.392426065179511	0.259029928315355	1.51498349141244	0.129776584860918	0.281899344206453	NucleofectedMoDCs_vs_controlMoDCs
1860	ENSG00000097033	222.987661738701	-0.726048078181486	0.120239193730718	-6.03836449375655	1.55684084815709e-09	6.84948256390911e-08	NucleofectedMoDCs_vs_controlMoDCs
1861	ENSG00000097046	0.351263531606957	-0.72453885382788	1.77436550240282	-0.408336869064869	0.683026374888058	NA	NucleofectedMoDCs_vs_controlMoDCs
1862	ENSG00000097096	6.91264968267872	0.0964694414428445	0.403415893127178	0.239131484620097	0.811003628680883	0.897893182524896	NucleofectedMoDCs_vs_controlMoDCs
1863	ENSG00000099139	182.37167368241	0.0281438464666163	0.161701394342017	0.174048260877014	0.861827534304338	0.925617981762959	NucleofectedMoDCs_vs_controlMoDCs
1864	ENSG00000099194	231.274375750925	-0.293887725454648	0.105844667072365	-2.77659454730695	0.00549316558737855	0.0285266904090741	NucleofectedMoDCs_vs_controlMoDCs
1865	ENSG00000099204	2.70516403338455	0.663047095644879	0.643137561044204	1.03095688357612	0.302561039438325	0.491195122998424	NucleofectedMoDCs_vs_controlMoDCs
1866	ENSG00000099219	42.4637897355649	-0.0206341732234647	0.219952821224685	-0.0938118143180651	0.925258646607411	0.95996470557718	NucleofectedMoDCs_vs_controlMoDCs
1867	ENSG00000099246	178.695354086524	-0.348842262525825	0.142337711376151	-2.45080702192795	0.0142536347465987	0.0586868663624475	NucleofectedMoDCs_vs_controlMoDCs
1868	ENSG00000099250	98.9429869578156	-0.980595301777743	0.242453709708541	-4.04446400492918	5.24429644891591e-05	0.000642444806869663	NucleofectedMoDCs_vs_controlMoDCs
1869	ENSG00000099251	3.90275316277757	0.0623551362353937	0.770182769056343	0.080961479197715	0.935472587045846	0.965600707681584	NucleofectedMoDCs_vs_controlMoDCs
1870	ENSG00000099256	0	NA	NA	NA	NA	NA	NucleofectedMoDCs_vs_controlMoDCs
1871	ENSG00000099260	7.53397787628882	0.939083726504079	0.430775769767304	2.1799827019318	0.0292587438096533	0.100201771192374	NucleofectedMoDCs_vs_controlMoDCs
1872	ENSG00000099282	0.705459341379749	-0.500433074323647	1.25777038778189	-0.397873156487787	0.690723688046475	NA	NucleofectedMoDCs_vs_controlMoDCs
1873	ENSG00000099284	6.25500198798326	-0.163139058628247	0.436708031930895	-0.373565509905856	0.708727598183162	0.831377226763544	NucleofectedMoDCs_vs_controlMoDCs
1874	ENSG00000099290	164.850936895359	-0.614214244070099	0.16817078559209	-3.65232428395691	0.000259877417001618	0.00245083848804818	NucleofectedMoDCs_vs_controlMoDCs
1875	ENSG00000099308	3.78144217014326	1.59253735217476	0.589967021699415	2.6993667333937	0.00694715735517501	0.0339474459108476	NucleofectedMoDCs_vs_controlMoDCs
1876	ENSG00000099326	5.8072010332493	1.21382550679151	0.489295281193276	2.48076274888914	0.0131101601192878	0.0550221288794752	NucleofectedMoDCs_vs_controlMoDCs
1877	ENSG00000099330	3.61929424716394	1.29137107324097	0.660872343253955	1.95404012049076	0.0506964726288364	0.147834216222178	NucleofectedMoDCs_vs_controlMoDCs
1878	ENSG00000099331	228.326087511382	-0.555330741386622	0.123469977302856	-4.49769857837153	6.86929912099893e-06	0.000116643787908966	NucleofectedMoDCs_vs_controlMoDCs
1879	ENSG00000099337	359.535779939831	0.585950215816197	0.168758984416623	3.47211271649772	0.000516379476785934	0.00432498934004265	NucleofectedMoDCs_vs_controlMoDCs
1880	ENSG00000099338	9.23396604446143	0.976802258304496	0.424022712128486	2.3036555126993	0.0212419889883551	0.0794904331574142	NucleofectedMoDCs_vs_controlMoDCs
1881	ENSG00000099341	165.386163461563	-0.394621428575489	0.14872462977323	-2.65336971540756	0.00796925287799138	0.0376179053651055	NucleofectedMoDCs_vs_controlMoDCs
1882	ENSG00000099364	1.08295941356107	-0.307866235464955	0.983650754108375	-0.312983276004316	0.754293368111695	NA	NucleofectedMoDCs_vs_controlMoDCs
1883	ENSG00000099365	4.20461752591443	0.71759523410537	0.554110826156324	1.29503918752695	0.195306711385914	0.370621901189066	NucleofectedMoDCs_vs_controlMoDCs
1884	ENSG00000099377	10.4648483067081	0.907899601821887	0.413012048654614	2.19823999028447	0.0279320082828817	0.0968476878007861	NucleofectedMoDCs_vs_controlMoDCs
1885	ENSG00000099381	8.81837526001929	0.0185446747820848	0.363831183066243	0.0509705480047002	0.95934898931873	0.978577128409905	NucleofectedMoDCs_vs_controlMoDCs
1886	ENSG00000099385	7.34263093596231	0.575271375714544	0.390059178445567	1.47483101924962	0.140257979460227	0.296745947641719	NucleofectedMoDCs_vs_controlMoDCs
1887	ENSG00000099399	0.192874175401391	-0.868641761805345	2.97006458119561	-0.292465614150272	0.769930647042318	NA	NucleofectedMoDCs_vs_controlMoDCs
1888	ENSG00000099622	238.907710061453	-0.398964745212873	0.127122745282614	-3.13842140779694	0.00169860479301268	0.0114456694088627	NucleofectedMoDCs_vs_controlMoDCs
1889	ENSG00000099624	20.3736639576015	0.789960828557769	0.276756767926487	2.85435053486244	0.00431249188048354	0.0237609880890535	NucleofectedMoDCs_vs_controlMoDCs
1890	ENSG00000099625	8.39206693914802	0.587650258940597	0.387874094367518	1.51505415668154	0.129758689852083	0.281895723039086	NucleofectedMoDCs_vs_controlMoDCs
1891	ENSG00000099715	8.75949052162399	1.09851200269919	0.552227860854851	1.98923683603847	0.0466750678284787	0.139167971721336	NucleofectedMoDCs_vs_controlMoDCs
1892	ENSG00000099725	34.1605164246059	0.8744663853185	0.560480928927186	1.56020720810664	0.118710922804341	0.265430227832953	NucleofectedMoDCs_vs_controlMoDCs
1893	ENSG00000099783	280.718953375882	-0.727408231818324	0.101208242211504	-7.18724301424176	6.61126790375118e-13	6.34499087050065e-11	NucleofectedMoDCs_vs_controlMoDCs
1894	ENSG00000099785	26.1180067914554	0.270457981245291	0.269159314687179	1.00482489918516	0.314981172132248	0.503520617225289	NucleofectedMoDCs_vs_controlMoDCs
1895	ENSG00000099795	6.37796635838703	0.248744178679363	0.465515401041771	0.534341459214241	0.593105313094149	0.747828438249144	NucleofectedMoDCs_vs_controlMoDCs
1896	ENSG00000099797	40.0378400254922	0.770166217541046	0.182954869096421	4.20959672374257	2.55826905851688e-05	0.000356372829314329	NucleofectedMoDCs_vs_controlMoDCs
1897	ENSG00000099800	128.07759219619	-0.208817866413672	0.151273862313347	-1.38039621135031	0.167464686060905	0.334755933436592	NucleofectedMoDCs_vs_controlMoDCs
1898	ENSG00000099804	9.66379951633468	-0.0601893318166194	0.370609433400808	-0.162406367437295	0.870985856917215	0.930497867189972	NucleofectedMoDCs_vs_controlMoDCs
1899	ENSG00000099810	55.7988807814682	-0.0206647664697976	0.133579143582714	-0.154700546174724	0.877057399393054	0.934054569606814	NucleofectedMoDCs_vs_controlMoDCs
1900	ENSG00000099812	2.06759803484305	0.280065977863537	0.820384039481964	0.341383991380898	0.732814525067634	0.847348806160545	NucleofectedMoDCs_vs_controlMoDCs
1901	ENSG00000099814	0.196306277327455	1.1751544118011	2.95431153524101	0.397776063148069	0.690795263287463	NA	NucleofectedMoDCs_vs_controlMoDCs
1902	ENSG00000099817	369.085948684559	0.0772455628414008	0.143893704517054	0.536823783227055	0.591389341726356	0.746369097292105	NucleofectedMoDCs_vs_controlMoDCs
1903	ENSG00000099821	3.72763233525817	1.44291494259652	0.510525961289088	2.82633020062904	0.00470846997032528	0.025409854522561	NucleofectedMoDCs_vs_controlMoDCs
1904	ENSG00000099849	1.94685500415946	0.776710628980118	0.761317498219798	1.02021906864917	0.30762457600045	0.496584565533297	NucleofectedMoDCs_vs_controlMoDCs
1905	ENSG00000099860	9.36069953508008	-0.507741940557822	0.429542082468842	-1.18205400886339	0.237184271477753	0.420678780869925	NucleofectedMoDCs_vs_controlMoDCs
1906	ENSG00000099864	5.33110164403545	1.57623100817017	0.531232103354522	2.96712303005954	0.00300600648026682	0.0180745374069626	NucleofectedMoDCs_vs_controlMoDCs
1907	ENSG00000099866	0.272073728963575	-0.147297397167694	1.84551354198186	-0.0798137720569174	0.936385370752146	NA	NucleofectedMoDCs_vs_controlMoDCs
1908	ENSG00000099875	39.4972965381338	-0.123417118360168	0.244497926441466	-0.504777771151013	0.613714930221964	0.76296014119271	NucleofectedMoDCs_vs_controlMoDCs
1909	ENSG00000099889	0.294006382071358	0.533971429218278	2.02639041248362	0.263508663448433	0.792158546980465	NA	NucleofectedMoDCs_vs_controlMoDCs
1910	ENSG00000099899	23.3486507346111	0.633741499289635	0.233598636558303	2.71295033492826	0.00666871005080555	0.0329471451343979	NucleofectedMoDCs_vs_controlMoDCs
1911	ENSG00000099901	52.4756852850693	-0.720419830586804	0.159447473773444	-4.51822668329281	6.2359702610102e-06	0.000108001036295123	NucleofectedMoDCs_vs_controlMoDCs
1912	ENSG00000099904	14.888420389004	2.20657464675822	0.470908855226393	4.68577862205923	2.78897598292542e-06	5.42522976477015e-05	NucleofectedMoDCs_vs_controlMoDCs
1913	ENSG00000099910	0.486415586414683	2.59725586040298	1.78813932208456	1.45249076977692	0.146365193821315	NA	NucleofectedMoDCs_vs_controlMoDCs
1914	ENSG00000099917	67.7291332901673	-0.412934803815639	0.144283639014466	-2.8619655467259	0.00421022671524864	0.0233591846838622	NucleofectedMoDCs_vs_controlMoDCs
1915	ENSG00000099940	128.29794611099	-0.698727933373845	0.11665132473891	-5.98988425496019	2.09990429892487e-09	8.98459053611429e-08	NucleofectedMoDCs_vs_controlMoDCs
1916	ENSG00000099942	24.0874288283008	0.047624939813029	0.212666414032544	0.223941989287227	0.82280244260509	0.904270608028155	NucleofectedMoDCs_vs_controlMoDCs
1917	ENSG00000099949	4.40215220961273	0.826172314735887	0.450829878741557	1.83255891788286	0.0668681923272415	0.178840241557585	NucleofectedMoDCs_vs_controlMoDCs
1918	ENSG00000099953	2.08894841150759	0.78476109217313	0.919986719465892	0.85301350070437	0.393651817412755	0.580486054352883	NucleofectedMoDCs_vs_controlMoDCs
1919	ENSG00000099954	12.5527128923818	1.06526943587747	0.503571688552974	2.11542757484748	0.0343935216594724	0.112281500610166	NucleofectedMoDCs_vs_controlMoDCs
1920	ENSG00000099956	49.7496714032321	-0.238183924820287	0.190270341722742	-1.25181845296396	0.210636024559512	0.389292305843525	NucleofectedMoDCs_vs_controlMoDCs
1921	ENSG00000099957	3.57248817332673	-0.795212326122303	0.645033950329568	-1.23282243627022	0.217642018659279	0.397253284241918	NucleofectedMoDCs_vs_controlMoDCs
1922	ENSG00000099968	92.3146480941688	-0.208147776424618	0.124307597421956	-1.67445740036363	0.0940407398947707	0.226603092344578	NucleofectedMoDCs_vs_controlMoDCs
1923	ENSG00000099974	128.005889699385	-0.213767225337171	0.13663616345629	-1.56449961657153	0.117700282949228	0.263986005824538	NucleofectedMoDCs_vs_controlMoDCs
1924	ENSG00000099977	20.2676334344612	0.58666648131497	0.631449195148968	0.929079466443167	0.352847904957118	0.542850142326641	NucleofectedMoDCs_vs_controlMoDCs
1925	ENSG00000099991	57.0508653874471	0.100107416602647	0.191046574359045	0.523994826594008	0.600282138133579	0.753268873908719	NucleofectedMoDCs_vs_controlMoDCs
1926	ENSG00000099992	5.8121831654206	1.57581398312335	0.439540500301247	3.58513944003643	0.000336898154927922	0.00306240599123649	NucleofectedMoDCs_vs_controlMoDCs
1927	ENSG00000099995	137.634972725868	-0.0804579667175748	0.10502415300154	-0.766090127062438	0.443622677119087	0.626823615115964	NucleofectedMoDCs_vs_controlMoDCs
1928	ENSG00000099998	6.82845246444783	0.578654693780136	0.702244234942934	0.824007752555147	0.409935152962609	0.596447235288842	NucleofectedMoDCs_vs_controlMoDCs
1929	ENSG00000099999	5.96233974577263	0.76296936956136	0.536964957851022	1.42089229177045	0.155348074239642	0.318413144261571	NucleofectedMoDCs_vs_controlMoDCs
1930	ENSG00000100003	1.13976436624955	1.48164180906408	1.12747077982742	1.31412878770204	0.188802867897254	NA	NucleofectedMoDCs_vs_controlMoDCs
1931	ENSG00000100012	2.52783994243792	1.38704473513693	0.820319194639566	1.69085978263178	0.0908635860048697	0.221218129290903	NucleofectedMoDCs_vs_controlMoDCs
1932	ENSG00000100014	54.1234841937491	-0.381675992435842	0.166068665575965	-2.29830227822992	0.021544590884472	0.0802769387074568	NucleofectedMoDCs_vs_controlMoDCs
1933	ENSG00000100023	10.7728443006272	-0.0808586381025118	0.362327500932199	-0.223164506957043	0.823407474704439	0.90466481235681	NucleofectedMoDCs_vs_controlMoDCs
1934	ENSG00000100024	7.89005757217989	0.852663811301503	0.387099111959668	2.20270154324287	0.0276157914312392	0.0960195982690263	NucleofectedMoDCs_vs_controlMoDCs
1935	ENSG00000100027	39.832775113188	0.839523726597116	0.172354270898294	4.87091919580291	1.11080263931495e-06	2.44316981160573e-05	NucleofectedMoDCs_vs_controlMoDCs
1936	ENSG00000100028	84.5844373877988	-0.0841892832002606	0.154785127710138	-0.543910674402257	0.586502943080535	0.742611568550473	NucleofectedMoDCs_vs_controlMoDCs
1937	ENSG00000100029	8.6490366255938	0.885503257654702	0.426474236938811	2.0763347019758	0.0378630059224986	0.120298311334469	NucleofectedMoDCs_vs_controlMoDCs
1938	ENSG00000100030	323.647444432671	0.033727916171944	0.118510489000475	0.284598573986213	0.775951703886008	0.875547713426687	NucleofectedMoDCs_vs_controlMoDCs
1939	ENSG00000100031	2.27850857951593	0.76954507272897	0.715750225905808	1.07515868647486	0.28230368846161	0.469387498179191	NucleofectedMoDCs_vs_controlMoDCs
1940	ENSG00000100033	5.78428384486052	0.318740252669105	0.477086879671655	0.668096873442571	0.504071757481394	0.676731625257694	NucleofectedMoDCs_vs_controlMoDCs
1941	ENSG00000100034	38.9649758091341	0.124495984165127	0.172450953248893	0.72192111333502	0.470342979634061	0.648953764831078	NucleofectedMoDCs_vs_controlMoDCs
1942	ENSG00000100036	22.9502466526519	-0.151559181119762	0.356819049442609	-0.424750812369784	0.671018338088268	0.804767988879543	NucleofectedMoDCs_vs_controlMoDCs
1943	ENSG00000100038	0.382862636410983	-0.504277196473982	2.22723311487661	-0.226414196657596	0.820879287266584	NA	NucleofectedMoDCs_vs_controlMoDCs
1944	ENSG00000100055	15.0188500068588	0.695114603716267	0.321024073586717	2.16530366694914	0.0303644377401928	0.102845949191461	NucleofectedMoDCs_vs_controlMoDCs
1945	ENSG00000100056	10.5513796239563	0.187395922066344	0.341350623729159	0.548983681409737	0.583016648748836	0.740374457593101	NucleofectedMoDCs_vs_controlMoDCs
1946	ENSG00000100058	91.7115978853244	0.0830884864178256	0.164164191274394	0.506130391608644	0.612765116630238	0.762332111849231	NucleofectedMoDCs_vs_controlMoDCs
1947	ENSG00000100060	1.95669823421907	1.62686871933103	0.762555134807352	2.1334440554807	0.0328883163233716	0.109235744331412	NucleofectedMoDCs_vs_controlMoDCs
1948	ENSG00000100068	0.240544909287836	1.57251852552242	2.41349412545889	0.651552663391474	0.514689793222062	NA	NucleofectedMoDCs_vs_controlMoDCs
1949	ENSG00000100075	5.33612960198513	0.271933740697467	0.502957397916607	0.540669531502856	0.588735382895493	0.744425850653487	NucleofectedMoDCs_vs_controlMoDCs
1950	ENSG00000100077	259.63446748618	0.40603030895221	0.119183003904876	3.40678029290382	0.000657340175213071	0.00528152459927209	NucleofectedMoDCs_vs_controlMoDCs
1951	ENSG00000100079	1.72991825189662	3.27588698827528	1.18869881323847	2.75585955987497	0.00585381254297462	0.0299430440765642	NucleofectedMoDCs_vs_controlMoDCs
1952	ENSG00000100083	31.3054492457207	0.873345443280749	0.265221030620011	3.2928966501605	0.000991609174238237	0.00736323991764863	NucleofectedMoDCs_vs_controlMoDCs
1953	ENSG00000100084	0.766418609642719	0.363366242342018	1.61473065143715	0.225032107998082	0.821954296206137	NA	NucleofectedMoDCs_vs_controlMoDCs
1954	ENSG00000100092	26.9267524081188	0.732258554465994	0.279091668371601	2.62372058162272	0.00869751055635959	0.0400435875628207	NucleofectedMoDCs_vs_controlMoDCs
1955	ENSG00000100095	1.19371679095906	1.32165946749672	1.4300092609994	0.924231404328836	0.355365848268579	NA	NucleofectedMoDCs_vs_controlMoDCs
1956	ENSG00000100097	170.710873346325	0.259503879961333	0.218758103443397	1.18625950708372	0.235519832528413	0.418324643236305	NucleofectedMoDCs_vs_controlMoDCs
1957	ENSG00000100099	42.9955143771633	0.453261434132289	0.194838136191384	2.32634864504689	0.019999958902111	0.0761216665400023	NucleofectedMoDCs_vs_controlMoDCs
1958	ENSG00000100100	8.2391877046345	1.23592838793661	0.390718725078048	3.16321770268298	0.00156035599669882	0.0106628418641445	NucleofectedMoDCs_vs_controlMoDCs
1959	ENSG00000100101	2.85616699934274	0.981081494643952	0.665529724445847	1.47413625358484	0.140444909100282	0.296905015940246	NucleofectedMoDCs_vs_controlMoDCs
1960	ENSG00000100104	34.9355712804511	0.470897900127994	0.282060463470256	1.66949275461874	0.0950197650968677	0.228234007120809	NucleofectedMoDCs_vs_controlMoDCs
1961	ENSG00000100105	2.59178603249655	0.205116483557228	0.705505244760349	0.290737007386676	0.771252465775333	0.872455495114829	NucleofectedMoDCs_vs_controlMoDCs
1962	ENSG00000100106	45.6308715828764	0.789505609590525	0.235668286608473	3.3500714964766	0.000807907040480356	0.0062488024811382	NucleofectedMoDCs_vs_controlMoDCs
1963	ENSG00000100109	20.5625297596091	-2.15467175469384	0.464481170359856	-4.63887858580901	3.5030476263829e-06	6.60710535482056e-05	NucleofectedMoDCs_vs_controlMoDCs
1964	ENSG00000100116	0.510256737124195	1.21763942332618	2.10325888433806	0.57892988466296	0.562636484514043	NA	NucleofectedMoDCs_vs_controlMoDCs
1965	ENSG00000100121	0.996364783360733	-0.169231109516767	1.03851747321102	-0.162954513411812	0.870554248903508	NA	NucleofectedMoDCs_vs_controlMoDCs
1966	ENSG00000100124	9.67169328933383	0.401058194877871	0.438881959658328	0.913817909467268	0.360812534174654	0.550327028812707	NucleofectedMoDCs_vs_controlMoDCs
1967	ENSG00000100129	428.485120289301	-0.663224946810394	0.124659166324008	-5.32030629088738	1.03592697045387e-07	3.10795982793683e-06	NucleofectedMoDCs_vs_controlMoDCs
1968	ENSG00000100138	113.923406462533	-0.428518362812323	0.121978773050487	-3.51305683846285	0.000442982703030427	0.00381529262581383	NucleofectedMoDCs_vs_controlMoDCs
1969	ENSG00000100139	153.019755620279	-0.222486410424716	0.15022395759523	-1.48103148117155	0.13859818471529	0.293859278248421	NucleofectedMoDCs_vs_controlMoDCs
1970	ENSG00000100142	49.0479343313638	0.185989348963465	0.151039265428682	1.23139733522662	0.218174293143409	0.397848587675221	NucleofectedMoDCs_vs_controlMoDCs
1971	ENSG00000100147	0.565683353225468	-2.52412453310167	1.42839287814117	-1.76710803570123	0.0772101370146439	NA	NucleofectedMoDCs_vs_controlMoDCs
1972	ENSG00000100150	38.7703027922824	0.480061923459251	0.198858224634323	2.41409136756616	0.0157745061334095	0.0636069976888247	NucleofectedMoDCs_vs_controlMoDCs
1973	ENSG00000100151	2.39695703818579	0.398354965653526	0.593813368491272	0.670842030157799	0.5023211690724	0.675133114774874	NucleofectedMoDCs_vs_controlMoDCs
1974	ENSG00000100154	21.8484932554141	0.996195304919594	0.297423872825507	3.34941272687967	0.000809830636907162	0.00625225244165081	NucleofectedMoDCs_vs_controlMoDCs
1975	ENSG00000100162	0	NA	NA	NA	NA	NA	NucleofectedMoDCs_vs_controlMoDCs
1976	ENSG00000100167	25.8196374265473	-1.63596395566623	0.290346324318943	-5.63452614564232	1.75540328992664e-08	6.32637148326052e-07	NucleofectedMoDCs_vs_controlMoDCs
1977	ENSG00000100170	0.283353598045708	0.53397131536985	2.04601640828903	0.260980954603575	0.794107194450938	NA	NucleofectedMoDCs_vs_controlMoDCs
1978	ENSG00000100181	54.2447164185378	0.652846669669826	0.195440969646581	3.34037776649583	0.000836645008917986	0.00641366304056237	NucleofectedMoDCs_vs_controlMoDCs
1979	ENSG00000100196	0.71421904382993	-2.84382382156835	1.38134534724385	-2.0587348610849	0.0395196447322106	NA	NucleofectedMoDCs_vs_controlMoDCs
1980	ENSG00000100201	222.884755942295	0.0059381018948292	0.122797382411402	0.0483569093918883	0.961431800426635	0.979894857377656	NucleofectedMoDCs_vs_controlMoDCs
1981	ENSG00000100206	4.29909781981446	2.38004995389078	0.673107479975864	3.53591369089543	0.000406367435007054	0.00356695740955408	NucleofectedMoDCs_vs_controlMoDCs
1982	ENSG00000100207	16.6470985473678	-0.316011466874242	0.251915674153807	-1.25443352397875	0.209684473857986	0.388113838973486	NucleofectedMoDCs_vs_controlMoDCs
1983	ENSG00000100209	2.65281225045668	-0.31737454155512	0.588233336349287	-0.539538516339145	0.589515327825511	0.744924038674398	NucleofectedMoDCs_vs_controlMoDCs
1984	ENSG00000100211	0.64888597018818	-0.358521494743041	1.2949894015392	-0.276852840893453	0.781893105135697	NA	NucleofectedMoDCs_vs_controlMoDCs
1985	ENSG00000100216	70.7615168840081	0.0790521122393148	0.191187541121683	0.413479412808607	0.679255402748453	0.810728706963266	NucleofectedMoDCs_vs_controlMoDCs
1986	ENSG00000100219	15.5351869668235	-0.239783288350588	0.26186636053673	-0.915670450603585	0.35983976800989	0.549712128229689	NucleofectedMoDCs_vs_controlMoDCs
1987	ENSG00000100220	10.8768855333525	0.883480934401474	0.325561950648118	2.71371065519994	0.00665342512093071	0.0328997004769961	NucleofectedMoDCs_vs_controlMoDCs
1988	ENSG00000100221	35.6349234544583	0.114293406165137	0.201096895024001	0.568349929776372	0.569797381918509	0.729668287600915	NucleofectedMoDCs_vs_controlMoDCs
1989	ENSG00000100225	31.1781678988656	-0.692321061403573	0.222166773444372	-3.11622233455591	0.00183184102052471	0.0121453856364636	NucleofectedMoDCs_vs_controlMoDCs
1990	ENSG00000100226	12.2492491674349	0.303170020234687	0.346048167384295	0.876091968717202	0.380980038485011	0.569878950187129	NucleofectedMoDCs_vs_controlMoDCs
1991	ENSG00000100227	11.2430832884954	0.233895098188459	0.33273547845824	0.702946073776782	0.482089356663437	0.658932584357587	NucleofectedMoDCs_vs_controlMoDCs
1992	ENSG00000100228	4.99619151016327	1.87951910781104	0.487485194829682	3.85554090205285	0.000115474020612095	0.00124667446367477	NucleofectedMoDCs_vs_controlMoDCs
1993	ENSG00000100234	749.920846431656	-0.403551756382526	0.117963028074532	-3.42100201198253	0.000623908706850244	0.00506208227309463	NucleofectedMoDCs_vs_controlMoDCs
1994	ENSG00000100239	33.2549635950481	0.173641451260802	0.193745843729822	0.896233167731556	0.370128244736281	0.55942728089393	NucleofectedMoDCs_vs_controlMoDCs
1995	ENSG00000100241	57.8361417725076	0.0978855736045875	0.203967193137824	0.479908421049088	0.631292513055565	0.77519813114171	NucleofectedMoDCs_vs_controlMoDCs
1996	ENSG00000100242	3.05305328079071	0.293637628030487	0.710036159501585	0.413553062194196	0.679201454425372	0.810720020945725	NucleofectedMoDCs_vs_controlMoDCs
1997	ENSG00000100243	430.937415638643	0.0344792778693379	0.134305394280848	0.256722956318773	0.797392648754578	0.889342388540339	NucleofectedMoDCs_vs_controlMoDCs
1998	ENSG00000100246	0.25054736843227	0.173298895751614	2.08453550460399	0.0831354972697076	0.933743800790137	NA	NucleofectedMoDCs_vs_controlMoDCs
1999	ENSG00000100253	0.138325606202894	0.81448257729212	3.05565697235927	0.266549087368029	0.789816360023808	NA	NucleofectedMoDCs_vs_controlMoDCs
[truncated: 238,981 more rows]
